# Supplementary material for: Addition of angled rungs to the horizontal ladder walking task for more sensitive probing of sensorimotor changes
Source: PLoS One. 2021 Feb 5;16(2):e0246298. doi: 10.1371/journal.pone.0246298 (PMC7864417; doi:10.1371/journal.pone.0246298)
Supplement: S3 Appendix — (ZIP) [file pone.0246298.s007.zip]

Archive with 1 entries (1 files):
- S3_Appendix.step
