# Supplementary material for: Addition of angled rungs to the horizontal ladder walking task for more sensitive probing of sensorimotor changes
Source: PLoS One. 2021 Feb 5;16(2):e0246298. doi: 10.1371/journal.pone.0246298 (PMC7864417; doi:10.1371/journal.pone.0246298)
Supplement: S3 Appendix — (ZIP) [file pone.0246298.s007.zip › S3_Appendix.step]

ISO-10303-21;
HEADER;
/* Generated by software containing ST-Developer
 * from STEP Tools, Inc. (www.steptools.com) 
 */

FILE_DESCRIPTION(
/* description */ (''),
/* implementation_level */ '2;1');

FILE_NAME(
/* name */ 'C:/Users/mikep/Desktop/full assembly(1) v3.step',
/* time_stamp */ '2020-06-08T11:08:29-04:00',
/* author */ (''),
/* organization */ (''),
/* preprocessor_version */ 'ST-DEVELOPER v18',
/* originating_system */ 'Autodesk Translation Framework v8.12.0.6',
/* authorisation */ '');

FILE_SCHEMA (('AUTOMOTIVE_DESIGN { 1 0 10303 214 3 1 1 }'));
ENDSEC;

DATA;
#10=MECHANICAL_DESIGN_GEOMETRIC_PRESENTATION_REPRESENTATION('',(#14172,
#14173,#14174,#14175,#14176,#14177,#14178,#14179,#14180,#14181,#14182,#14183,
#14184,#14185,#14186,#14187,#14188,#14189,#14190,#14191,#14192,#14193,#14194,
#14195,#14196,#14197,#14198,#14199,#14200,#14201,#14202,#14203,#14204,#14205,
#14206,#14207,#14208,#14209,#14210,#14211,#14212,#14213,#14214,#14215,#14216,
#14217,#14218,#14219,#14220,#14221,#14222,#14223,#14224,#14225,#14226,#14227,
#14228,#14229,#14230,#14231,#14232,#14233,#14234,#14235,#14236,#14237,#14238,
#14239,#14240,#14241,#14242,#14243,#14244,#14245,#14246,#14247,#14248,#14249,
#14250,#14251,#14252,#14253,#14254,#14255,#14256,#14257,#14258,#14259,#14260,
#14261,#14262,#14263,#14264,#14265,#14266,#14267,#14268,#14269,#14270,#14271,
#14272,#14273,#14274,#14275,#14276,#14277,#14278,#14279,#14280,#14281,#14282,
#14283,#14284,#14285,#14286,#14287,#14288,#14289,#14290,#14291,#14292,#14293,
#14294,#14295,#14296,#14297,#14298,#14299,#14300,#14301,#14302,#14303,#14304,
#14305,#14306,#14307,#14308,#14309,#14310,#14311,#14312,#14313,#14314,#14315,
#14316,#14317,#14318,#14319,#14320,#14321,#14322,#14323,#14324,#14325,#14326,
#14327,#14328,#14329,#14330,#14331,#14332,#14333,#14334,#14335,#14336,#14337,
#14338,#14339,#14340,#14341,#14342,#14343,#14344,#14345,#14346,#14347,#14348,
#14349,#14350,#14351,#14352,#14353,#14354,#14355,#14356,#14357,#14358,#14359,
#14360,#14361,#14362,#14363,#14364,#14365,#14366,#14367,#14368,#14369,#14370,
#14371,#14372,#14373,#14374,#14375,#14376,#14377,#14378,#14379,#14380,#14381,
#14382,#14383,#14384,#14385,#14386,#14387,#14388,#14389,#14390,#14391,#14392,
#14393,#14394,#14395,#14396,#14397,#14398,#14399,#14400,#14401,#14402,#14403,
#14404,#14405,#14406,#14407,#14408,#14409,#14410,#14411,#14412,#14413,#14414,
#14415,#14416,#14417,#14418,#14419,#14420,#14421,#14422,#14423,#14424,#14425,
#14426,#14427,#14428,#14429,#14430,#14431,#14432,#14433,#14434,#14435,#14436,
#14437,#14438,#14439,#14440,#14441,#14442,#14443,#14444,#14445,#14446,#14447,
#14448,#14449,#14450,#14451,#14452,#14453,#14454,#14455,#14456,#14457,#14458,
#14459,#14460,#14461,#14462,#14463,#14464,#14465,#14466,#14467,#14468,#14469,
#14470,#14471,#14472,#14473,#14474,#14475,#14476,#14477,#14478,#14479,#14480,
#14481,#14482,#14483,#14484,#14485,#14486,#14487,#14488,#14489,#14490,#14491,
#14492,#14493,#14494,#14495,#14496,#14497,#14498,#14499,#14500,#14501,#14502,
#14503,#14504,#14505,#14506,#14507,#14508,#14509,#14510,#14511,#14512,#14513,
#14514,#14515,#14516,#14517,#14518,#14519,#14520,#14521,#14522,#14523,#14524,
#14525,#14526,#14527,#14528,#14529,#14530,#14531,#14532,#14533,#14534,#14535,
#14536,#14537,#14538,#14539,#14540,#14541,#14542,#14543,#14544,#14545,#14546,
#14547,#14548,#14549,#14550,#14551,#14552,#14553,#14554,#14555,#14556,#14557,
#14558,#14559,#14560,#14561,#14562,#14563,#14564,#14565,#14566,#14567,#14568,
#14569,#14570,#14571,#14572,#14573,#14574,#14575,#14576,#14577,#14578,#14579,
#14580,#14581,#14582,#14583,#14584,#14585,#14586,#14587,#14588,#14589,#14590,
#14591,#14592,#14593,#14594,#14595,#14596,#14597,#14598,#14599,#14600,#14601,
#14602,#14603,#14604,#14605,#14606,#14607,#14608,#14609,#14610,#14611,#14612,
#14613,#14614,#14615,#14616,#14617,#14618,#14619,#14620,#14621,#14622,#14623,
#14624,#14625,#14626,#14627,#14628,#14629,#14630,#14631,#14632,#14633,#14634,
#14635,#14636,#14637,#14638,#14639,#14640,#14641,#14642,#14643,#14644,#14645,
#14646,#14647,#14648,#14649,#14650,#14651,#14652,#14653,#14654,#14655,#14656,
#14657,#14658,#14659,#14660,#14661,#14662,#14663,#14664,#14665,#14666,#14667,
#14668,#14669,#14670,#14671,#14672,#14673,#14674,#14675,#14676,#14677,#14678,
#14679,#14680,#14681,#14682,#14683,#14684,#14685,#14686,#14687,#14688,#14689,
#14690,#14691,#14692,#14693,#14694,#14695,#14696,#14697,#14698,#14699,#14700,
#14701,#14702,#14703,#14704,#14705,#14706,#14707,#14708,#14709,#14710,#14711,
#14712,#14713,#14714,#14715,#14716,#14717,#14718,#14719,#14720,#14721,#14722,
#14723,#14724,#14725,#14726,#14727,#14728,#14729,#14730,#14731,#14732,#14733,
#14734,#14735,#14736,#14737,#14738,#14739,#14740,#14741,#14742,#14743,#14744,
#14745,#14746,#14747,#14748,#14749,#14750,#14751,#14752,#14753,#14754,#14755,
#14756,#14757,#14758,#14759,#14760,#14761,#14762,#14763,#14764,#14765,#14766,
#14767,#14768,#14769,#14770,#14771,#14772,#14773,#14774,#14775,#14776,#14777,
#14778,#14779,#14780,#14781,#14782,#14783,#14784,#14785,#14786,#14787,#14788,
#14789,#14790,#14791,#14792,#14793),#1189987);
#11=SHAPE_REPRESENTATION_RELATIONSHIP('SRR','None',#1189994,#12);
#12=ADVANCED_BREP_SHAPE_REPRESENTATION('',(#14794,#14795,#14796,#14797,
#14798,#14799,#14800,#14801,#14802,#14803,#14804,#14805,#14806,#14807,#14808,
#14809,#14810,#14811,#14812,#14813,#14814,#14815,#14816,#14817,#14818,#14819,
#14820,#14821,#14822,#14823,#14824,#14825,#14826,#14827,#14828,#14829,#14830,
#14831,#14832,#14833,#14834,#14835,#14836,#14837,#14838,#14839,#14840,#14841,
#14842,#14843,#14844,#14845,#14846,#14847,#14848,#14849,#14850,#14851,#14852,
#14853,#14854,#14855,#14856,#14857,#14858,#14859,#14860,#14861,#14862,#14863,
#14864,#14865,#14866,#14867,#14868,#14869,#14870,#14871,#14872,#14873,#14874,
#14875,#14876,#14877,#14878,#14879,#14880,#14881,#14882,#14883,#14884,#14885,
#14886,#14887,#14888,#14889,#14890,#14891,#14892,#14893,#14894,#14895,#14896,
#14897,#14898,#14899,#14900,#14901,#14902,#14903,#14904,#14905,#14906,#14907,
#14908,#14909,#14910,#14911,#14912,#14913,#14914,#14915,#14916,#14917,#14918,
#14919,#14920,#14921,#14922,#14923,#14924,#14925,#14926,#14927,#14928,#14929,
#14930,#14931,#14932,#14933,#14934,#14935,#14936,#14937,#14938,#14939,#14940,
#14941,#14942,#14943,#14944,#14945,#14946,#14947,#14948,#14949,#14950,#14951,
#14952,#14953,#14954,#14955,#14956,#14957,#14958,#14959,#14960,#14961,#14962,
#14963,#14964,#14965,#14966,#14967,#14968,#14969,#14970,#14971,#14972,#14973,
#14974,#14975,#14976,#14977,#14978,#14979,#14980,#14981,#14982,#14983,#14984,
#14985,#14986,#14987,#14988,#14989,#14990,#14991,#14992,#14993,#14994,#14995,
#14996,#14997,#14998,#14999,#15000,#15001,#15002,#15003,#15004,#15005,#15006,
#15007,#15008,#15009,#15010,#15011,#15012,#15013,#15014,#15015,#15016,#15017,
#15018,#15019,#15020,#15021,#15022,#15023,#15024,#15025,#15026,#15027,#15028,
#15029,#15030,#15031,#15032,#15033,#15034,#15035,#15036,#15037,#15038,#15039,
#15040,#15041,#15042,#15043,#15044,#15045,#15046,#15047,#15048,#15049,#15050,
#15051,#15052,#15053,#15054,#15055,#15056,#15057,#15058,#15059,#15060,#15061,
#15062,#15063,#15064,#15065,#15066,#15067,#15068,#15069,#15070,#15071,#15072,
#15073,#15074,#15075,#15076,#15077,#15078,#15079,#15080,#15081,#15082,#15083,
#15084,#15085,#15086,#15087,#15088,#15089,#15090,#15091,#15092,#15093,#15094,
#15095,#15096,#15097,#15098,#15099,#15100,#15101,#15102,#15103,#15104,#15105,
#15106,#15107,#15108,#15109,#15110,#15111,#15112,#15113,#15114,#15115,#15116,
#15117,#15118,#15119,#15120,#15121,#15122,#15123,#15124,#15125,#15126,#15127,
#15128,#15129,#15130,#15131,#15132,#15133,#15134,#15135,#15136,#15137,#15138,
#15139,#15140,#15141,#15142,#15143,#15144,#15145,#15146,#15147,#15148,#15149,
#15150,#15151,#15152,#15153,#15154,#15155,#15156,#15157,#15158,#15159,#15160,
#15161,#15162,#15163,#15164,#15165,#15166,#15167,#15168,#15169,#15170,#15171,
#15172,#15173,#15174,#15175,#15176,#15177,#15178,#15179,#15180,#15181,#15182,
#15183,#15184,#15185,#15186,#15187,#15188,#15189,#15190,#15191,#15192,#15193,
#15194,#15195,#15196,#15197,#15198,#15199,#15200,#15201,#15202,#15203,#15204,
#15205,#15206,#15207,#15208,#15209,#15210,#15211,#15212,#15213,#15214,#15215,
#15216,#15217,#15218,#15219,#15220,#15221,#15222,#15223,#15224,#15225,#15226,
#15227,#15228,#15229,#15230,#15231,#15232,#15233,#15234,#15235,#15236,#15237,
#15238,#15239,#15240,#15241,#15242,#15243,#15244,#15245,#15246,#15247,#15248,
#15249,#15250,#15251,#15252,#15253,#15254,#15255,#15256,#15257,#15258,#15259,
#15260,#15261,#15262,#15263,#15264,#15265,#15266,#15267,#15268,#15269,#15270,
#15271,#15272,#15273,#15274,#15275,#15276,#15277,#15278,#15279,#15280,#15281,
#15282,#15283,#15284,#15285,#15286,#15287,#15288,#15289,#15290,#15291,#15292,
#15293,#15294,#15295,#15296),#1189986);
#13=OPEN_SHELL('',(#643984));
#14=OPEN_SHELL('',(#644090));
#15=OPEN_SHELL('',(#644196));
#16=OPEN_SHELL('',(#644302));
#17=OPEN_SHELL('',(#644408));
#18=OPEN_SHELL('',(#644514));
#19=OPEN_SHELL('',(#644620));
#20=OPEN_SHELL('',(#644726));
#21=OPEN_SHELL('',(#644832));
#22=OPEN_SHELL('',(#644938));
#23=OPEN_SHELL('',(#645044));
#24=OPEN_SHELL('',(#645150));
#25=OPEN_SHELL('',(#645256));
#26=OPEN_SHELL('',(#645362));
#27=OPEN_SHELL('',(#645468));
#28=OPEN_SHELL('',(#645574));
#29=OPEN_SHELL('',(#645680));
#30=OPEN_SHELL('',(#645786));
#31=OPEN_SHELL('',(#645892));
#32=OPEN_SHELL('',(#645998));
#33=OPEN_SHELL('',(#646104));
#34=OPEN_SHELL('',(#646210));
#35=OPEN_SHELL('',(#646316));
#36=OPEN_SHELL('',(#646422));
#37=OPEN_SHELL('',(#646528));
#38=OPEN_SHELL('',(#646634));
#39=OPEN_SHELL('',(#646740));
#40=OPEN_SHELL('',(#646846));
#41=OPEN_SHELL('',(#646952));
#42=OPEN_SHELL('',(#647058));
#43=OPEN_SHELL('',(#647164));
#44=OPEN_SHELL('',(#647270));
#45=OPEN_SHELL('',(#647376));
#46=OPEN_SHELL('',(#647482));
#47=OPEN_SHELL('',(#647588));
#48=OPEN_SHELL('',(#647694));
#49=OPEN_SHELL('',(#647800));
#50=OPEN_SHELL('',(#647906));
#51=OPEN_SHELL('',(#648012));
#52=OPEN_SHELL('',(#648118));
#53=OPEN_SHELL('',(#648224));
#54=OPEN_SHELL('',(#648330));
#55=OPEN_SHELL('',(#648436));
#56=OPEN_SHELL('',(#648542));
#57=OPEN_SHELL('',(#648648));
#58=OPEN_SHELL('',(#648754));
#59=OPEN_SHELL('',(#648860));
#60=SHELL_BASED_SURFACE_MODEL('Body173',(#13));
#61=SHELL_BASED_SURFACE_MODEL('Body180',(#14));
#62=SHELL_BASED_SURFACE_MODEL('Body187',(#15));
#63=SHELL_BASED_SURFACE_MODEL('Body194',(#16));
#64=SHELL_BASED_SURFACE_MODEL('Body201',(#17));
#65=SHELL_BASED_SURFACE_MODEL('Body208',(#18));
#66=SHELL_BASED_SURFACE_MODEL('Body215',(#19));
#67=SHELL_BASED_SURFACE_MODEL('Body222',(#20));
#68=SHELL_BASED_SURFACE_MODEL('Body229',(#21));
#69=SHELL_BASED_SURFACE_MODEL('Body236',(#22));
#70=SHELL_BASED_SURFACE_MODEL('Body243',(#23));
#71=SHELL_BASED_SURFACE_MODEL('Body250',(#24));
#72=SHELL_BASED_SURFACE_MODEL('Body257',(#25));
#73=SHELL_BASED_SURFACE_MODEL('Body264',(#26));
#74=SHELL_BASED_SURFACE_MODEL('Body271',(#27));
#75=SHELL_BASED_SURFACE_MODEL('Body278',(#28));
#76=SHELL_BASED_SURFACE_MODEL('Body285',(#29));
#77=SHELL_BASED_SURFACE_MODEL('Body292',(#30));
#78=SHELL_BASED_SURFACE_MODEL('Body299',(#31));
#79=SHELL_BASED_SURFACE_MODEL('Body306',(#32));
#80=SHELL_BASED_SURFACE_MODEL('Body313',(#33));
#81=SHELL_BASED_SURFACE_MODEL('Body320',(#34));
#82=SHELL_BASED_SURFACE_MODEL('Body327',(#35));
#83=SHELL_BASED_SURFACE_MODEL('Body334',(#36));
#84=SHELL_BASED_SURFACE_MODEL('Body341',(#37));
#85=SHELL_BASED_SURFACE_MODEL('Body348',(#38));
#86=SHELL_BASED_SURFACE_MODEL('Body355',(#39));
#87=SHELL_BASED_SURFACE_MODEL('Body362',(#40));
#88=SHELL_BASED_SURFACE_MODEL('Body369',(#41));
#89=SHELL_BASED_SURFACE_MODEL('Body376',(#42));
#90=SHELL_BASED_SURFACE_MODEL('Body383',(#43));
#91=SHELL_BASED_SURFACE_MODEL('Body390',(#44));
#92=SHELL_BASED_SURFACE_MODEL('Body397',(#45));
#93=SHELL_BASED_SURFACE_MODEL('Body404',(#46));
#94=SHELL_BASED_SURFACE_MODEL('Body411',(#47));
#95=SHELL_BASED_SURFACE_MODEL('Body418',(#48));
#96=SHELL_BASED_SURFACE_MODEL('Body425',(#49));
#97=SHELL_BASED_SURFACE_MODEL('Body432',(#50));
#98=SHELL_BASED_SURFACE_MODEL('Body439',(#51));
#99=SHELL_BASED_SURFACE_MODEL('Body446',(#52));
#100=SHELL_BASED_SURFACE_MODEL('Body453',(#53));
#101=SHELL_BASED_SURFACE_MODEL('Body460',(#54));
#102=SHELL_BASED_SURFACE_MODEL('Body467',(#55));
#103=SHELL_BASED_SURFACE_MODEL('Body474',(#56));
#104=SHELL_BASED_SURFACE_MODEL('Body481',(#57));
#105=SHELL_BASED_SURFACE_MODEL('Body488',(#58));
#106=SHELL_BASED_SURFACE_MODEL('Body495',(#59));
#107=B_SPLINE_SURFACE_WITH_KNOTS('',3,1,((#1008729,#1008730),(#1008731,
#1008732),(#1008733,#1008734),(#1008735,#1008736),(#1008737,#1008738),(#1008739,
#1008740),(#1008741,#1008742),(#1008743,#1008744),(#1008745,#1008746),(#1008747,
#1008748),(#1008749,#1008750),(#1008751,#1008752),(#1008753,#1008754),(#1008755,
#1008756),(#1008757,#1008758),(#1008759,#1008760),(#1008761,#1008762),(#1008763,
#1008764),(#1008765,#1008766)),.UNSPECIFIED.,.T.,.F.,.F.,(4,1,1,1,1,1,1,
1,1,1,1,1,1,1,1,1,4),(2,2),(0.,0.392699081698724,0.785398163397448,1.17809724509617,
1.5707963267949,1.96349540849362,2.35619449019234,2.74889357189107,3.14159265358979,
3.53429173528852,3.92699081698724,4.31968989868597,4.71238898038469,5.10508806208341,
5.49778714378214,5.89048622548086,6.28318530717959),(0.,0.4970632476871),
 .UNSPECIFIED.);
#108=B_SPLINE_SURFACE_WITH_KNOTS('',3,1,((#1013050,#1013051),(#1013052,
#1013053),(#1013054,#1013055),(#1013056,#1013057),(#1013058,#1013059),(#1013060,
#1013061),(#1013062,#1013063),(#1013064,#1013065),(#1013066,#1013067),(#1013068,
#1013069),(#1013070,#1013071),(#1013072,#1013073),(#1013074,#1013075),(#1013076,
#1013077),(#1013078,#1013079),(#1013080,#1013081),(#1013082,#1013083),(#1013084,
#1013085),(#1013086,#1013087)),.UNSPECIFIED.,.T.,.F.,.F.,(4,1,1,1,1,1,1,
1,1,1,1,1,1,1,1,1,4),(2,2),(0.,0.392699081698724,0.785398163397448,1.17809724509617,
1.5707963267949,1.96349540849362,2.35619449019234,2.74889357189107,3.14159265358979,
3.53429173528852,3.92699081698724,4.31968989868597,4.71238898038469,5.10508806208341,
5.49778714378214,5.89048622548086,6.28318530717959),(0.,0.4970632476871),
 .UNSPECIFIED.);
#109=B_SPLINE_SURFACE_WITH_KNOTS('',3,1,((#1017380,#1017381),(#1017382,
#1017383),(#1017384,#1017385),(#1017386,#1017387),(#1017388,#1017389),(#1017390,
#1017391),(#1017392,#1017393),(#1017394,#1017395),(#1017396,#1017397),(#1017398,
#1017399),(#1017400,#1017401),(#1017402,#1017403),(#1017404,#1017405),(#1017406,
#1017407),(#1017408,#1017409),(#1017410,#1017411),(#1017412,#1017413),(#1017414,
#1017415),(#1017416,#1017417)),.UNSPECIFIED.,.T.,.F.,.F.,(4,1,1,1,1,1,1,
1,1,1,1,1,1,1,1,1,4),(2,2),(0.,0.392699081698724,0.785398163397448,1.17809724509617,
1.5707963267949,1.96349540849362,2.35619449019234,2.74889357189107,3.14159265358979,
3.53429173528852,3.92699081698724,4.31968989868597,4.71238898038469,5.10508806208341,
5.49778714378214,5.89048622548086,6.28318530717959),(0.,0.4970632476871),
 .UNSPECIFIED.);
#110=B_SPLINE_SURFACE_WITH_KNOTS('',3,1,((#1021687,#1021688),(#1021689,
#1021690),(#1021691,#1021692),(#1021693,#1021694),(#1021695,#1021696),(#1021697,
#1021698),(#1021699,#1021700),(#1021701,#1021702),(#1021703,#1021704),(#1021705,
#1021706),(#1021707,#1021708),(#1021709,#1021710),(#1021711,#1021712),(#1021713,
#1021714),(#1021715,#1021716),(#1021717,#1021718),(#1021719,#1021720),(#1021721,
#1021722),(#1021723,#1021724)),.UNSPECIFIED.,.T.,.F.,.F.,(4,1,1,1,1,1,1,
1,1,1,1,1,1,1,1,1,4),(2,2),(0.,0.392699081698724,0.785398163397448,1.17809724509617,
1.5707963267949,1.96349540849362,2.35619449019234,2.74889357189107,3.14159265358979,
3.53429173528852,3.92699081698724,4.31968989868597,4.71238898038469,5.10508806208341,
5.49778714378214,5.89048622548086,6.28318530717959),(0.,0.4970632476871),
 .UNSPECIFIED.);
#111=B_SPLINE_SURFACE_WITH_KNOTS('',3,3,((#1027268,#1027269,#1027270,#1027271,
#1027272,#1027273,#1027274,#1027275,#1027276,#1027277,#1027278,#1027279,
#1027280,#1027281,#1027282,#1027283,#1027284),(#1027285,#1027286,#1027287,
#1027288,#1027289,#1027290,#1027291,#1027292,#1027293,#1027294,#1027295,
#1027296,#1027297,#1027298,#1027299,#1027300,#1027301),(#1027302,#1027303,
#1027304,#1027305,#1027306,#1027307,#1027308,#1027309,#1027310,#1027311,
#1027312,#1027313,#1027314,#1027315,#1027316,#1027317,#1027318),(#1027319,
#1027320,#1027321,#1027322,#1027323,#1027324,#1027325,#1027326,#1027327,
#1027328,#1027329,#1027330,#1027331,#1027332,#1027333,#1027334,#1027335)),
 .UNSPECIFIED.,.F.,.F.,.F.,(4,4),(4,1,1,1,1,1,1,1,1,1,1,1,1,1,4),(0.,0.40386),
(0.,0.448798950512828,0.897597901025655,1.34639685153848,1.79519580205131,
2.24399475256414,2.69279370307697,3.14159265358979,3.59039160410262,4.03919055461545,
4.48798950512828,4.9367884556411,5.38558740615393,5.83438635666676,6.28318530717959),
 .UNSPECIFIED.);
#112=B_SPLINE_SURFACE_WITH_KNOTS('',3,3,((#1027362,#1027363,#1027364,#1027365,
#1027366,#1027367,#1027368,#1027369,#1027370,#1027371,#1027372,#1027373,
#1027374,#1027375,#1027376,#1027377,#1027378),(#1027379,#1027380,#1027381,
#1027382,#1027383,#1027384,#1027385,#1027386,#1027387,#1027388,#1027389,
#1027390,#1027391,#1027392,#1027393,#1027394,#1027395),(#1027396,#1027397,
#1027398,#1027399,#1027400,#1027401,#1027402,#1027403,#1027404,#1027405,
#1027406,#1027407,#1027408,#1027409,#1027410,#1027411,#1027412),(#1027413,
#1027414,#1027415,#1027416,#1027417,#1027418,#1027419,#1027420,#1027421,
#1027422,#1027423,#1027424,#1027425,#1027426,#1027427,#1027428,#1027429)),
 .UNSPECIFIED.,.F.,.F.,.F.,(4,4),(4,1,1,1,1,1,1,1,1,1,1,1,1,1,4),(0.,0.40386),
(0.,0.448798950512828,0.897597901025655,1.34639685153848,1.79519580205131,
2.24399475256414,2.69279370307697,3.14159265358979,3.59039160410262,4.03919055461545,
4.48798950512828,4.9367884556411,5.38558740615393,5.83438635666676,6.28318530717959),
 .UNSPECIFIED.);
#113=B_SPLINE_SURFACE_WITH_KNOTS('',3,3,((#1030782,#1030783,#1030784,#1030785,
#1030786,#1030787,#1030788,#1030789,#1030790,#1030791,#1030792,#1030793,
#1030794,#1030795,#1030796,#1030797,#1030798),(#1030799,#1030800,#1030801,
#1030802,#1030803,#1030804,#1030805,#1030806,#1030807,#1030808,#1030809,
#1030810,#1030811,#1030812,#1030813,#1030814,#1030815),(#1030816,#1030817,
#1030818,#1030819,#1030820,#1030821,#1030822,#1030823,#1030824,#1030825,
#1030826,#1030827,#1030828,#1030829,#1030830,#1030831,#1030832),(#1030833,
#1030834,#1030835,#1030836,#1030837,#1030838,#1030839,#1030840,#1030841,
#1030842,#1030843,#1030844,#1030845,#1030846,#1030847,#1030848,#1030849)),
 .UNSPECIFIED.,.F.,.F.,.F.,(4,4),(4,1,1,1,1,1,1,1,1,1,1,1,1,1,4),(0.,0.40386),
(0.,0.448798950512828,0.897597901025655,1.34639685153848,1.79519580205131,
2.24399475256414,2.69279370307697,3.14159265358979,3.59039160410262,4.03919055461545,
4.48798950512828,4.9367884556411,5.38558740615393,5.83438635666676,6.28318530717959),
 .UNSPECIFIED.);
#114=B_SPLINE_SURFACE_WITH_KNOTS('',3,3,((#1030876,#1030877,#1030878,#1030879,
#1030880,#1030881,#1030882,#1030883,#1030884,#1030885,#1030886,#1030887,
#1030888,#1030889,#1030890,#1030891,#1030892),(#1030893,#1030894,#1030895,
#1030896,#1030897,#1030898,#1030899,#1030900,#1030901,#1030902,#1030903,
#1030904,#1030905,#1030906,#1030907,#1030908,#1030909),(#1030910,#1030911,
#1030912,#1030913,#1030914,#1030915,#1030916,#1030917,#1030918,#1030919,
#1030920,#1030921,#1030922,#1030923,#1030924,#1030925,#1030926),(#1030927,
#1030928,#1030929,#1030930,#1030931,#1030932,#1030933,#1030934,#1030935,
#1030936,#1030937,#1030938,#1030939,#1030940,#1030941,#1030942,#1030943)),
 .UNSPECIFIED.,.F.,.F.,.F.,(4,4),(4,1,1,1,1,1,1,1,1,1,1,1,1,1,4),(0.,0.40386),
(0.,0.448798950512828,0.897597901025655,1.34639685153848,1.79519580205131,
2.24399475256414,2.69279370307697,3.14159265358979,3.59039160410262,4.03919055461545,
4.48798950512828,4.9367884556411,5.38558740615393,5.83438635666676,6.28318530717959),
 .UNSPECIFIED.);
#115=B_SPLINE_SURFACE_WITH_KNOTS('',3,3,((#1034296,#1034297,#1034298,#1034299,
#1034300,#1034301,#1034302,#1034303,#1034304,#1034305,#1034306,#1034307,
#1034308,#1034309,#1034310,#1034311,#1034312),(#1034313,#1034314,#1034315,
#1034316,#1034317,#1034318,#1034319,#1034320,#1034321,#1034322,#1034323,
#1034324,#1034325,#1034326,#1034327,#1034328,#1034329),(#1034330,#1034331,
#1034332,#1034333,#1034334,#1034335,#1034336,#1034337,#1034338,#1034339,
#1034340,#1034341,#1034342,#1034343,#1034344,#1034345,#1034346),(#1034347,
#1034348,#1034349,#1034350,#1034351,#1034352,#1034353,#1034354,#1034355,
#1034356,#1034357,#1034358,#1034359,#1034360,#1034361,#1034362,#1034363)),
 .UNSPECIFIED.,.F.,.F.,.F.,(4,4),(4,1,1,1,1,1,1,1,1,1,1,1,1,1,4),(0.,0.40386),
(0.,0.448798950512828,0.897597901025655,1.34639685153848,1.79519580205131,
2.24399475256414,2.69279370307697,3.14159265358979,3.59039160410262,4.03919055461545,
4.48798950512828,4.9367884556411,5.38558740615393,5.83438635666676,6.28318530717959),
 .UNSPECIFIED.);
#116=B_SPLINE_SURFACE_WITH_KNOTS('',3,3,((#1034390,#1034391,#1034392,#1034393,
#1034394,#1034395,#1034396,#1034397,#1034398,#1034399,#1034400,#1034401,
#1034402,#1034403,#1034404,#1034405,#1034406),(#1034407,#1034408,#1034409,
#1034410,#1034411,#1034412,#1034413,#1034414,#1034415,#1034416,#1034417,
#1034418,#1034419,#1034420,#1034421,#1034422,#1034423),(#1034424,#1034425,
#1034426,#1034427,#1034428,#1034429,#1034430,#1034431,#1034432,#1034433,
#1034434,#1034435,#1034436,#1034437,#1034438,#1034439,#1034440),(#1034441,
#1034442,#1034443,#1034444,#1034445,#1034446,#1034447,#1034448,#1034449,
#1034450,#1034451,#1034452,#1034453,#1034454,#1034455,#1034456,#1034457)),
 .UNSPECIFIED.,.F.,.F.,.F.,(4,4),(4,1,1,1,1,1,1,1,1,1,1,1,1,1,4),(0.,0.40386),
(0.,0.448798950512828,0.897597901025655,1.34639685153848,1.79519580205131,
2.24399475256414,2.69279370307697,3.14159265358979,3.59039160410262,4.03919055461545,
4.48798950512828,4.9367884556411,5.38558740615393,5.83438635666676,6.28318530717959),
 .UNSPECIFIED.);
#117=B_SPLINE_SURFACE_WITH_KNOTS('',3,3,((#1037810,#1037811,#1037812,#1037813,
#1037814,#1037815,#1037816,#1037817,#1037818,#1037819,#1037820,#1037821,
#1037822,#1037823,#1037824,#1037825,#1037826),(#1037827,#1037828,#1037829,
#1037830,#1037831,#1037832,#1037833,#1037834,#1037835,#1037836,#1037837,
#1037838,#1037839,#1037840,#1037841,#1037842,#1037843),(#1037844,#1037845,
#1037846,#1037847,#1037848,#1037849,#1037850,#1037851,#1037852,#1037853,
#1037854,#1037855,#1037856,#1037857,#1037858,#1037859,#1037860),(#1037861,
#1037862,#1037863,#1037864,#1037865,#1037866,#1037867,#1037868,#1037869,
#1037870,#1037871,#1037872,#1037873,#1037874,#1037875,#1037876,#1037877)),
 .UNSPECIFIED.,.F.,.F.,.F.,(4,4),(4,1,1,1,1,1,1,1,1,1,1,1,1,1,4),(0.,0.40386),
(0.,0.448798950512828,0.897597901025655,1.34639685153848,1.79519580205131,
2.24399475256414,2.69279370307697,3.14159265358979,3.59039160410262,4.03919055461545,
4.48798950512828,4.9367884556411,5.38558740615393,5.83438635666676,6.28318530717959),
 .UNSPECIFIED.);
#118=B_SPLINE_SURFACE_WITH_KNOTS('',3,3,((#1037904,#1037905,#1037906,#1037907,
#1037908,#1037909,#1037910,#1037911,#1037912,#1037913,#1037914,#1037915,
#1037916,#1037917,#1037918,#1037919,#1037920),(#1037921,#1037922,#1037923,
#1037924,#1037925,#1037926,#1037927,#1037928,#1037929,#1037930,#1037931,
#1037932,#1037933,#1037934,#1037935,#1037936,#1037937),(#1037938,#1037939,
#1037940,#1037941,#1037942,#1037943,#1037944,#1037945,#1037946,#1037947,
#1037948,#1037949,#1037950,#1037951,#1037952,#1037953,#1037954),(#1037955,
#1037956,#1037957,#1037958,#1037959,#1037960,#1037961,#1037962,#1037963,
#1037964,#1037965,#1037966,#1037967,#1037968,#1037969,#1037970,#1037971)),
 .UNSPECIFIED.,.F.,.F.,.F.,(4,4),(4,1,1,1,1,1,1,1,1,1,1,1,1,1,4),(0.,0.40386),
(0.,0.448798950512828,0.897597901025655,1.34639685153848,1.79519580205131,
2.24399475256414,2.69279370307697,3.14159265358979,3.59039160410262,4.03919055461545,
4.48798950512828,4.9367884556411,5.38558740615393,5.83438635666676,6.28318530717959),
 .UNSPECIFIED.);
#119=B_SPLINE_SURFACE_WITH_KNOTS('',3,3,((#1041324,#1041325,#1041326,#1041327,
#1041328,#1041329,#1041330,#1041331,#1041332,#1041333,#1041334,#1041335,
#1041336,#1041337,#1041338,#1041339,#1041340),(#1041341,#1041342,#1041343,
#1041344,#1041345,#1041346,#1041347,#1041348,#1041349,#1041350,#1041351,
#1041352,#1041353,#1041354,#1041355,#1041356,#1041357),(#1041358,#1041359,
#1041360,#1041361,#1041362,#1041363,#1041364,#1041365,#1041366,#1041367,
#1041368,#1041369,#1041370,#1041371,#1041372,#1041373,#1041374),(#1041375,
#1041376,#1041377,#1041378,#1041379,#1041380,#1041381,#1041382,#1041383,
#1041384,#1041385,#1041386,#1041387,#1041388,#1041389,#1041390,#1041391)),
 .UNSPECIFIED.,.F.,.F.,.F.,(4,4),(4,1,1,1,1,1,1,1,1,1,1,1,1,1,4),(0.,0.40386),
(0.,0.448798950512828,0.897597901025655,1.34639685153848,1.79519580205131,
2.24399475256414,2.69279370307697,3.14159265358979,3.59039160410262,4.03919055461545,
4.48798950512828,4.9367884556411,5.38558740615393,5.83438635666676,6.28318530717959),
 .UNSPECIFIED.);
#120=B_SPLINE_SURFACE_WITH_KNOTS('',3,3,((#1041418,#1041419,#1041420,#1041421,
#1041422,#1041423,#1041424,#1041425,#1041426,#1041427,#1041428,#1041429,
#1041430,#1041431,#1041432,#1041433,#1041434),(#1041435,#1041436,#1041437,
#1041438,#1041439,#1041440,#1041441,#1041442,#1041443,#1041444,#1041445,
#1041446,#1041447,#1041448,#1041449,#1041450,#1041451),(#1041452,#1041453,
#1041454,#1041455,#1041456,#1041457,#1041458,#1041459,#1041460,#1041461,
#1041462,#1041463,#1041464,#1041465,#1041466,#1041467,#1041468),(#1041469,
#1041470,#1041471,#1041472,#1041473,#1041474,#1041475,#1041476,#1041477,
#1041478,#1041479,#1041480,#1041481,#1041482,#1041483,#1041484,#1041485)),
 .UNSPECIFIED.,.F.,.F.,.F.,(4,4),(4,1,1,1,1,1,1,1,1,1,1,1,1,1,4),(0.,0.40386),
(0.,0.448798950512828,0.897597901025655,1.34639685153848,1.79519580205131,
2.24399475256414,2.69279370307697,3.14159265358979,3.59039160410262,4.03919055461545,
4.48798950512828,4.9367884556411,5.38558740615393,5.83438635666676,6.28318530717959),
 .UNSPECIFIED.);
#121=B_SPLINE_SURFACE_WITH_KNOTS('',3,3,((#1044838,#1044839,#1044840,#1044841,
#1044842,#1044843,#1044844,#1044845,#1044846,#1044847,#1044848,#1044849,
#1044850,#1044851,#1044852,#1044853,#1044854),(#1044855,#1044856,#1044857,
#1044858,#1044859,#1044860,#1044861,#1044862,#1044863,#1044864,#1044865,
#1044866,#1044867,#1044868,#1044869,#1044870,#1044871),(#1044872,#1044873,
#1044874,#1044875,#1044876,#1044877,#1044878,#1044879,#1044880,#1044881,
#1044882,#1044883,#1044884,#1044885,#1044886,#1044887,#1044888),(#1044889,
#1044890,#1044891,#1044892,#1044893,#1044894,#1044895,#1044896,#1044897,
#1044898,#1044899,#1044900,#1044901,#1044902,#1044903,#1044904,#1044905)),
 .UNSPECIFIED.,.F.,.F.,.F.,(4,4),(4,1,1,1,1,1,1,1,1,1,1,1,1,1,4),(0.,0.40386),
(0.,0.448798950512828,0.897597901025655,1.34639685153848,1.79519580205131,
2.24399475256414,2.69279370307697,3.14159265358979,3.59039160410262,4.03919055461545,
4.48798950512828,4.9367884556411,5.38558740615393,5.83438635666676,6.28318530717959),
 .UNSPECIFIED.);
#122=B_SPLINE_SURFACE_WITH_KNOTS('',3,3,((#1044932,#1044933,#1044934,#1044935,
#1044936,#1044937,#1044938,#1044939,#1044940,#1044941,#1044942,#1044943,
#1044944,#1044945,#1044946,#1044947,#1044948),(#1044949,#1044950,#1044951,
#1044952,#1044953,#1044954,#1044955,#1044956,#1044957,#1044958,#1044959,
#1044960,#1044961,#1044962,#1044963,#1044964,#1044965),(#1044966,#1044967,
#1044968,#1044969,#1044970,#1044971,#1044972,#1044973,#1044974,#1044975,
#1044976,#1044977,#1044978,#1044979,#1044980,#1044981,#1044982),(#1044983,
#1044984,#1044985,#1044986,#1044987,#1044988,#1044989,#1044990,#1044991,
#1044992,#1044993,#1044994,#1044995,#1044996,#1044997,#1044998,#1044999)),
 .UNSPECIFIED.,.F.,.F.,.F.,(4,4),(4,1,1,1,1,1,1,1,1,1,1,1,1,1,4),(0.,0.40386),
(0.,0.448798950512828,0.897597901025655,1.34639685153848,1.79519580205131,
2.24399475256414,2.69279370307697,3.14159265358979,3.59039160410262,4.03919055461545,
4.48798950512828,4.9367884556411,5.38558740615393,5.83438635666676,6.28318530717959),
 .UNSPECIFIED.);
#123=B_SPLINE_SURFACE_WITH_KNOTS('',3,3,((#1048352,#1048353,#1048354,#1048355,
#1048356,#1048357,#1048358,#1048359,#1048360,#1048361,#1048362,#1048363,
#1048364,#1048365,#1048366,#1048367,#1048368),(#1048369,#1048370,#1048371,
#1048372,#1048373,#1048374,#1048375,#1048376,#1048377,#1048378,#1048379,
#1048380,#1048381,#1048382,#1048383,#1048384,#1048385),(#1048386,#1048387,
#1048388,#1048389,#1048390,#1048391,#1048392,#1048393,#1048394,#1048395,
#1048396,#1048397,#1048398,#1048399,#1048400,#1048401,#1048402),(#1048403,
#1048404,#1048405,#1048406,#1048407,#1048408,#1048409,#1048410,#1048411,
#1048412,#1048413,#1048414,#1048415,#1048416,#1048417,#1048418,#1048419)),
 .UNSPECIFIED.,.F.,.F.,.F.,(4,4),(4,1,1,1,1,1,1,1,1,1,1,1,1,1,4),(0.,0.40386),
(0.,0.448798950512828,0.897597901025655,1.34639685153848,1.79519580205131,
2.24399475256414,2.69279370307697,3.14159265358979,3.59039160410262,4.03919055461545,
4.48798950512828,4.9367884556411,5.38558740615393,5.83438635666676,6.28318530717959),
 .UNSPECIFIED.);
#124=B_SPLINE_SURFACE_WITH_KNOTS('',3,3,((#1048446,#1048447,#1048448,#1048449,
#1048450,#1048451,#1048452,#1048453,#1048454,#1048455,#1048456,#1048457,
#1048458,#1048459,#1048460,#1048461,#1048462),(#1048463,#1048464,#1048465,
#1048466,#1048467,#1048468,#1048469,#1048470,#1048471,#1048472,#1048473,
#1048474,#1048475,#1048476,#1048477,#1048478,#1048479),(#1048480,#1048481,
#1048482,#1048483,#1048484,#1048485,#1048486,#1048487,#1048488,#1048489,
#1048490,#1048491,#1048492,#1048493,#1048494,#1048495,#1048496),(#1048497,
#1048498,#1048499,#1048500,#1048501,#1048502,#1048503,#1048504,#1048505,
#1048506,#1048507,#1048508,#1048509,#1048510,#1048511,#1048512,#1048513)),
 .UNSPECIFIED.,.F.,.F.,.F.,(4,4),(4,1,1,1,1,1,1,1,1,1,1,1,1,1,4),(0.,0.40386),
(0.,0.448798950512828,0.897597901025655,1.34639685153848,1.79519580205131,
2.24399475256414,2.69279370307697,3.14159265358979,3.59039160410262,4.03919055461545,
4.48798950512828,4.9367884556411,5.38558740615393,5.83438635666676,6.28318530717959),
 .UNSPECIFIED.);
#125=B_SPLINE_SURFACE_WITH_KNOTS('',3,3,((#1051866,#1051867,#1051868,#1051869,
#1051870,#1051871,#1051872,#1051873,#1051874,#1051875,#1051876,#1051877,
#1051878,#1051879,#1051880,#1051881,#1051882),(#1051883,#1051884,#1051885,
#1051886,#1051887,#1051888,#1051889,#1051890,#1051891,#1051892,#1051893,
#1051894,#1051895,#1051896,#1051897,#1051898,#1051899),(#1051900,#1051901,
#1051902,#1051903,#1051904,#1051905,#1051906,#1051907,#1051908,#1051909,
#1051910,#1051911,#1051912,#1051913,#1051914,#1051915,#1051916),(#1051917,
#1051918,#1051919,#1051920,#1051921,#1051922,#1051923,#1051924,#1051925,
#1051926,#1051927,#1051928,#1051929,#1051930,#1051931,#1051932,#1051933)),
 .UNSPECIFIED.,.F.,.F.,.F.,(4,4),(4,1,1,1,1,1,1,1,1,1,1,1,1,1,4),(0.,0.40386),
(0.,0.448798950512828,0.897597901025655,1.34639685153848,1.79519580205131,
2.24399475256414,2.69279370307697,3.14159265358979,3.59039160410262,4.03919055461545,
4.48798950512828,4.9367884556411,5.38558740615393,5.83438635666676,6.28318530717959),
 .UNSPECIFIED.);
#126=B_SPLINE_SURFACE_WITH_KNOTS('',3,3,((#1051960,#1051961,#1051962,#1051963,
#1051964,#1051965,#1051966,#1051967,#1051968,#1051969,#1051970,#1051971,
#1051972,#1051973,#1051974,#1051975,#1051976),(#1051977,#1051978,#1051979,
#1051980,#1051981,#1051982,#1051983,#1051984,#1051985,#1051986,#1051987,
#1051988,#1051989,#1051990,#1051991,#1051992,#1051993),(#1051994,#1051995,
#1051996,#1051997,#1051998,#1051999,#1052000,#1052001,#1052002,#1052003,
#1052004,#1052005,#1052006,#1052007,#1052008,#1052009,#1052010),(#1052011,
#1052012,#1052013,#1052014,#1052015,#1052016,#1052017,#1052018,#1052019,
#1052020,#1052021,#1052022,#1052023,#1052024,#1052025,#1052026,#1052027)),
 .UNSPECIFIED.,.F.,.F.,.F.,(4,4),(4,1,1,1,1,1,1,1,1,1,1,1,1,1,4),(0.,0.40386),
(0.,0.448798950512828,0.897597901025655,1.34639685153848,1.79519580205131,
2.24399475256414,2.69279370307697,3.14159265358979,3.59039160410262,4.03919055461545,
4.48798950512828,4.9367884556411,5.38558740615393,5.83438635666676,6.28318530717959),
 .UNSPECIFIED.);
#127=B_SPLINE_SURFACE_WITH_KNOTS('',3,3,((#1055380,#1055381,#1055382,#1055383,
#1055384,#1055385,#1055386,#1055387,#1055388,#1055389,#1055390,#1055391,
#1055392,#1055393,#1055394,#1055395,#1055396),(#1055397,#1055398,#1055399,
#1055400,#1055401,#1055402,#1055403,#1055404,#1055405,#1055406,#1055407,
#1055408,#1055409,#1055410,#1055411,#1055412,#1055413),(#1055414,#1055415,
#1055416,#1055417,#1055418,#1055419,#1055420,#1055421,#1055422,#1055423,
#1055424,#1055425,#1055426,#1055427,#1055428,#1055429,#1055430),(#1055431,
#1055432,#1055433,#1055434,#1055435,#1055436,#1055437,#1055438,#1055439,
#1055440,#1055441,#1055442,#1055443,#1055444,#1055445,#1055446,#1055447)),
 .UNSPECIFIED.,.F.,.F.,.F.,(4,4),(4,1,1,1,1,1,1,1,1,1,1,1,1,1,4),(0.,0.40386),
(0.,0.448798950512828,0.897597901025655,1.34639685153848,1.79519580205131,
2.24399475256414,2.69279370307697,3.14159265358979,3.59039160410262,4.03919055461545,
4.48798950512828,4.9367884556411,5.38558740615393,5.83438635666676,6.28318530717959),
 .UNSPECIFIED.);
#128=B_SPLINE_SURFACE_WITH_KNOTS('',3,3,((#1055474,#1055475,#1055476,#1055477,
#1055478,#1055479,#1055480,#1055481,#1055482,#1055483,#1055484,#1055485,
#1055486,#1055487,#1055488,#1055489,#1055490),(#1055491,#1055492,#1055493,
#1055494,#1055495,#1055496,#1055497,#1055498,#1055499,#1055500,#1055501,
#1055502,#1055503,#1055504,#1055505,#1055506,#1055507),(#1055508,#1055509,
#1055510,#1055511,#1055512,#1055513,#1055514,#1055515,#1055516,#1055517,
#1055518,#1055519,#1055520,#1055521,#1055522,#1055523,#1055524),(#1055525,
#1055526,#1055527,#1055528,#1055529,#1055530,#1055531,#1055532,#1055533,
#1055534,#1055535,#1055536,#1055537,#1055538,#1055539,#1055540,#1055541)),
 .UNSPECIFIED.,.F.,.F.,.F.,(4,4),(4,1,1,1,1,1,1,1,1,1,1,1,1,1,4),(0.,0.40386),
(0.,0.448798950512828,0.897597901025655,1.34639685153848,1.79519580205131,
2.24399475256414,2.69279370307697,3.14159265358979,3.59039160410262,4.03919055461545,
4.48798950512828,4.9367884556411,5.38558740615393,5.83438635666676,6.28318530717959),
 .UNSPECIFIED.);
#129=B_SPLINE_SURFACE_WITH_KNOTS('',3,3,((#1058894,#1058895,#1058896,#1058897,
#1058898,#1058899,#1058900,#1058901,#1058902,#1058903,#1058904,#1058905,
#1058906,#1058907,#1058908,#1058909,#1058910),(#1058911,#1058912,#1058913,
#1058914,#1058915,#1058916,#1058917,#1058918,#1058919,#1058920,#1058921,
#1058922,#1058923,#1058924,#1058925,#1058926,#1058927),(#1058928,#1058929,
#1058930,#1058931,#1058932,#1058933,#1058934,#1058935,#1058936,#1058937,
#1058938,#1058939,#1058940,#1058941,#1058942,#1058943,#1058944),(#1058945,
#1058946,#1058947,#1058948,#1058949,#1058950,#1058951,#1058952,#1058953,
#1058954,#1058955,#1058956,#1058957,#1058958,#1058959,#1058960,#1058961)),
 .UNSPECIFIED.,.F.,.F.,.F.,(4,4),(4,1,1,1,1,1,1,1,1,1,1,1,1,1,4),(0.,0.40386),
(0.,0.448798950512828,0.897597901025655,1.34639685153848,1.79519580205131,
2.24399475256414,2.69279370307697,3.14159265358979,3.59039160410262,4.03919055461545,
4.48798950512828,4.9367884556411,5.38558740615393,5.83438635666676,6.28318530717959),
 .UNSPECIFIED.);
#130=B_SPLINE_SURFACE_WITH_KNOTS('',3,3,((#1058988,#1058989,#1058990,#1058991,
#1058992,#1058993,#1058994,#1058995,#1058996,#1058997,#1058998,#1058999,
#1059000,#1059001,#1059002,#1059003,#1059004),(#1059005,#1059006,#1059007,
#1059008,#1059009,#1059010,#1059011,#1059012,#1059013,#1059014,#1059015,
#1059016,#1059017,#1059018,#1059019,#1059020,#1059021),(#1059022,#1059023,
#1059024,#1059025,#1059026,#1059027,#1059028,#1059029,#1059030,#1059031,
#1059032,#1059033,#1059034,#1059035,#1059036,#1059037,#1059038),(#1059039,
#1059040,#1059041,#1059042,#1059043,#1059044,#1059045,#1059046,#1059047,
#1059048,#1059049,#1059050,#1059051,#1059052,#1059053,#1059054,#1059055)),
 .UNSPECIFIED.,.F.,.F.,.F.,(4,4),(4,1,1,1,1,1,1,1,1,1,1,1,1,1,4),(0.,0.40386),
(0.,0.448798950512828,0.897597901025655,1.34639685153848,1.79519580205131,
2.24399475256414,2.69279370307697,3.14159265358979,3.59039160410262,4.03919055461545,
4.48798950512828,4.9367884556411,5.38558740615393,5.83438635666676,6.28318530717959),
 .UNSPECIFIED.);
#131=B_SPLINE_SURFACE_WITH_KNOTS('',3,3,((#1062408,#1062409,#1062410,#1062411,
#1062412,#1062413,#1062414,#1062415,#1062416,#1062417,#1062418,#1062419,
#1062420,#1062421,#1062422,#1062423,#1062424),(#1062425,#1062426,#1062427,
#1062428,#1062429,#1062430,#1062431,#1062432,#1062433,#1062434,#1062435,
#1062436,#1062437,#1062438,#1062439,#1062440,#1062441),(#1062442,#1062443,
#1062444,#1062445,#1062446,#1062447,#1062448,#1062449,#1062450,#1062451,
#1062452,#1062453,#1062454,#1062455,#1062456,#1062457,#1062458),(#1062459,
#1062460,#1062461,#1062462,#1062463,#1062464,#1062465,#1062466,#1062467,
#1062468,#1062469,#1062470,#1062471,#1062472,#1062473,#1062474,#1062475)),
 .UNSPECIFIED.,.F.,.F.,.F.,(4,4),(4,1,1,1,1,1,1,1,1,1,1,1,1,1,4),(0.,0.40386),
(0.,0.448798950512828,0.897597901025655,1.34639685153848,1.79519580205131,
2.24399475256414,2.69279370307697,3.14159265358979,3.59039160410262,4.03919055461545,
4.48798950512828,4.9367884556411,5.38558740615393,5.83438635666676,6.28318530717959),
 .UNSPECIFIED.);
#132=B_SPLINE_SURFACE_WITH_KNOTS('',3,3,((#1062502,#1062503,#1062504,#1062505,
#1062506,#1062507,#1062508,#1062509,#1062510,#1062511,#1062512,#1062513,
#1062514,#1062515,#1062516,#1062517,#1062518),(#1062519,#1062520,#1062521,
#1062522,#1062523,#1062524,#1062525,#1062526,#1062527,#1062528,#1062529,
#1062530,#1062531,#1062532,#1062533,#1062534,#1062535),(#1062536,#1062537,
#1062538,#1062539,#1062540,#1062541,#1062542,#1062543,#1062544,#1062545,
#1062546,#1062547,#1062548,#1062549,#1062550,#1062551,#1062552),(#1062553,
#1062554,#1062555,#1062556,#1062557,#1062558,#1062559,#1062560,#1062561,
#1062562,#1062563,#1062564,#1062565,#1062566,#1062567,#1062568,#1062569)),
 .UNSPECIFIED.,.F.,.F.,.F.,(4,4),(4,1,1,1,1,1,1,1,1,1,1,1,1,1,4),(0.,0.40386),
(0.,0.448798950512828,0.897597901025655,1.34639685153848,1.79519580205131,
2.24399475256414,2.69279370307697,3.14159265358979,3.59039160410262,4.03919055461545,
4.48798950512828,4.9367884556411,5.38558740615393,5.83438635666676,6.28318530717959),
 .UNSPECIFIED.);
#133=B_SPLINE_SURFACE_WITH_KNOTS('',3,3,((#1065922,#1065923,#1065924,#1065925,
#1065926,#1065927,#1065928,#1065929,#1065930,#1065931,#1065932,#1065933,
#1065934,#1065935,#1065936,#1065937,#1065938),(#1065939,#1065940,#1065941,
#1065942,#1065943,#1065944,#1065945,#1065946,#1065947,#1065948,#1065949,
#1065950,#1065951,#1065952,#1065953,#1065954,#1065955),(#1065956,#1065957,
#1065958,#1065959,#1065960,#1065961,#1065962,#1065963,#1065964,#1065965,
#1065966,#1065967,#1065968,#1065969,#1065970,#1065971,#1065972),(#1065973,
#1065974,#1065975,#1065976,#1065977,#1065978,#1065979,#1065980,#1065981,
#1065982,#1065983,#1065984,#1065985,#1065986,#1065987,#1065988,#1065989)),
 .UNSPECIFIED.,.F.,.F.,.F.,(4,4),(4,1,1,1,1,1,1,1,1,1,1,1,1,1,4),(0.,0.40386),
(0.,0.448798950512828,0.897597901025655,1.34639685153848,1.79519580205131,
2.24399475256414,2.69279370307697,3.14159265358979,3.59039160410262,4.03919055461545,
4.48798950512828,4.9367884556411,5.38558740615393,5.83438635666676,6.28318530717959),
 .UNSPECIFIED.);
#134=B_SPLINE_SURFACE_WITH_KNOTS('',3,3,((#1066016,#1066017,#1066018,#1066019,
#1066020,#1066021,#1066022,#1066023,#1066024,#1066025,#1066026,#1066027,
#1066028,#1066029,#1066030,#1066031,#1066032),(#1066033,#1066034,#1066035,
#1066036,#1066037,#1066038,#1066039,#1066040,#1066041,#1066042,#1066043,
#1066044,#1066045,#1066046,#1066047,#1066048,#1066049),(#1066050,#1066051,
#1066052,#1066053,#1066054,#1066055,#1066056,#1066057,#1066058,#1066059,
#1066060,#1066061,#1066062,#1066063,#1066064,#1066065,#1066066),(#1066067,
#1066068,#1066069,#1066070,#1066071,#1066072,#1066073,#1066074,#1066075,
#1066076,#1066077,#1066078,#1066079,#1066080,#1066081,#1066082,#1066083)),
 .UNSPECIFIED.,.F.,.F.,.F.,(4,4),(4,1,1,1,1,1,1,1,1,1,1,1,1,1,4),(0.,0.40386),
(0.,0.448798950512828,0.897597901025655,1.34639685153848,1.79519580205131,
2.24399475256414,2.69279370307697,3.14159265358979,3.59039160410262,4.03919055461545,
4.48798950512828,4.9367884556411,5.38558740615393,5.83438635666676,6.28318530717959),
 .UNSPECIFIED.);
#135=B_SPLINE_SURFACE_WITH_KNOTS('',3,3,((#1069436,#1069437,#1069438,#1069439,
#1069440,#1069441,#1069442,#1069443,#1069444,#1069445,#1069446,#1069447,
#1069448,#1069449,#1069450,#1069451,#1069452),(#1069453,#1069454,#1069455,
#1069456,#1069457,#1069458,#1069459,#1069460,#1069461,#1069462,#1069463,
#1069464,#1069465,#1069466,#1069467,#1069468,#1069469),(#1069470,#1069471,
#1069472,#1069473,#1069474,#1069475,#1069476,#1069477,#1069478,#1069479,
#1069480,#1069481,#1069482,#1069483,#1069484,#1069485,#1069486),(#1069487,
#1069488,#1069489,#1069490,#1069491,#1069492,#1069493,#1069494,#1069495,
#1069496,#1069497,#1069498,#1069499,#1069500,#1069501,#1069502,#1069503)),
 .UNSPECIFIED.,.F.,.F.,.F.,(4,4),(4,1,1,1,1,1,1,1,1,1,1,1,1,1,4),(0.,0.40386),
(0.,0.448798950512828,0.897597901025655,1.34639685153848,1.79519580205131,
2.24399475256414,2.69279370307697,3.14159265358979,3.59039160410262,4.03919055461545,
4.48798950512828,4.9367884556411,5.38558740615393,5.83438635666676,6.28318530717959),
 .UNSPECIFIED.);
#136=B_SPLINE_SURFACE_WITH_KNOTS('',3,3,((#1069530,#1069531,#1069532,#1069533,
#1069534,#1069535,#1069536,#1069537,#1069538,#1069539,#1069540,#1069541,
#1069542,#1069543,#1069544,#1069545,#1069546),(#1069547,#1069548,#1069549,
#1069550,#1069551,#1069552,#1069553,#1069554,#1069555,#1069556,#1069557,
#1069558,#1069559,#1069560,#1069561,#1069562,#1069563),(#1069564,#1069565,
#1069566,#1069567,#1069568,#1069569,#1069570,#1069571,#1069572,#1069573,
#1069574,#1069575,#1069576,#1069577,#1069578,#1069579,#1069580),(#1069581,
#1069582,#1069583,#1069584,#1069585,#1069586,#1069587,#1069588,#1069589,
#1069590,#1069591,#1069592,#1069593,#1069594,#1069595,#1069596,#1069597)),
 .UNSPECIFIED.,.F.,.F.,.F.,(4,4),(4,1,1,1,1,1,1,1,1,1,1,1,1,1,4),(0.,0.40386),
(0.,0.448798950512828,0.897597901025655,1.34639685153848,1.79519580205131,
2.24399475256414,2.69279370307697,3.14159265358979,3.59039160410262,4.03919055461545,
4.48798950512828,4.9367884556411,5.38558740615393,5.83438635666676,6.28318530717959),
 .UNSPECIFIED.);
#137=B_SPLINE_SURFACE_WITH_KNOTS('',3,3,((#1072950,#1072951,#1072952,#1072953,
#1072954,#1072955,#1072956,#1072957,#1072958,#1072959,#1072960,#1072961,
#1072962,#1072963,#1072964,#1072965,#1072966),(#1072967,#1072968,#1072969,
#1072970,#1072971,#1072972,#1072973,#1072974,#1072975,#1072976,#1072977,
#1072978,#1072979,#1072980,#1072981,#1072982,#1072983),(#1072984,#1072985,
#1072986,#1072987,#1072988,#1072989,#1072990,#1072991,#1072992,#1072993,
#1072994,#1072995,#1072996,#1072997,#1072998,#1072999,#1073000),(#1073001,
#1073002,#1073003,#1073004,#1073005,#1073006,#1073007,#1073008,#1073009,
#1073010,#1073011,#1073012,#1073013,#1073014,#1073015,#1073016,#1073017)),
 .UNSPECIFIED.,.F.,.F.,.F.,(4,4),(4,1,1,1,1,1,1,1,1,1,1,1,1,1,4),(0.,0.40386),
(0.,0.448798950512828,0.897597901025655,1.34639685153848,1.79519580205131,
2.24399475256414,2.69279370307697,3.14159265358979,3.59039160410262,4.03919055461545,
4.48798950512828,4.9367884556411,5.38558740615393,5.83438635666676,6.28318530717959),
 .UNSPECIFIED.);
#138=B_SPLINE_SURFACE_WITH_KNOTS('',3,3,((#1073044,#1073045,#1073046,#1073047,
#1073048,#1073049,#1073050,#1073051,#1073052,#1073053,#1073054,#1073055,
#1073056,#1073057,#1073058,#1073059,#1073060),(#1073061,#1073062,#1073063,
#1073064,#1073065,#1073066,#1073067,#1073068,#1073069,#1073070,#1073071,
#1073072,#1073073,#1073074,#1073075,#1073076,#1073077),(#1073078,#1073079,
#1073080,#1073081,#1073082,#1073083,#1073084,#1073085,#1073086,#1073087,
#1073088,#1073089,#1073090,#1073091,#1073092,#1073093,#1073094),(#1073095,
#1073096,#1073097,#1073098,#1073099,#1073100,#1073101,#1073102,#1073103,
#1073104,#1073105,#1073106,#1073107,#1073108,#1073109,#1073110,#1073111)),
 .UNSPECIFIED.,.F.,.F.,.F.,(4,4),(4,1,1,1,1,1,1,1,1,1,1,1,1,1,4),(0.,0.40386),
(0.,0.448798950512828,0.897597901025655,1.34639685153848,1.79519580205131,
2.24399475256414,2.69279370307697,3.14159265358979,3.59039160410262,4.03919055461545,
4.48798950512828,4.9367884556411,5.38558740615393,5.83438635666676,6.28318530717959),
 .UNSPECIFIED.);
#139=B_SPLINE_SURFACE_WITH_KNOTS('',3,3,((#1076464,#1076465,#1076466,#1076467,
#1076468,#1076469,#1076470,#1076471,#1076472,#1076473,#1076474,#1076475,
#1076476,#1076477,#1076478,#1076479,#1076480),(#1076481,#1076482,#1076483,
#1076484,#1076485,#1076486,#1076487,#1076488,#1076489,#1076490,#1076491,
#1076492,#1076493,#1076494,#1076495,#1076496,#1076497),(#1076498,#1076499,
#1076500,#1076501,#1076502,#1076503,#1076504,#1076505,#1076506,#1076507,
#1076508,#1076509,#1076510,#1076511,#1076512,#1076513,#1076514),(#1076515,
#1076516,#1076517,#1076518,#1076519,#1076520,#1076521,#1076522,#1076523,
#1076524,#1076525,#1076526,#1076527,#1076528,#1076529,#1076530,#1076531)),
 .UNSPECIFIED.,.F.,.F.,.F.,(4,4),(4,1,1,1,1,1,1,1,1,1,1,1,1,1,4),(0.,0.40386),
(0.,0.448798950512828,0.897597901025655,1.34639685153848,1.79519580205131,
2.24399475256414,2.69279370307697,3.14159265358979,3.59039160410262,4.03919055461545,
4.48798950512828,4.9367884556411,5.38558740615393,5.83438635666676,6.28318530717959),
 .UNSPECIFIED.);
#140=B_SPLINE_SURFACE_WITH_KNOTS('',3,3,((#1076558,#1076559,#1076560,#1076561,
#1076562,#1076563,#1076564,#1076565,#1076566,#1076567,#1076568,#1076569,
#1076570,#1076571,#1076572,#1076573,#1076574),(#1076575,#1076576,#1076577,
#1076578,#1076579,#1076580,#1076581,#1076582,#1076583,#1076584,#1076585,
#1076586,#1076587,#1076588,#1076589,#1076590,#1076591),(#1076592,#1076593,
#1076594,#1076595,#1076596,#1076597,#1076598,#1076599,#1076600,#1076601,
#1076602,#1076603,#1076604,#1076605,#1076606,#1076607,#1076608),(#1076609,
#1076610,#1076611,#1076612,#1076613,#1076614,#1076615,#1076616,#1076617,
#1076618,#1076619,#1076620,#1076621,#1076622,#1076623,#1076624,#1076625)),
 .UNSPECIFIED.,.F.,.F.,.F.,(4,4),(4,1,1,1,1,1,1,1,1,1,1,1,1,1,4),(0.,0.40386),
(0.,0.448798950512828,0.897597901025655,1.34639685153848,1.79519580205131,
2.24399475256414,2.69279370307697,3.14159265358979,3.59039160410262,4.03919055461545,
4.48798950512828,4.9367884556411,5.38558740615393,5.83438635666676,6.28318530717959),
 .UNSPECIFIED.);
#141=B_SPLINE_SURFACE_WITH_KNOTS('',3,3,((#1079978,#1079979,#1079980,#1079981,
#1079982,#1079983,#1079984,#1079985,#1079986,#1079987,#1079988,#1079989,
#1079990,#1079991,#1079992,#1079993,#1079994),(#1079995,#1079996,#1079997,
#1079998,#1079999,#1080000,#1080001,#1080002,#1080003,#1080004,#1080005,
#1080006,#1080007,#1080008,#1080009,#1080010,#1080011),(#1080012,#1080013,
#1080014,#1080015,#1080016,#1080017,#1080018,#1080019,#1080020,#1080021,
#1080022,#1080023,#1080024,#1080025,#1080026,#1080027,#1080028),(#1080029,
#1080030,#1080031,#1080032,#1080033,#1080034,#1080035,#1080036,#1080037,
#1080038,#1080039,#1080040,#1080041,#1080042,#1080043,#1080044,#1080045)),
 .UNSPECIFIED.,.F.,.F.,.F.,(4,4),(4,1,1,1,1,1,1,1,1,1,1,1,1,1,4),(0.,0.40386),
(0.,0.448798950512828,0.897597901025655,1.34639685153848,1.79519580205131,
2.24399475256414,2.69279370307697,3.14159265358979,3.59039160410262,4.03919055461545,
4.48798950512828,4.9367884556411,5.38558740615393,5.83438635666676,6.28318530717959),
 .UNSPECIFIED.);
#142=B_SPLINE_SURFACE_WITH_KNOTS('',3,3,((#1080072,#1080073,#1080074,#1080075,
#1080076,#1080077,#1080078,#1080079,#1080080,#1080081,#1080082,#1080083,
#1080084,#1080085,#1080086,#1080087,#1080088),(#1080089,#1080090,#1080091,
#1080092,#1080093,#1080094,#1080095,#1080096,#1080097,#1080098,#1080099,
#1080100,#1080101,#1080102,#1080103,#1080104,#1080105),(#1080106,#1080107,
#1080108,#1080109,#1080110,#1080111,#1080112,#1080113,#1080114,#1080115,
#1080116,#1080117,#1080118,#1080119,#1080120,#1080121,#1080122),(#1080123,
#1080124,#1080125,#1080126,#1080127,#1080128,#1080129,#1080130,#1080131,
#1080132,#1080133,#1080134,#1080135,#1080136,#1080137,#1080138,#1080139)),
 .UNSPECIFIED.,.F.,.F.,.F.,(4,4),(4,1,1,1,1,1,1,1,1,1,1,1,1,1,4),(0.,0.40386),
(0.,0.448798950512828,0.897597901025655,1.34639685153848,1.79519580205131,
2.24399475256414,2.69279370307697,3.14159265358979,3.59039160410262,4.03919055461545,
4.48798950512828,4.9367884556411,5.38558740615393,5.83438635666676,6.28318530717959),
 .UNSPECIFIED.);
#143=B_SPLINE_SURFACE_WITH_KNOTS('',3,3,((#1083492,#1083493,#1083494,#1083495,
#1083496,#1083497,#1083498,#1083499,#1083500,#1083501,#1083502,#1083503,
#1083504,#1083505,#1083506,#1083507,#1083508),(#1083509,#1083510,#1083511,
#1083512,#1083513,#1083514,#1083515,#1083516,#1083517,#1083518,#1083519,
#1083520,#1083521,#1083522,#1083523,#1083524,#1083525),(#1083526,#1083527,
#1083528,#1083529,#1083530,#1083531,#1083532,#1083533,#1083534,#1083535,
#1083536,#1083537,#1083538,#1083539,#1083540,#1083541,#1083542),(#1083543,
#1083544,#1083545,#1083546,#1083547,#1083548,#1083549,#1083550,#1083551,
#1083552,#1083553,#1083554,#1083555,#1083556,#1083557,#1083558,#1083559)),
 .UNSPECIFIED.,.F.,.F.,.F.,(4,4),(4,1,1,1,1,1,1,1,1,1,1,1,1,1,4),(0.,0.40386),
(0.,0.448798950512828,0.897597901025655,1.34639685153848,1.79519580205131,
2.24399475256414,2.69279370307697,3.14159265358979,3.59039160410262,4.03919055461545,
4.48798950512828,4.9367884556411,5.38558740615393,5.83438635666676,6.28318530717959),
 .UNSPECIFIED.);
#144=B_SPLINE_SURFACE_WITH_KNOTS('',3,3,((#1083586,#1083587,#1083588,#1083589,
#1083590,#1083591,#1083592,#1083593,#1083594,#1083595,#1083596,#1083597,
#1083598,#1083599,#1083600,#1083601,#1083602),(#1083603,#1083604,#1083605,
#1083606,#1083607,#1083608,#1083609,#1083610,#1083611,#1083612,#1083613,
#1083614,#1083615,#1083616,#1083617,#1083618,#1083619),(#1083620,#1083621,
#1083622,#1083623,#1083624,#1083625,#1083626,#1083627,#1083628,#1083629,
#1083630,#1083631,#1083632,#1083633,#1083634,#1083635,#1083636),(#1083637,
#1083638,#1083639,#1083640,#1083641,#1083642,#1083643,#1083644,#1083645,
#1083646,#1083647,#1083648,#1083649,#1083650,#1083651,#1083652,#1083653)),
 .UNSPECIFIED.,.F.,.F.,.F.,(4,4),(4,1,1,1,1,1,1,1,1,1,1,1,1,1,4),(0.,0.40386),
(0.,0.448798950512828,0.897597901025655,1.34639685153848,1.79519580205131,
2.24399475256414,2.69279370307697,3.14159265358979,3.59039160410262,4.03919055461545,
4.48798950512828,4.9367884556411,5.38558740615393,5.83438635666676,6.28318530717959),
 .UNSPECIFIED.);
#145=B_SPLINE_SURFACE_WITH_KNOTS('',3,3,((#1087006,#1087007,#1087008,#1087009,
#1087010,#1087011,#1087012,#1087013,#1087014,#1087015,#1087016,#1087017,
#1087018,#1087019,#1087020,#1087021,#1087022),(#1087023,#1087024,#1087025,
#1087026,#1087027,#1087028,#1087029,#1087030,#1087031,#1087032,#1087033,
#1087034,#1087035,#1087036,#1087037,#1087038,#1087039),(#1087040,#1087041,
#1087042,#1087043,#1087044,#1087045,#1087046,#1087047,#1087048,#1087049,
#1087050,#1087051,#1087052,#1087053,#1087054,#1087055,#1087056),(#1087057,
#1087058,#1087059,#1087060,#1087061,#1087062,#1087063,#1087064,#1087065,
#1087066,#1087067,#1087068,#1087069,#1087070,#1087071,#1087072,#1087073)),
 .UNSPECIFIED.,.F.,.F.,.F.,(4,4),(4,1,1,1,1,1,1,1,1,1,1,1,1,1,4),(0.,0.40386),
(0.,0.448798950512828,0.897597901025655,1.34639685153848,1.79519580205131,
2.24399475256414,2.69279370307697,3.14159265358979,3.59039160410262,4.03919055461545,
4.48798950512828,4.9367884556411,5.38558740615393,5.83438635666676,6.28318530717959),
 .UNSPECIFIED.);
#146=B_SPLINE_SURFACE_WITH_KNOTS('',3,3,((#1087100,#1087101,#1087102,#1087103,
#1087104,#1087105,#1087106,#1087107,#1087108,#1087109,#1087110,#1087111,
#1087112,#1087113,#1087114,#1087115,#1087116),(#1087117,#1087118,#1087119,
#1087120,#1087121,#1087122,#1087123,#1087124,#1087125,#1087126,#1087127,
#1087128,#1087129,#1087130,#1087131,#1087132,#1087133),(#1087134,#1087135,
#1087136,#1087137,#1087138,#1087139,#1087140,#1087141,#1087142,#1087143,
#1087144,#1087145,#1087146,#1087147,#1087148,#1087149,#1087150),(#1087151,
#1087152,#1087153,#1087154,#1087155,#1087156,#1087157,#1087158,#1087159,
#1087160,#1087161,#1087162,#1087163,#1087164,#1087165,#1087166,#1087167)),
 .UNSPECIFIED.,.F.,.F.,.F.,(4,4),(4,1,1,1,1,1,1,1,1,1,1,1,1,1,4),(0.,0.40386),
(0.,0.448798950512828,0.897597901025655,1.34639685153848,1.79519580205131,
2.24399475256414,2.69279370307697,3.14159265358979,3.59039160410262,4.03919055461545,
4.48798950512828,4.9367884556411,5.38558740615393,5.83438635666676,6.28318530717959),
 .UNSPECIFIED.);
#147=B_SPLINE_SURFACE_WITH_KNOTS('',3,3,((#1090520,#1090521,#1090522,#1090523,
#1090524,#1090525,#1090526,#1090527,#1090528,#1090529,#1090530,#1090531,
#1090532,#1090533,#1090534,#1090535,#1090536),(#1090537,#1090538,#1090539,
#1090540,#1090541,#1090542,#1090543,#1090544,#1090545,#1090546,#1090547,
#1090548,#1090549,#1090550,#1090551,#1090552,#1090553),(#1090554,#1090555,
#1090556,#1090557,#1090558,#1090559,#1090560,#1090561,#1090562,#1090563,
#1090564,#1090565,#1090566,#1090567,#1090568,#1090569,#1090570),(#1090571,
#1090572,#1090573,#1090574,#1090575,#1090576,#1090577,#1090578,#1090579,
#1090580,#1090581,#1090582,#1090583,#1090584,#1090585,#1090586,#1090587)),
 .UNSPECIFIED.,.F.,.F.,.F.,(4,4),(4,1,1,1,1,1,1,1,1,1,1,1,1,1,4),(0.,0.40386),
(0.,0.448798950512828,0.897597901025655,1.34639685153848,1.79519580205131,
2.24399475256414,2.69279370307697,3.14159265358979,3.59039160410262,4.03919055461545,
4.48798950512828,4.9367884556411,5.38558740615393,5.83438635666676,6.28318530717959),
 .UNSPECIFIED.);
#148=B_SPLINE_SURFACE_WITH_KNOTS('',3,3,((#1090614,#1090615,#1090616,#1090617,
#1090618,#1090619,#1090620,#1090621,#1090622,#1090623,#1090624,#1090625,
#1090626,#1090627,#1090628,#1090629,#1090630),(#1090631,#1090632,#1090633,
#1090634,#1090635,#1090636,#1090637,#1090638,#1090639,#1090640,#1090641,
#1090642,#1090643,#1090644,#1090645,#1090646,#1090647),(#1090648,#1090649,
#1090650,#1090651,#1090652,#1090653,#1090654,#1090655,#1090656,#1090657,
#1090658,#1090659,#1090660,#1090661,#1090662,#1090663,#1090664),(#1090665,
#1090666,#1090667,#1090668,#1090669,#1090670,#1090671,#1090672,#1090673,
#1090674,#1090675,#1090676,#1090677,#1090678,#1090679,#1090680,#1090681)),
 .UNSPECIFIED.,.F.,.F.,.F.,(4,4),(4,1,1,1,1,1,1,1,1,1,1,1,1,1,4),(0.,0.40386),
(0.,0.448798950512828,0.897597901025655,1.34639685153848,1.79519580205131,
2.24399475256414,2.69279370307697,3.14159265358979,3.59039160410262,4.03919055461545,
4.48798950512828,4.9367884556411,5.38558740615393,5.83438635666676,6.28318530717959),
 .UNSPECIFIED.);
#149=B_SPLINE_SURFACE_WITH_KNOTS('',3,3,((#1094034,#1094035,#1094036,#1094037,
#1094038,#1094039,#1094040,#1094041,#1094042,#1094043,#1094044,#1094045,
#1094046,#1094047,#1094048,#1094049,#1094050),(#1094051,#1094052,#1094053,
#1094054,#1094055,#1094056,#1094057,#1094058,#1094059,#1094060,#1094061,
#1094062,#1094063,#1094064,#1094065,#1094066,#1094067),(#1094068,#1094069,
#1094070,#1094071,#1094072,#1094073,#1094074,#1094075,#1094076,#1094077,
#1094078,#1094079,#1094080,#1094081,#1094082,#1094083,#1094084),(#1094085,
#1094086,#1094087,#1094088,#1094089,#1094090,#1094091,#1094092,#1094093,
#1094094,#1094095,#1094096,#1094097,#1094098,#1094099,#1094100,#1094101)),
 .UNSPECIFIED.,.F.,.F.,.F.,(4,4),(4,1,1,1,1,1,1,1,1,1,1,1,1,1,4),(0.,0.40386),
(0.,0.448798950512828,0.897597901025655,1.34639685153848,1.79519580205131,
2.24399475256414,2.69279370307697,3.14159265358979,3.59039160410262,4.03919055461545,
4.48798950512828,4.9367884556411,5.38558740615393,5.83438635666676,6.28318530717959),
 .UNSPECIFIED.);
#150=B_SPLINE_SURFACE_WITH_KNOTS('',3,3,((#1094128,#1094129,#1094130,#1094131,
#1094132,#1094133,#1094134,#1094135,#1094136,#1094137,#1094138,#1094139,
#1094140,#1094141,#1094142,#1094143,#1094144),(#1094145,#1094146,#1094147,
#1094148,#1094149,#1094150,#1094151,#1094152,#1094153,#1094154,#1094155,
#1094156,#1094157,#1094158,#1094159,#1094160,#1094161),(#1094162,#1094163,
#1094164,#1094165,#1094166,#1094167,#1094168,#1094169,#1094170,#1094171,
#1094172,#1094173,#1094174,#1094175,#1094176,#1094177,#1094178),(#1094179,
#1094180,#1094181,#1094182,#1094183,#1094184,#1094185,#1094186,#1094187,
#1094188,#1094189,#1094190,#1094191,#1094192,#1094193,#1094194,#1094195)),
 .UNSPECIFIED.,.F.,.F.,.F.,(4,4),(4,1,1,1,1,1,1,1,1,1,1,1,1,1,4),(0.,0.40386),
(0.,0.448798950512828,0.897597901025655,1.34639685153848,1.79519580205131,
2.24399475256414,2.69279370307697,3.14159265358979,3.59039160410262,4.03919055461545,
4.48798950512828,4.9367884556411,5.38558740615393,5.83438635666676,6.28318530717959),
 .UNSPECIFIED.);
#151=B_SPLINE_SURFACE_WITH_KNOTS('',3,3,((#1097548,#1097549,#1097550,#1097551,
#1097552,#1097553,#1097554,#1097555,#1097556,#1097557,#1097558,#1097559,
#1097560,#1097561,#1097562,#1097563,#1097564),(#1097565,#1097566,#1097567,
#1097568,#1097569,#1097570,#1097571,#1097572,#1097573,#1097574,#1097575,
#1097576,#1097577,#1097578,#1097579,#1097580,#1097581),(#1097582,#1097583,
#1097584,#1097585,#1097586,#1097587,#1097588,#1097589,#1097590,#1097591,
#1097592,#1097593,#1097594,#1097595,#1097596,#1097597,#1097598),(#1097599,
#1097600,#1097601,#1097602,#1097603,#1097604,#1097605,#1097606,#1097607,
#1097608,#1097609,#1097610,#1097611,#1097612,#1097613,#1097614,#1097615)),
 .UNSPECIFIED.,.F.,.F.,.F.,(4,4),(4,1,1,1,1,1,1,1,1,1,1,1,1,1,4),(0.,0.40386),
(0.,0.448798950512828,0.897597901025655,1.34639685153848,1.79519580205131,
2.24399475256414,2.69279370307697,3.14159265358979,3.59039160410262,4.03919055461545,
4.48798950512828,4.9367884556411,5.38558740615393,5.83438635666676,6.28318530717959),
 .UNSPECIFIED.);
#152=B_SPLINE_SURFACE_WITH_KNOTS('',3,3,((#1097642,#1097643,#1097644,#1097645,
#1097646,#1097647,#1097648,#1097649,#1097650,#1097651,#1097652,#1097653,
#1097654,#1097655,#1097656,#1097657,#1097658),(#1097659,#1097660,#1097661,
#1097662,#1097663,#1097664,#1097665,#1097666,#1097667,#1097668,#1097669,
#1097670,#1097671,#1097672,#1097673,#1097674,#1097675),(#1097676,#1097677,
#1097678,#1097679,#1097680,#1097681,#1097682,#1097683,#1097684,#1097685,
#1097686,#1097687,#1097688,#1097689,#1097690,#1097691,#1097692),(#1097693,
#1097694,#1097695,#1097696,#1097697,#1097698,#1097699,#1097700,#1097701,
#1097702,#1097703,#1097704,#1097705,#1097706,#1097707,#1097708,#1097709)),
 .UNSPECIFIED.,.F.,.F.,.F.,(4,4),(4,1,1,1,1,1,1,1,1,1,1,1,1,1,4),(0.,0.40386),
(0.,0.448798950512828,0.897597901025655,1.34639685153848,1.79519580205131,
2.24399475256414,2.69279370307697,3.14159265358979,3.59039160410262,4.03919055461545,
4.48798950512828,4.9367884556411,5.38558740615393,5.83438635666676,6.28318530717959),
 .UNSPECIFIED.);
#153=B_SPLINE_SURFACE_WITH_KNOTS('',3,3,((#1101062,#1101063,#1101064,#1101065,
#1101066,#1101067,#1101068,#1101069,#1101070,#1101071,#1101072,#1101073,
#1101074,#1101075,#1101076,#1101077,#1101078),(#1101079,#1101080,#1101081,
#1101082,#1101083,#1101084,#1101085,#1101086,#1101087,#1101088,#1101089,
#1101090,#1101091,#1101092,#1101093,#1101094,#1101095),(#1101096,#1101097,
#1101098,#1101099,#1101100,#1101101,#1101102,#1101103,#1101104,#1101105,
#1101106,#1101107,#1101108,#1101109,#1101110,#1101111,#1101112),(#1101113,
#1101114,#1101115,#1101116,#1101117,#1101118,#1101119,#1101120,#1101121,
#1101122,#1101123,#1101124,#1101125,#1101126,#1101127,#1101128,#1101129)),
 .UNSPECIFIED.,.F.,.F.,.F.,(4,4),(4,1,1,1,1,1,1,1,1,1,1,1,1,1,4),(0.,0.40386),
(0.,0.448798950512828,0.897597901025655,1.34639685153848,1.79519580205131,
2.24399475256414,2.69279370307697,3.14159265358979,3.59039160410262,4.03919055461545,
4.48798950512828,4.9367884556411,5.38558740615393,5.83438635666676,6.28318530717959),
 .UNSPECIFIED.);
#154=B_SPLINE_SURFACE_WITH_KNOTS('',3,3,((#1101156,#1101157,#1101158,#1101159,
#1101160,#1101161,#1101162,#1101163,#1101164,#1101165,#1101166,#1101167,
#1101168,#1101169,#1101170,#1101171,#1101172),(#1101173,#1101174,#1101175,
#1101176,#1101177,#1101178,#1101179,#1101180,#1101181,#1101182,#1101183,
#1101184,#1101185,#1101186,#1101187,#1101188,#1101189),(#1101190,#1101191,
#1101192,#1101193,#1101194,#1101195,#1101196,#1101197,#1101198,#1101199,
#1101200,#1101201,#1101202,#1101203,#1101204,#1101205,#1101206),(#1101207,
#1101208,#1101209,#1101210,#1101211,#1101212,#1101213,#1101214,#1101215,
#1101216,#1101217,#1101218,#1101219,#1101220,#1101221,#1101222,#1101223)),
 .UNSPECIFIED.,.F.,.F.,.F.,(4,4),(4,1,1,1,1,1,1,1,1,1,1,1,1,1,4),(0.,0.40386),
(0.,0.448798950512828,0.897597901025655,1.34639685153848,1.79519580205131,
2.24399475256414,2.69279370307697,3.14159265358979,3.59039160410262,4.03919055461545,
4.48798950512828,4.9367884556411,5.38558740615393,5.83438635666676,6.28318530717959),
 .UNSPECIFIED.);
#155=B_SPLINE_SURFACE_WITH_KNOTS('',3,3,((#1104576,#1104577,#1104578,#1104579,
#1104580,#1104581,#1104582,#1104583,#1104584,#1104585,#1104586,#1104587,
#1104588,#1104589,#1104590,#1104591,#1104592),(#1104593,#1104594,#1104595,
#1104596,#1104597,#1104598,#1104599,#1104600,#1104601,#1104602,#1104603,
#1104604,#1104605,#1104606,#1104607,#1104608,#1104609),(#1104610,#1104611,
#1104612,#1104613,#1104614,#1104615,#1104616,#1104617,#1104618,#1104619,
#1104620,#1104621,#1104622,#1104623,#1104624,#1104625,#1104626),(#1104627,
#1104628,#1104629,#1104630,#1104631,#1104632,#1104633,#1104634,#1104635,
#1104636,#1104637,#1104638,#1104639,#1104640,#1104641,#1104642,#1104643)),
 .UNSPECIFIED.,.F.,.F.,.F.,(4,4),(4,1,1,1,1,1,1,1,1,1,1,1,1,1,4),(0.,0.40386),
(0.,0.448798950512828,0.897597901025655,1.34639685153848,1.79519580205131,
2.24399475256414,2.69279370307697,3.14159265358979,3.59039160410262,4.03919055461545,
4.48798950512828,4.9367884556411,5.38558740615393,5.83438635666676,6.28318530717959),
 .UNSPECIFIED.);
#156=B_SPLINE_SURFACE_WITH_KNOTS('',3,3,((#1104670,#1104671,#1104672,#1104673,
#1104674,#1104675,#1104676,#1104677,#1104678,#1104679,#1104680,#1104681,
#1104682,#1104683,#1104684,#1104685,#1104686),(#1104687,#1104688,#1104689,
#1104690,#1104691,#1104692,#1104693,#1104694,#1104695,#1104696,#1104697,
#1104698,#1104699,#1104700,#1104701,#1104702,#1104703),(#1104704,#1104705,
#1104706,#1104707,#1104708,#1104709,#1104710,#1104711,#1104712,#1104713,
#1104714,#1104715,#1104716,#1104717,#1104718,#1104719,#1104720),(#1104721,
#1104722,#1104723,#1104724,#1104725,#1104726,#1104727,#1104728,#1104729,
#1104730,#1104731,#1104732,#1104733,#1104734,#1104735,#1104736,#1104737)),
 .UNSPECIFIED.,.F.,.F.,.F.,(4,4),(4,1,1,1,1,1,1,1,1,1,1,1,1,1,4),(0.,0.40386),
(0.,0.448798950512828,0.897597901025655,1.34639685153848,1.79519580205131,
2.24399475256414,2.69279370307697,3.14159265358979,3.59039160410262,4.03919055461545,
4.48798950512828,4.9367884556411,5.38558740615393,5.83438635666676,6.28318530717959),
 .UNSPECIFIED.);
#157=B_SPLINE_SURFACE_WITH_KNOTS('',3,3,((#1108090,#1108091,#1108092,#1108093,
#1108094,#1108095,#1108096,#1108097,#1108098,#1108099,#1108100,#1108101,
#1108102,#1108103,#1108104,#1108105,#1108106),(#1108107,#1108108,#1108109,
#1108110,#1108111,#1108112,#1108113,#1108114,#1108115,#1108116,#1108117,
#1108118,#1108119,#1108120,#1108121,#1108122,#1108123),(#1108124,#1108125,
#1108126,#1108127,#1108128,#1108129,#1108130,#1108131,#1108132,#1108133,
#1108134,#1108135,#1108136,#1108137,#1108138,#1108139,#1108140),(#1108141,
#1108142,#1108143,#1108144,#1108145,#1108146,#1108147,#1108148,#1108149,
#1108150,#1108151,#1108152,#1108153,#1108154,#1108155,#1108156,#1108157)),
 .UNSPECIFIED.,.F.,.F.,.F.,(4,4),(4,1,1,1,1,1,1,1,1,1,1,1,1,1,4),(0.,0.40386),
(0.,0.448798950512828,0.897597901025655,1.34639685153848,1.79519580205131,
2.24399475256414,2.69279370307697,3.14159265358979,3.59039160410262,4.03919055461545,
4.48798950512828,4.9367884556411,5.38558740615393,5.83438635666676,6.28318530717959),
 .UNSPECIFIED.);
#158=B_SPLINE_SURFACE_WITH_KNOTS('',3,3,((#1108184,#1108185,#1108186,#1108187,
#1108188,#1108189,#1108190,#1108191,#1108192,#1108193,#1108194,#1108195,
#1108196,#1108197,#1108198,#1108199,#1108200),(#1108201,#1108202,#1108203,
#1108204,#1108205,#1108206,#1108207,#1108208,#1108209,#1108210,#1108211,
#1108212,#1108213,#1108214,#1108215,#1108216,#1108217),(#1108218,#1108219,
#1108220,#1108221,#1108222,#1108223,#1108224,#1108225,#1108226,#1108227,
#1108228,#1108229,#1108230,#1108231,#1108232,#1108233,#1108234),(#1108235,
#1108236,#1108237,#1108238,#1108239,#1108240,#1108241,#1108242,#1108243,
#1108244,#1108245,#1108246,#1108247,#1108248,#1108249,#1108250,#1108251)),
 .UNSPECIFIED.,.F.,.F.,.F.,(4,4),(4,1,1,1,1,1,1,1,1,1,1,1,1,1,4),(0.,0.40386),
(0.,0.448798950512828,0.897597901025655,1.34639685153848,1.79519580205131,
2.24399475256414,2.69279370307697,3.14159265358979,3.59039160410262,4.03919055461545,
4.48798950512828,4.9367884556411,5.38558740615393,5.83438635666676,6.28318530717959),
 .UNSPECIFIED.);
#159=B_SPLINE_SURFACE_WITH_KNOTS('',3,3,((#1111604,#1111605,#1111606,#1111607,
#1111608,#1111609,#1111610,#1111611,#1111612,#1111613,#1111614,#1111615,
#1111616,#1111617,#1111618,#1111619,#1111620),(#1111621,#1111622,#1111623,
#1111624,#1111625,#1111626,#1111627,#1111628,#1111629,#1111630,#1111631,
#1111632,#1111633,#1111634,#1111635,#1111636,#1111637),(#1111638,#1111639,
#1111640,#1111641,#1111642,#1111643,#1111644,#1111645,#1111646,#1111647,
#1111648,#1111649,#1111650,#1111651,#1111652,#1111653,#1111654),(#1111655,
#1111656,#1111657,#1111658,#1111659,#1111660,#1111661,#1111662,#1111663,
#1111664,#1111665,#1111666,#1111667,#1111668,#1111669,#1111670,#1111671)),
 .UNSPECIFIED.,.F.,.F.,.F.,(4,4),(4,1,1,1,1,1,1,1,1,1,1,1,1,1,4),(0.,0.40386),
(0.,0.448798950512828,0.897597901025655,1.34639685153848,1.79519580205131,
2.24399475256414,2.69279370307697,3.14159265358979,3.59039160410262,4.03919055461545,
4.48798950512828,4.9367884556411,5.38558740615393,5.83438635666676,6.28318530717959),
 .UNSPECIFIED.);
#160=B_SPLINE_SURFACE_WITH_KNOTS('',3,3,((#1111698,#1111699,#1111700,#1111701,
#1111702,#1111703,#1111704,#1111705,#1111706,#1111707,#1111708,#1111709,
#1111710,#1111711,#1111712,#1111713,#1111714),(#1111715,#1111716,#1111717,
#1111718,#1111719,#1111720,#1111721,#1111722,#1111723,#1111724,#1111725,
#1111726,#1111727,#1111728,#1111729,#1111730,#1111731),(#1111732,#1111733,
#1111734,#1111735,#1111736,#1111737,#1111738,#1111739,#1111740,#1111741,
#1111742,#1111743,#1111744,#1111745,#1111746,#1111747,#1111748),(#1111749,
#1111750,#1111751,#1111752,#1111753,#1111754,#1111755,#1111756,#1111757,
#1111758,#1111759,#1111760,#1111761,#1111762,#1111763,#1111764,#1111765)),
 .UNSPECIFIED.,.F.,.F.,.F.,(4,4),(4,1,1,1,1,1,1,1,1,1,1,1,1,1,4),(0.,0.40386),
(0.,0.448798950512828,0.897597901025655,1.34639685153848,1.79519580205131,
2.24399475256414,2.69279370307697,3.14159265358979,3.59039160410262,4.03919055461545,
4.48798950512828,4.9367884556411,5.38558740615393,5.83438635666676,6.28318530717959),
 .UNSPECIFIED.);
#161=B_SPLINE_SURFACE_WITH_KNOTS('',3,3,((#1115118,#1115119,#1115120,#1115121,
#1115122,#1115123,#1115124,#1115125,#1115126,#1115127,#1115128,#1115129,
#1115130,#1115131,#1115132,#1115133,#1115134),(#1115135,#1115136,#1115137,
#1115138,#1115139,#1115140,#1115141,#1115142,#1115143,#1115144,#1115145,
#1115146,#1115147,#1115148,#1115149,#1115150,#1115151),(#1115152,#1115153,
#1115154,#1115155,#1115156,#1115157,#1115158,#1115159,#1115160,#1115161,
#1115162,#1115163,#1115164,#1115165,#1115166,#1115167,#1115168),(#1115169,
#1115170,#1115171,#1115172,#1115173,#1115174,#1115175,#1115176,#1115177,
#1115178,#1115179,#1115180,#1115181,#1115182,#1115183,#1115184,#1115185)),
 .UNSPECIFIED.,.F.,.F.,.F.,(4,4),(4,1,1,1,1,1,1,1,1,1,1,1,1,1,4),(0.,0.40386),
(0.,0.448798950512828,0.897597901025655,1.34639685153848,1.79519580205131,
2.24399475256414,2.69279370307697,3.14159265358979,3.59039160410262,4.03919055461545,
4.48798950512828,4.9367884556411,5.38558740615393,5.83438635666676,6.28318530717959),
 .UNSPECIFIED.);
#162=B_SPLINE_SURFACE_WITH_KNOTS('',3,3,((#1115212,#1115213,#1115214,#1115215,
#1115216,#1115217,#1115218,#1115219,#1115220,#1115221,#1115222,#1115223,
#1115224,#1115225,#1115226,#1115227,#1115228),(#1115229,#1115230,#1115231,
#1115232,#1115233,#1115234,#1115235,#1115236,#1115237,#1115238,#1115239,
#1115240,#1115241,#1115242,#1115243,#1115244,#1115245),(#1115246,#1115247,
#1115248,#1115249,#1115250,#1115251,#1115252,#1115253,#1115254,#1115255,
#1115256,#1115257,#1115258,#1115259,#1115260,#1115261,#1115262),(#1115263,
#1115264,#1115265,#1115266,#1115267,#1115268,#1115269,#1115270,#1115271,
#1115272,#1115273,#1115274,#1115275,#1115276,#1115277,#1115278,#1115279)),
 .UNSPECIFIED.,.F.,.F.,.F.,(4,4),(4,1,1,1,1,1,1,1,1,1,1,1,1,1,4),(0.,0.40386),
(0.,0.448798950512828,0.897597901025655,1.34639685153848,1.79519580205131,
2.24399475256414,2.69279370307697,3.14159265358979,3.59039160410262,4.03919055461545,
4.48798950512828,4.9367884556411,5.38558740615393,5.83438635666676,6.28318530717959),
 .UNSPECIFIED.);
#163=B_SPLINE_SURFACE_WITH_KNOTS('',3,3,((#1118632,#1118633,#1118634,#1118635,
#1118636,#1118637,#1118638,#1118639,#1118640,#1118641,#1118642,#1118643,
#1118644,#1118645,#1118646,#1118647,#1118648),(#1118649,#1118650,#1118651,
#1118652,#1118653,#1118654,#1118655,#1118656,#1118657,#1118658,#1118659,
#1118660,#1118661,#1118662,#1118663,#1118664,#1118665),(#1118666,#1118667,
#1118668,#1118669,#1118670,#1118671,#1118672,#1118673,#1118674,#1118675,
#1118676,#1118677,#1118678,#1118679,#1118680,#1118681,#1118682),(#1118683,
#1118684,#1118685,#1118686,#1118687,#1118688,#1118689,#1118690,#1118691,
#1118692,#1118693,#1118694,#1118695,#1118696,#1118697,#1118698,#1118699)),
 .UNSPECIFIED.,.F.,.F.,.F.,(4,4),(4,1,1,1,1,1,1,1,1,1,1,1,1,1,4),(0.,0.40386),
(0.,0.448798950512828,0.897597901025655,1.34639685153848,1.79519580205131,
2.24399475256414,2.69279370307697,3.14159265358979,3.59039160410262,4.03919055461545,
4.48798950512828,4.9367884556411,5.38558740615393,5.83438635666676,6.28318530717959),
 .UNSPECIFIED.);
#164=B_SPLINE_SURFACE_WITH_KNOTS('',3,3,((#1118726,#1118727,#1118728,#1118729,
#1118730,#1118731,#1118732,#1118733,#1118734,#1118735,#1118736,#1118737,
#1118738,#1118739,#1118740,#1118741,#1118742),(#1118743,#1118744,#1118745,
#1118746,#1118747,#1118748,#1118749,#1118750,#1118751,#1118752,#1118753,
#1118754,#1118755,#1118756,#1118757,#1118758,#1118759),(#1118760,#1118761,
#1118762,#1118763,#1118764,#1118765,#1118766,#1118767,#1118768,#1118769,
#1118770,#1118771,#1118772,#1118773,#1118774,#1118775,#1118776),(#1118777,
#1118778,#1118779,#1118780,#1118781,#1118782,#1118783,#1118784,#1118785,
#1118786,#1118787,#1118788,#1118789,#1118790,#1118791,#1118792,#1118793)),
 .UNSPECIFIED.,.F.,.F.,.F.,(4,4),(4,1,1,1,1,1,1,1,1,1,1,1,1,1,4),(0.,0.40386),
(0.,0.448798950512828,0.897597901025655,1.34639685153848,1.79519580205131,
2.24399475256414,2.69279370307697,3.14159265358979,3.59039160410262,4.03919055461545,
4.48798950512828,4.9367884556411,5.38558740615393,5.83438635666676,6.28318530717959),
 .UNSPECIFIED.);
#165=B_SPLINE_SURFACE_WITH_KNOTS('',3,3,((#1122146,#1122147,#1122148,#1122149,
#1122150,#1122151,#1122152,#1122153,#1122154,#1122155,#1122156,#1122157,
#1122158,#1122159,#1122160,#1122161,#1122162),(#1122163,#1122164,#1122165,
#1122166,#1122167,#1122168,#1122169,#1122170,#1122171,#1122172,#1122173,
#1122174,#1122175,#1122176,#1122177,#1122178,#1122179),(#1122180,#1122181,
#1122182,#1122183,#1122184,#1122185,#1122186,#1122187,#1122188,#1122189,
#1122190,#1122191,#1122192,#1122193,#1122194,#1122195,#1122196),(#1122197,
#1122198,#1122199,#1122200,#1122201,#1122202,#1122203,#1122204,#1122205,
#1122206,#1122207,#1122208,#1122209,#1122210,#1122211,#1122212,#1122213)),
 .UNSPECIFIED.,.F.,.F.,.F.,(4,4),(4,1,1,1,1,1,1,1,1,1,1,1,1,1,4),(0.,0.40386),
(0.,0.448798950512828,0.897597901025655,1.34639685153848,1.79519580205131,
2.24399475256414,2.69279370307697,3.14159265358979,3.59039160410262,4.03919055461545,
4.48798950512828,4.9367884556411,5.38558740615393,5.83438635666676,6.28318530717959),
 .UNSPECIFIED.);
#166=B_SPLINE_SURFACE_WITH_KNOTS('',3,3,((#1122240,#1122241,#1122242,#1122243,
#1122244,#1122245,#1122246,#1122247,#1122248,#1122249,#1122250,#1122251,
#1122252,#1122253,#1122254,#1122255,#1122256),(#1122257,#1122258,#1122259,
#1122260,#1122261,#1122262,#1122263,#1122264,#1122265,#1122266,#1122267,
#1122268,#1122269,#1122270,#1122271,#1122272,#1122273),(#1122274,#1122275,
#1122276,#1122277,#1122278,#1122279,#1122280,#1122281,#1122282,#1122283,
#1122284,#1122285,#1122286,#1122287,#1122288,#1122289,#1122290),(#1122291,
#1122292,#1122293,#1122294,#1122295,#1122296,#1122297,#1122298,#1122299,
#1122300,#1122301,#1122302,#1122303,#1122304,#1122305,#1122306,#1122307)),
 .UNSPECIFIED.,.F.,.F.,.F.,(4,4),(4,1,1,1,1,1,1,1,1,1,1,1,1,1,4),(0.,0.40386),
(0.,0.448798950512828,0.897597901025655,1.34639685153848,1.79519580205131,
2.24399475256414,2.69279370307697,3.14159265358979,3.59039160410262,4.03919055461545,
4.48798950512828,4.9367884556411,5.38558740615393,5.83438635666676,6.28318530717959),
 .UNSPECIFIED.);
#167=B_SPLINE_SURFACE_WITH_KNOTS('',3,3,((#1125660,#1125661,#1125662,#1125663,
#1125664,#1125665,#1125666,#1125667,#1125668,#1125669,#1125670,#1125671,
#1125672,#1125673,#1125674,#1125675,#1125676),(#1125677,#1125678,#1125679,
#1125680,#1125681,#1125682,#1125683,#1125684,#1125685,#1125686,#1125687,
#1125688,#1125689,#1125690,#1125691,#1125692,#1125693),(#1125694,#1125695,
#1125696,#1125697,#1125698,#1125699,#1125700,#1125701,#1125702,#1125703,
#1125704,#1125705,#1125706,#1125707,#1125708,#1125709,#1125710),(#1125711,
#1125712,#1125713,#1125714,#1125715,#1125716,#1125717,#1125718,#1125719,
#1125720,#1125721,#1125722,#1125723,#1125724,#1125725,#1125726,#1125727)),
 .UNSPECIFIED.,.F.,.F.,.F.,(4,4),(4,1,1,1,1,1,1,1,1,1,1,1,1,1,4),(0.,0.40386),
(0.,0.448798950512828,0.897597901025655,1.34639685153848,1.79519580205131,
2.24399475256414,2.69279370307697,3.14159265358979,3.59039160410262,4.03919055461545,
4.48798950512828,4.9367884556411,5.38558740615393,5.83438635666676,6.28318530717959),
 .UNSPECIFIED.);
#168=B_SPLINE_SURFACE_WITH_KNOTS('',3,3,((#1125754,#1125755,#1125756,#1125757,
#1125758,#1125759,#1125760,#1125761,#1125762,#1125763,#1125764,#1125765,
#1125766,#1125767,#1125768,#1125769,#1125770),(#1125771,#1125772,#1125773,
#1125774,#1125775,#1125776,#1125777,#1125778,#1125779,#1125780,#1125781,
#1125782,#1125783,#1125784,#1125785,#1125786,#1125787),(#1125788,#1125789,
#1125790,#1125791,#1125792,#1125793,#1125794,#1125795,#1125796,#1125797,
#1125798,#1125799,#1125800,#1125801,#1125802,#1125803,#1125804),(#1125805,
#1125806,#1125807,#1125808,#1125809,#1125810,#1125811,#1125812,#1125813,
#1125814,#1125815,#1125816,#1125817,#1125818,#1125819,#1125820,#1125821)),
 .UNSPECIFIED.,.F.,.F.,.F.,(4,4),(4,1,1,1,1,1,1,1,1,1,1,1,1,1,4),(0.,0.40386),
(0.,0.448798950512828,0.897597901025655,1.34639685153848,1.79519580205131,
2.24399475256414,2.69279370307697,3.14159265358979,3.59039160410262,4.03919055461545,
4.48798950512828,4.9367884556411,5.38558740615393,5.83438635666676,6.28318530717959),
 .UNSPECIFIED.);
#169=B_SPLINE_SURFACE_WITH_KNOTS('',3,3,((#1129174,#1129175,#1129176,#1129177,
#1129178,#1129179,#1129180,#1129181,#1129182,#1129183,#1129184,#1129185,
#1129186,#1129187,#1129188,#1129189,#1129190),(#1129191,#1129192,#1129193,
#1129194,#1129195,#1129196,#1129197,#1129198,#1129199,#1129200,#1129201,
#1129202,#1129203,#1129204,#1129205,#1129206,#1129207),(#1129208,#1129209,
#1129210,#1129211,#1129212,#1129213,#1129214,#1129215,#1129216,#1129217,
#1129218,#1129219,#1129220,#1129221,#1129222,#1129223,#1129224),(#1129225,
#1129226,#1129227,#1129228,#1129229,#1129230,#1129231,#1129232,#1129233,
#1129234,#1129235,#1129236,#1129237,#1129238,#1129239,#1129240,#1129241)),
 .UNSPECIFIED.,.F.,.F.,.F.,(4,4),(4,1,1,1,1,1,1,1,1,1,1,1,1,1,4),(0.,0.40386),
(0.,0.448798950512828,0.897597901025655,1.34639685153848,1.79519580205131,
2.24399475256414,2.69279370307697,3.14159265358979,3.59039160410262,4.03919055461545,
4.48798950512828,4.9367884556411,5.38558740615393,5.83438635666676,6.28318530717959),
 .UNSPECIFIED.);
#170=B_SPLINE_SURFACE_WITH_KNOTS('',3,3,((#1129268,#1129269,#1129270,#1129271,
#1129272,#1129273,#1129274,#1129275,#1129276,#1129277,#1129278,#1129279,
#1129280,#1129281,#1129282,#1129283,#1129284),(#1129285,#1129286,#1129287,
#1129288,#1129289,#1129290,#1129291,#1129292,#1129293,#1129294,#1129295,
#1129296,#1129297,#1129298,#1129299,#1129300,#1129301),(#1129302,#1129303,
#1129304,#1129305,#1129306,#1129307,#1129308,#1129309,#1129310,#1129311,
#1129312,#1129313,#1129314,#1129315,#1129316,#1129317,#1129318),(#1129319,
#1129320,#1129321,#1129322,#1129323,#1129324,#1129325,#1129326,#1129327,
#1129328,#1129329,#1129330,#1129331,#1129332,#1129333,#1129334,#1129335)),
 .UNSPECIFIED.,.F.,.F.,.F.,(4,4),(4,1,1,1,1,1,1,1,1,1,1,1,1,1,4),(0.,0.40386),
(0.,0.448798950512828,0.897597901025655,1.34639685153848,1.79519580205131,
2.24399475256414,2.69279370307697,3.14159265358979,3.59039160410262,4.03919055461545,
4.48798950512828,4.9367884556411,5.38558740615393,5.83438635666676,6.28318530717959),
 .UNSPECIFIED.);
#171=B_SPLINE_SURFACE_WITH_KNOTS('',3,3,((#1132688,#1132689,#1132690,#1132691,
#1132692,#1132693,#1132694,#1132695,#1132696,#1132697,#1132698,#1132699,
#1132700,#1132701,#1132702,#1132703,#1132704),(#1132705,#1132706,#1132707,
#1132708,#1132709,#1132710,#1132711,#1132712,#1132713,#1132714,#1132715,
#1132716,#1132717,#1132718,#1132719,#1132720,#1132721),(#1132722,#1132723,
#1132724,#1132725,#1132726,#1132727,#1132728,#1132729,#1132730,#1132731,
#1132732,#1132733,#1132734,#1132735,#1132736,#1132737,#1132738),(#1132739,
#1132740,#1132741,#1132742,#1132743,#1132744,#1132745,#1132746,#1132747,
#1132748,#1132749,#1132750,#1132751,#1132752,#1132753,#1132754,#1132755)),
 .UNSPECIFIED.,.F.,.F.,.F.,(4,4),(4,1,1,1,1,1,1,1,1,1,1,1,1,1,4),(0.,0.40386),
(0.,0.448798950512828,0.897597901025655,1.34639685153848,1.79519580205131,
2.24399475256414,2.69279370307697,3.14159265358979,3.59039160410262,4.03919055461545,
4.48798950512828,4.9367884556411,5.38558740615393,5.83438635666676,6.28318530717959),
 .UNSPECIFIED.);
#172=B_SPLINE_SURFACE_WITH_KNOTS('',3,3,((#1132782,#1132783,#1132784,#1132785,
#1132786,#1132787,#1132788,#1132789,#1132790,#1132791,#1132792,#1132793,
#1132794,#1132795,#1132796,#1132797,#1132798),(#1132799,#1132800,#1132801,
#1132802,#1132803,#1132804,#1132805,#1132806,#1132807,#1132808,#1132809,
#1132810,#1132811,#1132812,#1132813,#1132814,#1132815),(#1132816,#1132817,
#1132818,#1132819,#1132820,#1132821,#1132822,#1132823,#1132824,#1132825,
#1132826,#1132827,#1132828,#1132829,#1132830,#1132831,#1132832),(#1132833,
#1132834,#1132835,#1132836,#1132837,#1132838,#1132839,#1132840,#1132841,
#1132842,#1132843,#1132844,#1132845,#1132846,#1132847,#1132848,#1132849)),
 .UNSPECIFIED.,.F.,.F.,.F.,(4,4),(4,1,1,1,1,1,1,1,1,1,1,1,1,1,4),(0.,0.40386),
(0.,0.448798950512828,0.897597901025655,1.34639685153848,1.79519580205131,
2.24399475256414,2.69279370307697,3.14159265358979,3.59039160410262,4.03919055461545,
4.48798950512828,4.9367884556411,5.38558740615393,5.83438635666676,6.28318530717959),
 .UNSPECIFIED.);
#173=B_SPLINE_SURFACE_WITH_KNOTS('',3,3,((#1136202,#1136203,#1136204,#1136205,
#1136206,#1136207,#1136208,#1136209,#1136210,#1136211,#1136212,#1136213,
#1136214,#1136215,#1136216,#1136217,#1136218),(#1136219,#1136220,#1136221,
#1136222,#1136223,#1136224,#1136225,#1136226,#1136227,#1136228,#1136229,
#1136230,#1136231,#1136232,#1136233,#1136234,#1136235),(#1136236,#1136237,
#1136238,#1136239,#1136240,#1136241,#1136242,#1136243,#1136244,#1136245,
#1136246,#1136247,#1136248,#1136249,#1136250,#1136251,#1136252),(#1136253,
#1136254,#1136255,#1136256,#1136257,#1136258,#1136259,#1136260,#1136261,
#1136262,#1136263,#1136264,#1136265,#1136266,#1136267,#1136268,#1136269)),
 .UNSPECIFIED.,.F.,.F.,.F.,(4,4),(4,1,1,1,1,1,1,1,1,1,1,1,1,1,4),(0.,0.40386),
(0.,0.448798950512828,0.897597901025655,1.34639685153848,1.79519580205131,
2.24399475256414,2.69279370307697,3.14159265358979,3.59039160410262,4.03919055461545,
4.48798950512828,4.9367884556411,5.38558740615393,5.83438635666676,6.28318530717959),
 .UNSPECIFIED.);
#174=B_SPLINE_SURFACE_WITH_KNOTS('',3,3,((#1136296,#1136297,#1136298,#1136299,
#1136300,#1136301,#1136302,#1136303,#1136304,#1136305,#1136306,#1136307,
#1136308,#1136309,#1136310,#1136311,#1136312),(#1136313,#1136314,#1136315,
#1136316,#1136317,#1136318,#1136319,#1136320,#1136321,#1136322,#1136323,
#1136324,#1136325,#1136326,#1136327,#1136328,#1136329),(#1136330,#1136331,
#1136332,#1136333,#1136334,#1136335,#1136336,#1136337,#1136338,#1136339,
#1136340,#1136341,#1136342,#1136343,#1136344,#1136345,#1136346),(#1136347,
#1136348,#1136349,#1136350,#1136351,#1136352,#1136353,#1136354,#1136355,
#1136356,#1136357,#1136358,#1136359,#1136360,#1136361,#1136362,#1136363)),
 .UNSPECIFIED.,.F.,.F.,.F.,(4,4),(4,1,1,1,1,1,1,1,1,1,1,1,1,1,4),(0.,0.40386),
(0.,0.448798950512828,0.897597901025655,1.34639685153848,1.79519580205131,
2.24399475256414,2.69279370307697,3.14159265358979,3.59039160410262,4.03919055461545,
4.48798950512828,4.9367884556411,5.38558740615393,5.83438635666676,6.28318530717959),
 .UNSPECIFIED.);
#175=B_SPLINE_SURFACE_WITH_KNOTS('',3,3,((#1139716,#1139717,#1139718,#1139719,
#1139720,#1139721,#1139722,#1139723,#1139724,#1139725,#1139726,#1139727,
#1139728,#1139729,#1139730,#1139731,#1139732),(#1139733,#1139734,#1139735,
#1139736,#1139737,#1139738,#1139739,#1139740,#1139741,#1139742,#1139743,
#1139744,#1139745,#1139746,#1139747,#1139748,#1139749),(#1139750,#1139751,
#1139752,#1139753,#1139754,#1139755,#1139756,#1139757,#1139758,#1139759,
#1139760,#1139761,#1139762,#1139763,#1139764,#1139765,#1139766),(#1139767,
#1139768,#1139769,#1139770,#1139771,#1139772,#1139773,#1139774,#1139775,
#1139776,#1139777,#1139778,#1139779,#1139780,#1139781,#1139782,#1139783)),
 .UNSPECIFIED.,.F.,.F.,.F.,(4,4),(4,1,1,1,1,1,1,1,1,1,1,1,1,1,4),(0.,0.40386),
(0.,0.448798950512828,0.897597901025655,1.34639685153848,1.79519580205131,
2.24399475256414,2.69279370307697,3.14159265358979,3.59039160410262,4.03919055461545,
4.48798950512828,4.9367884556411,5.38558740615393,5.83438635666676,6.28318530717959),
 .UNSPECIFIED.);
#176=B_SPLINE_SURFACE_WITH_KNOTS('',3,3,((#1139810,#1139811,#1139812,#1139813,
#1139814,#1139815,#1139816,#1139817,#1139818,#1139819,#1139820,#1139821,
#1139822,#1139823,#1139824,#1139825,#1139826),(#1139827,#1139828,#1139829,
#1139830,#1139831,#1139832,#1139833,#1139834,#1139835,#1139836,#1139837,
#1139838,#1139839,#1139840,#1139841,#1139842,#1139843),(#1139844,#1139845,
#1139846,#1139847,#1139848,#1139849,#1139850,#1139851,#1139852,#1139853,
#1139854,#1139855,#1139856,#1139857,#1139858,#1139859,#1139860),(#1139861,
#1139862,#1139863,#1139864,#1139865,#1139866,#1139867,#1139868,#1139869,
#1139870,#1139871,#1139872,#1139873,#1139874,#1139875,#1139876,#1139877)),
 .UNSPECIFIED.,.F.,.F.,.F.,(4,4),(4,1,1,1,1,1,1,1,1,1,1,1,1,1,4),(0.,0.40386),
(0.,0.448798950512828,0.897597901025655,1.34639685153848,1.79519580205131,
2.24399475256414,2.69279370307697,3.14159265358979,3.59039160410262,4.03919055461545,
4.48798950512828,4.9367884556411,5.38558740615393,5.83438635666676,6.28318530717959),
 .UNSPECIFIED.);
#177=B_SPLINE_SURFACE_WITH_KNOTS('',3,3,((#1143230,#1143231,#1143232,#1143233,
#1143234,#1143235,#1143236,#1143237,#1143238,#1143239,#1143240,#1143241,
#1143242,#1143243,#1143244,#1143245,#1143246),(#1143247,#1143248,#1143249,
#1143250,#1143251,#1143252,#1143253,#1143254,#1143255,#1143256,#1143257,
#1143258,#1143259,#1143260,#1143261,#1143262,#1143263),(#1143264,#1143265,
#1143266,#1143267,#1143268,#1143269,#1143270,#1143271,#1143272,#1143273,
#1143274,#1143275,#1143276,#1143277,#1143278,#1143279,#1143280),(#1143281,
#1143282,#1143283,#1143284,#1143285,#1143286,#1143287,#1143288,#1143289,
#1143290,#1143291,#1143292,#1143293,#1143294,#1143295,#1143296,#1143297)),
 .UNSPECIFIED.,.F.,.F.,.F.,(4,4),(4,1,1,1,1,1,1,1,1,1,1,1,1,1,4),(0.,0.40386),
(0.,0.448798950512828,0.897597901025655,1.34639685153848,1.79519580205131,
2.24399475256414,2.69279370307697,3.14159265358979,3.59039160410262,4.03919055461545,
4.48798950512828,4.9367884556411,5.38558740615393,5.83438635666676,6.28318530717959),
 .UNSPECIFIED.);
#178=B_SPLINE_SURFACE_WITH_KNOTS('',3,3,((#1143324,#1143325,#1143326,#1143327,
#1143328,#1143329,#1143330,#1143331,#1143332,#1143333,#1143334,#1143335,
#1143336,#1143337,#1143338,#1143339,#1143340),(#1143341,#1143342,#1143343,
#1143344,#1143345,#1143346,#1143347,#1143348,#1143349,#1143350,#1143351,
#1143352,#1143353,#1143354,#1143355,#1143356,#1143357),(#1143358,#1143359,
#1143360,#1143361,#1143362,#1143363,#1143364,#1143365,#1143366,#1143367,
#1143368,#1143369,#1143370,#1143371,#1143372,#1143373,#1143374),(#1143375,
#1143376,#1143377,#1143378,#1143379,#1143380,#1143381,#1143382,#1143383,
#1143384,#1143385,#1143386,#1143387,#1143388,#1143389,#1143390,#1143391)),
 .UNSPECIFIED.,.F.,.F.,.F.,(4,4),(4,1,1,1,1,1,1,1,1,1,1,1,1,1,4),(0.,0.40386),
(0.,0.448798950512828,0.897597901025655,1.34639685153848,1.79519580205131,
2.24399475256414,2.69279370307697,3.14159265358979,3.59039160410262,4.03919055461545,
4.48798950512828,4.9367884556411,5.38558740615393,5.83438635666676,6.28318530717959),
 .UNSPECIFIED.);
#179=B_SPLINE_SURFACE_WITH_KNOTS('',3,3,((#1146744,#1146745,#1146746,#1146747,
#1146748,#1146749,#1146750,#1146751,#1146752,#1146753,#1146754,#1146755,
#1146756,#1146757,#1146758,#1146759,#1146760),(#1146761,#1146762,#1146763,
#1146764,#1146765,#1146766,#1146767,#1146768,#1146769,#1146770,#1146771,
#1146772,#1146773,#1146774,#1146775,#1146776,#1146777),(#1146778,#1146779,
#1146780,#1146781,#1146782,#1146783,#1146784,#1146785,#1146786,#1146787,
#1146788,#1146789,#1146790,#1146791,#1146792,#1146793,#1146794),(#1146795,
#1146796,#1146797,#1146798,#1146799,#1146800,#1146801,#1146802,#1146803,
#1146804,#1146805,#1146806,#1146807,#1146808,#1146809,#1146810,#1146811)),
 .UNSPECIFIED.,.F.,.F.,.F.,(4,4),(4,1,1,1,1,1,1,1,1,1,1,1,1,1,4),(0.,0.40386),
(0.,0.448798950512828,0.897597901025655,1.34639685153848,1.79519580205131,
2.24399475256414,2.69279370307697,3.14159265358979,3.59039160410262,4.03919055461545,
4.48798950512828,4.9367884556411,5.38558740615393,5.83438635666676,6.28318530717959),
 .UNSPECIFIED.);
#180=B_SPLINE_SURFACE_WITH_KNOTS('',3,3,((#1146838,#1146839,#1146840,#1146841,
#1146842,#1146843,#1146844,#1146845,#1146846,#1146847,#1146848,#1146849,
#1146850,#1146851,#1146852,#1146853,#1146854),(#1146855,#1146856,#1146857,
#1146858,#1146859,#1146860,#1146861,#1146862,#1146863,#1146864,#1146865,
#1146866,#1146867,#1146868,#1146869,#1146870,#1146871),(#1146872,#1146873,
#1146874,#1146875,#1146876,#1146877,#1146878,#1146879,#1146880,#1146881,
#1146882,#1146883,#1146884,#1146885,#1146886,#1146887,#1146888),(#1146889,
#1146890,#1146891,#1146892,#1146893,#1146894,#1146895,#1146896,#1146897,
#1146898,#1146899,#1146900,#1146901,#1146902,#1146903,#1146904,#1146905)),
 .UNSPECIFIED.,.F.,.F.,.F.,(4,4),(4,1,1,1,1,1,1,1,1,1,1,1,1,1,4),(0.,0.40386),
(0.,0.448798950512828,0.897597901025655,1.34639685153848,1.79519580205131,
2.24399475256414,2.69279370307697,3.14159265358979,3.59039160410262,4.03919055461545,
4.48798950512828,4.9367884556411,5.38558740615393,5.83438635666676,6.28318530717959),
 .UNSPECIFIED.);
#181=B_SPLINE_SURFACE_WITH_KNOTS('',3,3,((#1150258,#1150259,#1150260,#1150261,
#1150262,#1150263,#1150264,#1150265,#1150266,#1150267,#1150268,#1150269,
#1150270,#1150271,#1150272,#1150273,#1150274),(#1150275,#1150276,#1150277,
#1150278,#1150279,#1150280,#1150281,#1150282,#1150283,#1150284,#1150285,
#1150286,#1150287,#1150288,#1150289,#1150290,#1150291),(#1150292,#1150293,
#1150294,#1150295,#1150296,#1150297,#1150298,#1150299,#1150300,#1150301,
#1150302,#1150303,#1150304,#1150305,#1150306,#1150307,#1150308),(#1150309,
#1150310,#1150311,#1150312,#1150313,#1150314,#1150315,#1150316,#1150317,
#1150318,#1150319,#1150320,#1150321,#1150322,#1150323,#1150324,#1150325)),
 .UNSPECIFIED.,.F.,.F.,.F.,(4,4),(4,1,1,1,1,1,1,1,1,1,1,1,1,1,4),(0.,0.40386),
(0.,0.448798950512828,0.897597901025655,1.34639685153848,1.79519580205131,
2.24399475256414,2.69279370307697,3.14159265358979,3.59039160410262,4.03919055461545,
4.48798950512828,4.9367884556411,5.38558740615393,5.83438635666676,6.28318530717959),
 .UNSPECIFIED.);
#182=B_SPLINE_SURFACE_WITH_KNOTS('',3,3,((#1150352,#1150353,#1150354,#1150355,
#1150356,#1150357,#1150358,#1150359,#1150360,#1150361,#1150362,#1150363,
#1150364,#1150365,#1150366,#1150367,#1150368),(#1150369,#1150370,#1150371,
#1150372,#1150373,#1150374,#1150375,#1150376,#1150377,#1150378,#1150379,
#1150380,#1150381,#1150382,#1150383,#1150384,#1150385),(#1150386,#1150387,
#1150388,#1150389,#1150390,#1150391,#1150392,#1150393,#1150394,#1150395,
#1150396,#1150397,#1150398,#1150399,#1150400,#1150401,#1150402),(#1150403,
#1150404,#1150405,#1150406,#1150407,#1150408,#1150409,#1150410,#1150411,
#1150412,#1150413,#1150414,#1150415,#1150416,#1150417,#1150418,#1150419)),
 .UNSPECIFIED.,.F.,.F.,.F.,(4,4),(4,1,1,1,1,1,1,1,1,1,1,1,1,1,4),(0.,0.40386),
(0.,0.448798950512828,0.897597901025655,1.34639685153848,1.79519580205131,
2.24399475256414,2.69279370307697,3.14159265358979,3.59039160410262,4.03919055461545,
4.48798950512828,4.9367884556411,5.38558740615393,5.83438635666676,6.28318530717959),
 .UNSPECIFIED.);
#183=B_SPLINE_SURFACE_WITH_KNOTS('',3,3,((#1153772,#1153773,#1153774,#1153775,
#1153776,#1153777,#1153778,#1153779,#1153780,#1153781,#1153782,#1153783,
#1153784,#1153785,#1153786,#1153787,#1153788),(#1153789,#1153790,#1153791,
#1153792,#1153793,#1153794,#1153795,#1153796,#1153797,#1153798,#1153799,
#1153800,#1153801,#1153802,#1153803,#1153804,#1153805),(#1153806,#1153807,
#1153808,#1153809,#1153810,#1153811,#1153812,#1153813,#1153814,#1153815,
#1153816,#1153817,#1153818,#1153819,#1153820,#1153821,#1153822),(#1153823,
#1153824,#1153825,#1153826,#1153827,#1153828,#1153829,#1153830,#1153831,
#1153832,#1153833,#1153834,#1153835,#1153836,#1153837,#1153838,#1153839)),
 .UNSPECIFIED.,.F.,.F.,.F.,(4,4),(4,1,1,1,1,1,1,1,1,1,1,1,1,1,4),(0.,0.40386),
(0.,0.448798950512828,0.897597901025655,1.34639685153848,1.79519580205131,
2.24399475256414,2.69279370307697,3.14159265358979,3.59039160410262,4.03919055461545,
4.48798950512828,4.9367884556411,5.38558740615393,5.83438635666676,6.28318530717959),
 .UNSPECIFIED.);
#184=B_SPLINE_SURFACE_WITH_KNOTS('',3,3,((#1153866,#1153867,#1153868,#1153869,
#1153870,#1153871,#1153872,#1153873,#1153874,#1153875,#1153876,#1153877,
#1153878,#1153879,#1153880,#1153881,#1153882),(#1153883,#1153884,#1153885,
#1153886,#1153887,#1153888,#1153889,#1153890,#1153891,#1153892,#1153893,
#1153894,#1153895,#1153896,#1153897,#1153898,#1153899),(#1153900,#1153901,
#1153902,#1153903,#1153904,#1153905,#1153906,#1153907,#1153908,#1153909,
#1153910,#1153911,#1153912,#1153913,#1153914,#1153915,#1153916),(#1153917,
#1153918,#1153919,#1153920,#1153921,#1153922,#1153923,#1153924,#1153925,
#1153926,#1153927,#1153928,#1153929,#1153930,#1153931,#1153932,#1153933)),
 .UNSPECIFIED.,.F.,.F.,.F.,(4,4),(4,1,1,1,1,1,1,1,1,1,1,1,1,1,4),(0.,0.40386),
(0.,0.448798950512828,0.897597901025655,1.34639685153848,1.79519580205131,
2.24399475256414,2.69279370307697,3.14159265358979,3.59039160410262,4.03919055461545,
4.48798950512828,4.9367884556411,5.38558740615393,5.83438635666676,6.28318530717959),
 .UNSPECIFIED.);
#185=B_SPLINE_SURFACE_WITH_KNOTS('',3,3,((#1157286,#1157287,#1157288,#1157289,
#1157290,#1157291,#1157292,#1157293,#1157294,#1157295,#1157296,#1157297,
#1157298,#1157299,#1157300,#1157301,#1157302),(#1157303,#1157304,#1157305,
#1157306,#1157307,#1157308,#1157309,#1157310,#1157311,#1157312,#1157313,
#1157314,#1157315,#1157316,#1157317,#1157318,#1157319),(#1157320,#1157321,
#1157322,#1157323,#1157324,#1157325,#1157326,#1157327,#1157328,#1157329,
#1157330,#1157331,#1157332,#1157333,#1157334,#1157335,#1157336),(#1157337,
#1157338,#1157339,#1157340,#1157341,#1157342,#1157343,#1157344,#1157345,
#1157346,#1157347,#1157348,#1157349,#1157350,#1157351,#1157352,#1157353)),
 .UNSPECIFIED.,.F.,.F.,.F.,(4,4),(4,1,1,1,1,1,1,1,1,1,1,1,1,1,4),(0.,0.40386),
(0.,0.448798950512828,0.897597901025655,1.34639685153848,1.79519580205131,
2.24399475256414,2.69279370307697,3.14159265358979,3.59039160410262,4.03919055461545,
4.48798950512828,4.9367884556411,5.38558740615393,5.83438635666676,6.28318530717959),
 .UNSPECIFIED.);
#186=B_SPLINE_SURFACE_WITH_KNOTS('',3,3,((#1157380,#1157381,#1157382,#1157383,
#1157384,#1157385,#1157386,#1157387,#1157388,#1157389,#1157390,#1157391,
#1157392,#1157393,#1157394,#1157395,#1157396),(#1157397,#1157398,#1157399,
#1157400,#1157401,#1157402,#1157403,#1157404,#1157405,#1157406,#1157407,
#1157408,#1157409,#1157410,#1157411,#1157412,#1157413),(#1157414,#1157415,
#1157416,#1157417,#1157418,#1157419,#1157420,#1157421,#1157422,#1157423,
#1157424,#1157425,#1157426,#1157427,#1157428,#1157429,#1157430),(#1157431,
#1157432,#1157433,#1157434,#1157435,#1157436,#1157437,#1157438,#1157439,
#1157440,#1157441,#1157442,#1157443,#1157444,#1157445,#1157446,#1157447)),
 .UNSPECIFIED.,.F.,.F.,.F.,(4,4),(4,1,1,1,1,1,1,1,1,1,1,1,1,1,4),(0.,0.40386),
(0.,0.448798950512828,0.897597901025655,1.34639685153848,1.79519580205131,
2.24399475256414,2.69279370307697,3.14159265358979,3.59039160410262,4.03919055461545,
4.48798950512828,4.9367884556411,5.38558740615393,5.83438635666676,6.28318530717959),
 .UNSPECIFIED.);
#187=B_SPLINE_SURFACE_WITH_KNOTS('',3,3,((#1160800,#1160801,#1160802,#1160803,
#1160804,#1160805,#1160806,#1160807,#1160808,#1160809,#1160810,#1160811,
#1160812,#1160813,#1160814,#1160815,#1160816),(#1160817,#1160818,#1160819,
#1160820,#1160821,#1160822,#1160823,#1160824,#1160825,#1160826,#1160827,
#1160828,#1160829,#1160830,#1160831,#1160832,#1160833),(#1160834,#1160835,
#1160836,#1160837,#1160838,#1160839,#1160840,#1160841,#1160842,#1160843,
#1160844,#1160845,#1160846,#1160847,#1160848,#1160849,#1160850),(#1160851,
#1160852,#1160853,#1160854,#1160855,#1160856,#1160857,#1160858,#1160859,
#1160860,#1160861,#1160862,#1160863,#1160864,#1160865,#1160866,#1160867)),
 .UNSPECIFIED.,.F.,.F.,.F.,(4,4),(4,1,1,1,1,1,1,1,1,1,1,1,1,1,4),(0.,0.40386),
(0.,0.448798950512828,0.897597901025655,1.34639685153848,1.79519580205131,
2.24399475256414,2.69279370307697,3.14159265358979,3.59039160410262,4.03919055461545,
4.48798950512828,4.9367884556411,5.38558740615393,5.83438635666676,6.28318530717959),
 .UNSPECIFIED.);
#188=B_SPLINE_SURFACE_WITH_KNOTS('',3,3,((#1160894,#1160895,#1160896,#1160897,
#1160898,#1160899,#1160900,#1160901,#1160902,#1160903,#1160904,#1160905,
#1160906,#1160907,#1160908,#1160909,#1160910),(#1160911,#1160912,#1160913,
#1160914,#1160915,#1160916,#1160917,#1160918,#1160919,#1160920,#1160921,
#1160922,#1160923,#1160924,#1160925,#1160926,#1160927),(#1160928,#1160929,
#1160930,#1160931,#1160932,#1160933,#1160934,#1160935,#1160936,#1160937,
#1160938,#1160939,#1160940,#1160941,#1160942,#1160943,#1160944),(#1160945,
#1160946,#1160947,#1160948,#1160949,#1160950,#1160951,#1160952,#1160953,
#1160954,#1160955,#1160956,#1160957,#1160958,#1160959,#1160960,#1160961)),
 .UNSPECIFIED.,.F.,.F.,.F.,(4,4),(4,1,1,1,1,1,1,1,1,1,1,1,1,1,4),(0.,0.40386),
(0.,0.448798950512828,0.897597901025655,1.34639685153848,1.79519580205131,
2.24399475256414,2.69279370307697,3.14159265358979,3.59039160410262,4.03919055461545,
4.48798950512828,4.9367884556411,5.38558740615393,5.83438635666676,6.28318530717959),
 .UNSPECIFIED.);
#189=B_SPLINE_SURFACE_WITH_KNOTS('',3,3,((#1164314,#1164315,#1164316,#1164317,
#1164318,#1164319,#1164320,#1164321,#1164322,#1164323,#1164324,#1164325,
#1164326,#1164327,#1164328,#1164329,#1164330),(#1164331,#1164332,#1164333,
#1164334,#1164335,#1164336,#1164337,#1164338,#1164339,#1164340,#1164341,
#1164342,#1164343,#1164344,#1164345,#1164346,#1164347),(#1164348,#1164349,
#1164350,#1164351,#1164352,#1164353,#1164354,#1164355,#1164356,#1164357,
#1164358,#1164359,#1164360,#1164361,#1164362,#1164363,#1164364),(#1164365,
#1164366,#1164367,#1164368,#1164369,#1164370,#1164371,#1164372,#1164373,
#1164374,#1164375,#1164376,#1164377,#1164378,#1164379,#1164380,#1164381)),
 .UNSPECIFIED.,.F.,.F.,.F.,(4,4),(4,1,1,1,1,1,1,1,1,1,1,1,1,1,4),(0.,0.40386),
(0.,0.448798950512828,0.897597901025655,1.34639685153848,1.79519580205131,
2.24399475256414,2.69279370307697,3.14159265358979,3.59039160410262,4.03919055461545,
4.48798950512828,4.9367884556411,5.38558740615393,5.83438635666676,6.28318530717959),
 .UNSPECIFIED.);
#190=B_SPLINE_SURFACE_WITH_KNOTS('',3,3,((#1164408,#1164409,#1164410,#1164411,
#1164412,#1164413,#1164414,#1164415,#1164416,#1164417,#1164418,#1164419,
#1164420,#1164421,#1164422,#1164423,#1164424),(#1164425,#1164426,#1164427,
#1164428,#1164429,#1164430,#1164431,#1164432,#1164433,#1164434,#1164435,
#1164436,#1164437,#1164438,#1164439,#1164440,#1164441),(#1164442,#1164443,
#1164444,#1164445,#1164446,#1164447,#1164448,#1164449,#1164450,#1164451,
#1164452,#1164453,#1164454,#1164455,#1164456,#1164457,#1164458),(#1164459,
#1164460,#1164461,#1164462,#1164463,#1164464,#1164465,#1164466,#1164467,
#1164468,#1164469,#1164470,#1164471,#1164472,#1164473,#1164474,#1164475)),
 .UNSPECIFIED.,.F.,.F.,.F.,(4,4),(4,1,1,1,1,1,1,1,1,1,1,1,1,1,4),(0.,0.40386),
(0.,0.448798950512828,0.897597901025655,1.34639685153848,1.79519580205131,
2.24399475256414,2.69279370307697,3.14159265358979,3.59039160410262,4.03919055461545,
4.48798950512828,4.9367884556411,5.38558740615393,5.83438635666676,6.28318530717959),
 .UNSPECIFIED.);
#191=B_SPLINE_SURFACE_WITH_KNOTS('',3,3,((#1167828,#1167829,#1167830,#1167831,
#1167832,#1167833,#1167834,#1167835,#1167836,#1167837,#1167838,#1167839,
#1167840,#1167841,#1167842,#1167843,#1167844),(#1167845,#1167846,#1167847,
#1167848,#1167849,#1167850,#1167851,#1167852,#1167853,#1167854,#1167855,
#1167856,#1167857,#1167858,#1167859,#1167860,#1167861),(#1167862,#1167863,
#1167864,#1167865,#1167866,#1167867,#1167868,#1167869,#1167870,#1167871,
#1167872,#1167873,#1167874,#1167875,#1167876,#1167877,#1167878),(#1167879,
#1167880,#1167881,#1167882,#1167883,#1167884,#1167885,#1167886,#1167887,
#1167888,#1167889,#1167890,#1167891,#1167892,#1167893,#1167894,#1167895)),
 .UNSPECIFIED.,.F.,.F.,.F.,(4,4),(4,1,1,1,1,1,1,1,1,1,1,1,1,1,4),(0.,0.40386),
(0.,0.448798950512828,0.897597901025655,1.34639685153848,1.79519580205131,
2.24399475256414,2.69279370307697,3.14159265358979,3.59039160410262,4.03919055461545,
4.48798950512828,4.9367884556411,5.38558740615393,5.83438635666676,6.28318530717959),
 .UNSPECIFIED.);
#192=B_SPLINE_SURFACE_WITH_KNOTS('',3,3,((#1167922,#1167923,#1167924,#1167925,
#1167926,#1167927,#1167928,#1167929,#1167930,#1167931,#1167932,#1167933,
#1167934,#1167935,#1167936,#1167937,#1167938),(#1167939,#1167940,#1167941,
#1167942,#1167943,#1167944,#1167945,#1167946,#1167947,#1167948,#1167949,
#1167950,#1167951,#1167952,#1167953,#1167954,#1167955),(#1167956,#1167957,
#1167958,#1167959,#1167960,#1167961,#1167962,#1167963,#1167964,#1167965,
#1167966,#1167967,#1167968,#1167969,#1167970,#1167971,#1167972),(#1167973,
#1167974,#1167975,#1167976,#1167977,#1167978,#1167979,#1167980,#1167981,
#1167982,#1167983,#1167984,#1167985,#1167986,#1167987,#1167988,#1167989)),
 .UNSPECIFIED.,.F.,.F.,.F.,(4,4),(4,1,1,1,1,1,1,1,1,1,1,1,1,1,4),(0.,0.40386),
(0.,0.448798950512828,0.897597901025655,1.34639685153848,1.79519580205131,
2.24399475256414,2.69279370307697,3.14159265358979,3.59039160410262,4.03919055461545,
4.48798950512828,4.9367884556411,5.38558740615393,5.83438635666676,6.28318530717959),
 .UNSPECIFIED.);
#193=B_SPLINE_SURFACE_WITH_KNOTS('',3,3,((#1171342,#1171343,#1171344,#1171345,
#1171346,#1171347,#1171348,#1171349,#1171350,#1171351,#1171352,#1171353,
#1171354,#1171355,#1171356,#1171357,#1171358),(#1171359,#1171360,#1171361,
#1171362,#1171363,#1171364,#1171365,#1171366,#1171367,#1171368,#1171369,
#1171370,#1171371,#1171372,#1171373,#1171374,#1171375),(#1171376,#1171377,
#1171378,#1171379,#1171380,#1171381,#1171382,#1171383,#1171384,#1171385,
#1171386,#1171387,#1171388,#1171389,#1171390,#1171391,#1171392),(#1171393,
#1171394,#1171395,#1171396,#1171397,#1171398,#1171399,#1171400,#1171401,
#1171402,#1171403,#1171404,#1171405,#1171406,#1171407,#1171408,#1171409)),
 .UNSPECIFIED.,.F.,.F.,.F.,(4,4),(4,1,1,1,1,1,1,1,1,1,1,1,1,1,4),(0.,0.40386),
(0.,0.448798950512828,0.897597901025655,1.34639685153848,1.79519580205131,
2.24399475256414,2.69279370307697,3.14159265358979,3.59039160410262,4.03919055461545,
4.48798950512828,4.9367884556411,5.38558740615393,5.83438635666676,6.28318530717959),
 .UNSPECIFIED.);
#194=B_SPLINE_SURFACE_WITH_KNOTS('',3,3,((#1171436,#1171437,#1171438,#1171439,
#1171440,#1171441,#1171442,#1171443,#1171444,#1171445,#1171446,#1171447,
#1171448,#1171449,#1171450,#1171451,#1171452),(#1171453,#1171454,#1171455,
#1171456,#1171457,#1171458,#1171459,#1171460,#1171461,#1171462,#1171463,
#1171464,#1171465,#1171466,#1171467,#1171468,#1171469),(#1171470,#1171471,
#1171472,#1171473,#1171474,#1171475,#1171476,#1171477,#1171478,#1171479,
#1171480,#1171481,#1171482,#1171483,#1171484,#1171485,#1171486),(#1171487,
#1171488,#1171489,#1171490,#1171491,#1171492,#1171493,#1171494,#1171495,
#1171496,#1171497,#1171498,#1171499,#1171500,#1171501,#1171502,#1171503)),
 .UNSPECIFIED.,.F.,.F.,.F.,(4,4),(4,1,1,1,1,1,1,1,1,1,1,1,1,1,4),(0.,0.40386),
(0.,0.448798950512828,0.897597901025655,1.34639685153848,1.79519580205131,
2.24399475256414,2.69279370307697,3.14159265358979,3.59039160410262,4.03919055461545,
4.48798950512828,4.9367884556411,5.38558740615393,5.83438635666676,6.28318530717959),
 .UNSPECIFIED.);
#195=B_SPLINE_SURFACE_WITH_KNOTS('',3,3,((#1174856,#1174857,#1174858,#1174859,
#1174860,#1174861,#1174862,#1174863,#1174864,#1174865,#1174866,#1174867,
#1174868,#1174869,#1174870,#1174871,#1174872),(#1174873,#1174874,#1174875,
#1174876,#1174877,#1174878,#1174879,#1174880,#1174881,#1174882,#1174883,
#1174884,#1174885,#1174886,#1174887,#1174888,#1174889),(#1174890,#1174891,
#1174892,#1174893,#1174894,#1174895,#1174896,#1174897,#1174898,#1174899,
#1174900,#1174901,#1174902,#1174903,#1174904,#1174905,#1174906),(#1174907,
#1174908,#1174909,#1174910,#1174911,#1174912,#1174913,#1174914,#1174915,
#1174916,#1174917,#1174918,#1174919,#1174920,#1174921,#1174922,#1174923)),
 .UNSPECIFIED.,.F.,.F.,.F.,(4,4),(4,1,1,1,1,1,1,1,1,1,1,1,1,1,4),(0.,0.40386),
(0.,0.448798950512828,0.897597901025655,1.34639685153848,1.79519580205131,
2.24399475256414,2.69279370307697,3.14159265358979,3.59039160410262,4.03919055461545,
4.48798950512828,4.9367884556411,5.38558740615393,5.83438635666676,6.28318530717959),
 .UNSPECIFIED.);
#196=B_SPLINE_SURFACE_WITH_KNOTS('',3,3,((#1174950,#1174951,#1174952,#1174953,
#1174954,#1174955,#1174956,#1174957,#1174958,#1174959,#1174960,#1174961,
#1174962,#1174963,#1174964,#1174965,#1174966),(#1174967,#1174968,#1174969,
#1174970,#1174971,#1174972,#1174973,#1174974,#1174975,#1174976,#1174977,
#1174978,#1174979,#1174980,#1174981,#1174982,#1174983),(#1174984,#1174985,
#1174986,#1174987,#1174988,#1174989,#1174990,#1174991,#1174992,#1174993,
#1174994,#1174995,#1174996,#1174997,#1174998,#1174999,#1175000),(#1175001,
#1175002,#1175003,#1175004,#1175005,#1175006,#1175007,#1175008,#1175009,
#1175010,#1175011,#1175012,#1175013,#1175014,#1175015,#1175016,#1175017)),
 .UNSPECIFIED.,.F.,.F.,.F.,(4,4),(4,1,1,1,1,1,1,1,1,1,1,1,1,1,4),(0.,0.40386),
(0.,0.448798950512828,0.897597901025655,1.34639685153848,1.79519580205131,
2.24399475256414,2.69279370307697,3.14159265358979,3.59039160410262,4.03919055461545,
4.48798950512828,4.9367884556411,5.38558740615393,5.83438635666676,6.28318530717959),
 .UNSPECIFIED.);
#197=B_SPLINE_SURFACE_WITH_KNOTS('',3,3,((#1178370,#1178371,#1178372,#1178373,
#1178374,#1178375,#1178376,#1178377,#1178378,#1178379,#1178380,#1178381,
#1178382,#1178383,#1178384,#1178385,#1178386),(#1178387,#1178388,#1178389,
#1178390,#1178391,#1178392,#1178393,#1178394,#1178395,#1178396,#1178397,
#1178398,#1178399,#1178400,#1178401,#1178402,#1178403),(#1178404,#1178405,
#1178406,#1178407,#1178408,#1178409,#1178410,#1178411,#1178412,#1178413,
#1178414,#1178415,#1178416,#1178417,#1178418,#1178419,#1178420),(#1178421,
#1178422,#1178423,#1178424,#1178425,#1178426,#1178427,#1178428,#1178429,
#1178430,#1178431,#1178432,#1178433,#1178434,#1178435,#1178436,#1178437)),
 .UNSPECIFIED.,.F.,.F.,.F.,(4,4),(4,1,1,1,1,1,1,1,1,1,1,1,1,1,4),(0.,0.40386),
(0.,0.448798950512828,0.897597901025655,1.34639685153848,1.79519580205131,
2.24399475256414,2.69279370307697,3.14159265358979,3.59039160410262,4.03919055461545,
4.48798950512828,4.9367884556411,5.38558740615393,5.83438635666676,6.28318530717959),
 .UNSPECIFIED.);
#198=B_SPLINE_SURFACE_WITH_KNOTS('',3,3,((#1178464,#1178465,#1178466,#1178467,
#1178468,#1178469,#1178470,#1178471,#1178472,#1178473,#1178474,#1178475,
#1178476,#1178477,#1178478,#1178479,#1178480),(#1178481,#1178482,#1178483,
#1178484,#1178485,#1178486,#1178487,#1178488,#1178489,#1178490,#1178491,
#1178492,#1178493,#1178494,#1178495,#1178496,#1178497),(#1178498,#1178499,
#1178500,#1178501,#1178502,#1178503,#1178504,#1178505,#1178506,#1178507,
#1178508,#1178509,#1178510,#1178511,#1178512,#1178513,#1178514),(#1178515,
#1178516,#1178517,#1178518,#1178519,#1178520,#1178521,#1178522,#1178523,
#1178524,#1178525,#1178526,#1178527,#1178528,#1178529,#1178530,#1178531)),
 .UNSPECIFIED.,.F.,.F.,.F.,(4,4),(4,1,1,1,1,1,1,1,1,1,1,1,1,1,4),(0.,0.40386),
(0.,0.448798950512828,0.897597901025655,1.34639685153848,1.79519580205131,
2.24399475256414,2.69279370307697,3.14159265358979,3.59039160410262,4.03919055461545,
4.48798950512828,4.9367884556411,5.38558740615393,5.83438635666676,6.28318530717959),
 .UNSPECIFIED.);
#199=B_SPLINE_SURFACE_WITH_KNOTS('',3,3,((#1181884,#1181885,#1181886,#1181887,
#1181888,#1181889,#1181890,#1181891,#1181892,#1181893,#1181894,#1181895,
#1181896,#1181897,#1181898,#1181899,#1181900),(#1181901,#1181902,#1181903,
#1181904,#1181905,#1181906,#1181907,#1181908,#1181909,#1181910,#1181911,
#1181912,#1181913,#1181914,#1181915,#1181916,#1181917),(#1181918,#1181919,
#1181920,#1181921,#1181922,#1181923,#1181924,#1181925,#1181926,#1181927,
#1181928,#1181929,#1181930,#1181931,#1181932,#1181933,#1181934),(#1181935,
#1181936,#1181937,#1181938,#1181939,#1181940,#1181941,#1181942,#1181943,
#1181944,#1181945,#1181946,#1181947,#1181948,#1181949,#1181950,#1181951)),
 .UNSPECIFIED.,.F.,.F.,.F.,(4,4),(4,1,1,1,1,1,1,1,1,1,1,1,1,1,4),(0.,0.40386),
(0.,0.448798950512828,0.897597901025655,1.34639685153848,1.79519580205131,
2.24399475256414,2.69279370307697,3.14159265358979,3.59039160410262,4.03919055461545,
4.48798950512828,4.9367884556411,5.38558740615393,5.83438635666676,6.28318530717959),
 .UNSPECIFIED.);
#200=B_SPLINE_SURFACE_WITH_KNOTS('',3,3,((#1181978,#1181979,#1181980,#1181981,
#1181982,#1181983,#1181984,#1181985,#1181986,#1181987,#1181988,#1181989,
#1181990,#1181991,#1181992,#1181993,#1181994),(#1181995,#1181996,#1181997,
#1181998,#1181999,#1182000,#1182001,#1182002,#1182003,#1182004,#1182005,
#1182006,#1182007,#1182008,#1182009,#1182010,#1182011),(#1182012,#1182013,
#1182014,#1182015,#1182016,#1182017,#1182018,#1182019,#1182020,#1182021,
#1182022,#1182023,#1182024,#1182025,#1182026,#1182027,#1182028),(#1182029,
#1182030,#1182031,#1182032,#1182033,#1182034,#1182035,#1182036,#1182037,
#1182038,#1182039,#1182040,#1182041,#1182042,#1182043,#1182044,#1182045)),
 .UNSPECIFIED.,.F.,.F.,.F.,(4,4),(4,1,1,1,1,1,1,1,1,1,1,1,1,1,4),(0.,0.40386),
(0.,0.448798950512828,0.897597901025655,1.34639685153848,1.79519580205131,
2.24399475256414,2.69279370307697,3.14159265358979,3.59039160410262,4.03919055461545,
4.48798950512828,4.9367884556411,5.38558740615393,5.83438635666676,6.28318530717959),
 .UNSPECIFIED.);
#201=B_SPLINE_SURFACE_WITH_KNOTS('',3,3,((#1185398,#1185399,#1185400,#1185401,
#1185402,#1185403,#1185404,#1185405,#1185406,#1185407,#1185408,#1185409,
#1185410,#1185411,#1185412,#1185413,#1185414),(#1185415,#1185416,#1185417,
#1185418,#1185419,#1185420,#1185421,#1185422,#1185423,#1185424,#1185425,
#1185426,#1185427,#1185428,#1185429,#1185430,#1185431),(#1185432,#1185433,
#1185434,#1185435,#1185436,#1185437,#1185438,#1185439,#1185440,#1185441,
#1185442,#1185443,#1185444,#1185445,#1185446,#1185447,#1185448),(#1185449,
#1185450,#1185451,#1185452,#1185453,#1185454,#1185455,#1185456,#1185457,
#1185458,#1185459,#1185460,#1185461,#1185462,#1185463,#1185464,#1185465)),
 .UNSPECIFIED.,.F.,.F.,.F.,(4,4),(4,1,1,1,1,1,1,1,1,1,1,1,1,1,4),(0.,0.40386),
(0.,0.448798950512828,0.897597901025655,1.34639685153848,1.79519580205131,
2.24399475256414,2.69279370307697,3.14159265358979,3.59039160410262,4.03919055461545,
4.48798950512828,4.9367884556411,5.38558740615393,5.83438635666676,6.28318530717959),
 .UNSPECIFIED.);
#202=B_SPLINE_SURFACE_WITH_KNOTS('',3,3,((#1185492,#1185493,#1185494,#1185495,
#1185496,#1185497,#1185498,#1185499,#1185500,#1185501,#1185502,#1185503,
#1185504,#1185505,#1185506,#1185507,#1185508),(#1185509,#1185510,#1185511,
#1185512,#1185513,#1185514,#1185515,#1185516,#1185517,#1185518,#1185519,
#1185520,#1185521,#1185522,#1185523,#1185524,#1185525),(#1185526,#1185527,
#1185528,#1185529,#1185530,#1185531,#1185532,#1185533,#1185534,#1185535,
#1185536,#1185537,#1185538,#1185539,#1185540,#1185541,#1185542),(#1185543,
#1185544,#1185545,#1185546,#1185547,#1185548,#1185549,#1185550,#1185551,
#1185552,#1185553,#1185554,#1185555,#1185556,#1185557,#1185558,#1185559)),
 .UNSPECIFIED.,.F.,.F.,.F.,(4,4),(4,1,1,1,1,1,1,1,1,1,1,1,1,1,4),(0.,0.40386),
(0.,0.448798950512828,0.897597901025655,1.34639685153848,1.79519580205131,
2.24399475256414,2.69279370307697,3.14159265358979,3.59039160410262,4.03919055461545,
4.48798950512828,4.9367884556411,5.38558740615393,5.83438635666676,6.28318530717959),
 .UNSPECIFIED.);
#203=B_SPLINE_SURFACE_WITH_KNOTS('',3,3,((#1188912,#1188913,#1188914,#1188915,
#1188916,#1188917,#1188918,#1188919,#1188920,#1188921,#1188922,#1188923,
#1188924,#1188925,#1188926,#1188927,#1188928),(#1188929,#1188930,#1188931,
#1188932,#1188933,#1188934,#1188935,#1188936,#1188937,#1188938,#1188939,
#1188940,#1188941,#1188942,#1188943,#1188944,#1188945),(#1188946,#1188947,
#1188948,#1188949,#1188950,#1188951,#1188952,#1188953,#1188954,#1188955,
#1188956,#1188957,#1188958,#1188959,#1188960,#1188961,#1188962),(#1188963,
#1188964,#1188965,#1188966,#1188967,#1188968,#1188969,#1188970,#1188971,
#1188972,#1188973,#1188974,#1188975,#1188976,#1188977,#1188978,#1188979)),
 .UNSPECIFIED.,.F.,.F.,.F.,(4,4),(4,1,1,1,1,1,1,1,1,1,1,1,1,1,4),(0.,0.40386),
(0.,0.448798950512828,0.897597901025655,1.34639685153848,1.79519580205131,
2.24399475256414,2.69279370307697,3.14159265358979,3.59039160410262,4.03919055461545,
4.48798950512828,4.9367884556411,5.38558740615393,5.83438635666676,6.28318530717959),
 .UNSPECIFIED.);
#204=B_SPLINE_SURFACE_WITH_KNOTS('',3,3,((#1189006,#1189007,#1189008,#1189009,
#1189010,#1189011,#1189012,#1189013,#1189014,#1189015,#1189016,#1189017,
#1189018,#1189019,#1189020,#1189021,#1189022),(#1189023,#1189024,#1189025,
#1189026,#1189027,#1189028,#1189029,#1189030,#1189031,#1189032,#1189033,
#1189034,#1189035,#1189036,#1189037,#1189038,#1189039),(#1189040,#1189041,
#1189042,#1189043,#1189044,#1189045,#1189046,#1189047,#1189048,#1189049,
#1189050,#1189051,#1189052,#1189053,#1189054,#1189055,#1189056),(#1189057,
#1189058,#1189059,#1189060,#1189061,#1189062,#1189063,#1189064,#1189065,
#1189066,#1189067,#1189068,#1189069,#1189070,#1189071,#1189072,#1189073)),
 .UNSPECIFIED.,.F.,.F.,.F.,(4,4),(4,1,1,1,1,1,1,1,1,1,1,1,1,1,4),(0.,0.40386),
(0.,0.448798950512828,0.897597901025655,1.34639685153848,1.79519580205131,
2.24399475256414,2.69279370307697,3.14159265358979,3.59039160410262,4.03919055461545,
4.48798950512828,4.9367884556411,5.38558740615393,5.83438635666676,6.28318530717959),
 .UNSPECIFIED.);
#205=B_SPLINE_SURFACE_WITH_KNOTS('',3,3,((#1189574,#1189575,#1189576,#1189577,
#1189578,#1189579,#1189580,#1189581,#1189582,#1189583,#1189584,#1189585,
#1189586,#1189587,#1189588,#1189589,#1189590),(#1189591,#1189592,#1189593,
#1189594,#1189595,#1189596,#1189597,#1189598,#1189599,#1189600,#1189601,
#1189602,#1189603,#1189604,#1189605,#1189606,#1189607),(#1189608,#1189609,
#1189610,#1189611,#1189612,#1189613,#1189614,#1189615,#1189616,#1189617,
#1189618,#1189619,#1189620,#1189621,#1189622,#1189623,#1189624),(#1189625,
#1189626,#1189627,#1189628,#1189629,#1189630,#1189631,#1189632,#1189633,
#1189634,#1189635,#1189636,#1189637,#1189638,#1189639,#1189640,#1189641),
(#1189642,#1189643,#1189644,#1189645,#1189646,#1189647,#1189648,#1189649,
#1189650,#1189651,#1189652,#1189653,#1189654,#1189655,#1189656,#1189657,
#1189658),(#1189659,#1189660,#1189661,#1189662,#1189663,#1189664,#1189665,
#1189666,#1189667,#1189668,#1189669,#1189670,#1189671,#1189672,#1189673,
#1189674,#1189675)),.UNSPECIFIED.,.F.,.T.,.F.,(4,1,1,4),(4,1,1,1,1,1,1,
1,1,1,1,1,1,1,4),(0.,0.285714285714286,0.571428571428571,1.),(0.,0.448798950512828,
0.897597901025655,1.34639685153848,1.79519580205131,2.0943951023932,2.69279370307697,
2.99199300341885,3.59039160410262,4.18879020478639,4.48798950512828,4.78718880547016,
5.38558740615393,5.83438635666676,6.28318530717959),.UNSPECIFIED.);
#206=B_SPLINE_SURFACE_WITH_KNOTS('',3,3,((#1189775,#1189776,#1189777,#1189778,
#1189779,#1189780,#1189781,#1189782,#1189783,#1189784,#1189785,#1189786,
#1189787,#1189788,#1189789,#1189790,#1189791,#1189792),(#1189793,#1189794,
#1189795,#1189796,#1189797,#1189798,#1189799,#1189800,#1189801,#1189802,
#1189803,#1189804,#1189805,#1189806,#1189807,#1189808,#1189809,#1189810),
(#1189811,#1189812,#1189813,#1189814,#1189815,#1189816,#1189817,#1189818,
#1189819,#1189820,#1189821,#1189822,#1189823,#1189824,#1189825,#1189826,
#1189827,#1189828),(#1189829,#1189830,#1189831,#1189832,#1189833,#1189834,
#1189835,#1189836,#1189837,#1189838,#1189839,#1189840,#1189841,#1189842,
#1189843,#1189844,#1189845,#1189846),(#1189847,#1189848,#1189849,#1189850,
#1189851,#1189852,#1189853,#1189854,#1189855,#1189856,#1189857,#1189858,
#1189859,#1189860,#1189861,#1189862,#1189863,#1189864),(#1189865,#1189866,
#1189867,#1189868,#1189869,#1189870,#1189871,#1189872,#1189873,#1189874,
#1189875,#1189876,#1189877,#1189878,#1189879,#1189880,#1189881,#1189882)),
 .UNSPECIFIED.,.F.,.T.,.F.,(4,1,1,4),(4,1,1,1,1,1,1,1,1,1,1,1,1,1,1,4),
(0.,0.285714285714286,0.571428571428571,1.),(0.,0.448798950512828,0.897597901025655,
1.34639685153848,1.79519580205131,2.0943951023932,2.69279370307697,2.99199300341885,
3.59039160410262,4.18879020478639,4.33838985495733,4.48798950512828,5.08638810581205,
5.38558740615393,5.83438635666676,6.28318530717959),.UNSPECIFIED.);
#207=SPHERICAL_SURFACE('',#677852,6.02084690122577);
#208=SPHERICAL_SURFACE('',#678288,6.02084690122577);
#209=SPHERICAL_SURFACE('',#678734,6.02084690122577);
#210=SPHERICAL_SURFACE('',#679170,6.02084690122577);
#211=CONICAL_SURFACE('',#677614,3.25,0.073303828583762);
#212=CONICAL_SURFACE('',#677633,5.,0.0174532925199433);
#213=CONICAL_SURFACE('',#677664,6.25,0.0174532925199433);
#214=CONICAL_SURFACE('',#677694,4.18561918433727,1.03933808885605);
#215=CONICAL_SURFACE('',#677832,3.,0.00349065850398867);
#216=CONICAL_SURFACE('',#677847,3.,0.00349065850398867);
#217=CONICAL_SURFACE('',#677861,4.,0.073303828583762);
#218=CONICAL_SURFACE('',#677894,48.75,0.05235987755983);
#219=CONICAL_SURFACE('',#677900,48.75,0.05235987755983);
#220=CONICAL_SURFACE('',#677996,1.3810816694048,0.139626340159554);
#221=CONICAL_SURFACE('',#678050,3.25,0.073303828583762);
#222=CONICAL_SURFACE('',#678069,5.,0.0174532925199433);
#223=CONICAL_SURFACE('',#678100,6.25,0.0174532925199433);
#224=CONICAL_SURFACE('',#678130,4.18561918433727,1.03933808885605);
#225=CONICAL_SURFACE('',#678268,3.,0.00349065850398867);
#226=CONICAL_SURFACE('',#678283,3.,0.00349065850398867);
#227=CONICAL_SURFACE('',#678297,4.,0.073303828583762);
#228=CONICAL_SURFACE('',#678330,48.75,0.05235987755983);
#229=CONICAL_SURFACE('',#678336,48.75,0.05235987755983);
#230=CONICAL_SURFACE('',#678432,1.3810816694048,0.139626340159554);
#231=CONICAL_SURFACE('',#678496,3.25,0.073303828583762);
#232=CONICAL_SURFACE('',#678515,5.,0.0174532925199433);
#233=CONICAL_SURFACE('',#678546,6.25,0.0174532925199433);
#234=CONICAL_SURFACE('',#678576,4.18561918433727,1.03933808885605);
#235=CONICAL_SURFACE('',#678714,3.,0.00349065850398867);
#236=CONICAL_SURFACE('',#678729,3.,0.00349065850398867);
#237=CONICAL_SURFACE('',#678743,4.,0.073303828583762);
#238=CONICAL_SURFACE('',#678776,48.75,0.05235987755983);
#239=CONICAL_SURFACE('',#678782,48.75,0.05235987755983);
#240=CONICAL_SURFACE('',#678878,1.3810816694048,0.139626340159554);
#241=CONICAL_SURFACE('',#678932,3.25,0.073303828583762);
#242=CONICAL_SURFACE('',#678951,5.,0.0174532925199433);
#243=CONICAL_SURFACE('',#678982,6.25,0.0174532925199433);
#244=CONICAL_SURFACE('',#679012,4.18561918433726,1.03933808885605);
#245=CONICAL_SURFACE('',#679150,3.,0.00349065850398867);
#246=CONICAL_SURFACE('',#679165,3.,0.00349065850398867);
#247=CONICAL_SURFACE('',#679179,4.,0.073303828583762);
#248=CONICAL_SURFACE('',#679212,48.75,0.05235987755983);
#249=CONICAL_SURFACE('',#679218,48.75,0.05235987755983);
#250=CONICAL_SURFACE('',#679314,1.3810816694048,0.139626340159554);
#251=CONICAL_SURFACE('',#679357,4.93470225156246,0.724311639577647);
#252=CONICAL_SURFACE('',#679378,6.50000000066928,0.139626340159547);
#253=CONICAL_SURFACE('',#679387,6.50000000067444,0.139626340159547);
#254=CONICAL_SURFACE('',#679412,3.00000000040706,0.785398163397448);
#255=CONICAL_SURFACE('',#679413,3.00000000040706,0.785398163397448);
#256=CONICAL_SURFACE('',#679534,4.93470225156246,0.724311639577647);
#257=CONICAL_SURFACE('',#679555,6.50000000066928,0.139626340159547);
#258=CONICAL_SURFACE('',#679564,6.50000000067444,0.139626340159547);
#259=CONICAL_SURFACE('',#679589,3.00000000040706,0.785398163397448);
#260=CONICAL_SURFACE('',#679590,3.00000000040706,0.785398163397448);
#261=CONICAL_SURFACE('',#679711,4.93470225156246,0.724311639577647);
#262=CONICAL_SURFACE('',#679732,6.50000000066928,0.139626340159547);
#263=CONICAL_SURFACE('',#679741,6.50000000067444,0.139626340159547);
#264=CONICAL_SURFACE('',#679766,3.00000000040706,0.785398163397448);
#265=CONICAL_SURFACE('',#679767,3.00000000040706,0.785398163397448);
#266=CONICAL_SURFACE('',#679888,4.93470225156246,0.724311639577647);
#267=CONICAL_SURFACE('',#679909,6.50000000066928,0.139626340159547);
#268=CONICAL_SURFACE('',#679918,6.50000000067444,0.139626340159547);
#269=CONICAL_SURFACE('',#679943,3.00000000040706,0.785398163397448);
#270=CONICAL_SURFACE('',#679944,3.00000000040706,0.785398163397448);
#271=CONICAL_SURFACE('',#680065,4.93470225156246,0.724311639577647);
#272=CONICAL_SURFACE('',#680086,6.50000000066928,0.139626340159547);
#273=CONICAL_SURFACE('',#680095,6.50000000067444,0.139626340159547);
#274=CONICAL_SURFACE('',#680120,3.00000000040706,0.785398163397448);
#275=CONICAL_SURFACE('',#680121,3.00000000040706,0.785398163397448);
#276=CONICAL_SURFACE('',#680242,4.93470225156246,0.724311639577647);
#277=CONICAL_SURFACE('',#680263,6.50000000066928,0.139626340159547);
#278=CONICAL_SURFACE('',#680272,6.50000000067444,0.139626340159547);
#279=CONICAL_SURFACE('',#680297,3.00000000040706,0.785398163397448);
#280=CONICAL_SURFACE('',#680298,3.00000000040706,0.785398163397448);
#281=CONICAL_SURFACE('',#680419,4.93470225156246,0.724311639577647);
#282=CONICAL_SURFACE('',#680440,6.50000000066928,0.139626340159547);
#283=CONICAL_SURFACE('',#680449,6.50000000067444,0.139626340159547);
#284=CONICAL_SURFACE('',#680474,3.00000000040706,0.785398163397448);
#285=CONICAL_SURFACE('',#680475,3.00000000040706,0.785398163397448);
#286=CONICAL_SURFACE('',#680596,4.93470225156246,0.724311639577647);
#287=CONICAL_SURFACE('',#680617,6.50000000066928,0.139626340159547);
#288=CONICAL_SURFACE('',#680626,6.50000000067444,0.139626340159547);
#289=CONICAL_SURFACE('',#680651,3.00000000040706,0.785398163397448);
#290=CONICAL_SURFACE('',#680652,3.00000000040706,0.785398163397448);
#291=CONICAL_SURFACE('',#680773,4.93470225156246,0.724311639577647);
#292=CONICAL_SURFACE('',#680794,6.50000000066928,0.139626340159547);
#293=CONICAL_SURFACE('',#680803,6.50000000067444,0.139626340159547);
#294=CONICAL_SURFACE('',#680828,3.00000000040706,0.785398163397448);
#295=CONICAL_SURFACE('',#680829,3.00000000040706,0.785398163397448);
#296=CONICAL_SURFACE('',#680950,4.93470225156246,0.724311639577647);
#297=CONICAL_SURFACE('',#680971,6.50000000066928,0.139626340159547);
#298=CONICAL_SURFACE('',#680980,6.50000000067444,0.139626340159547);
#299=CONICAL_SURFACE('',#681005,3.00000000040706,0.785398163397448);
#300=CONICAL_SURFACE('',#681006,3.00000000040706,0.785398163397448);
#301=CONICAL_SURFACE('',#681127,4.93470225156246,0.724311639577647);
#302=CONICAL_SURFACE('',#681148,6.50000000066928,0.139626340159547);
#303=CONICAL_SURFACE('',#681157,6.50000000067444,0.139626340159547);
#304=CONICAL_SURFACE('',#681182,3.00000000040706,0.785398163397448);
#305=CONICAL_SURFACE('',#681183,3.00000000040706,0.785398163397448);
#306=CONICAL_SURFACE('',#681304,4.93470225156246,0.724311639577647);
#307=CONICAL_SURFACE('',#681325,6.50000000066928,0.139626340159547);
#308=CONICAL_SURFACE('',#681334,6.50000000067444,0.139626340159547);
#309=CONICAL_SURFACE('',#681359,3.00000000040706,0.785398163397448);
#310=CONICAL_SURFACE('',#681360,3.00000000040706,0.785398163397448);
#311=CONICAL_SURFACE('',#681481,4.93470225156246,0.724311639577647);
#312=CONICAL_SURFACE('',#681502,6.50000000066928,0.139626340159547);
#313=CONICAL_SURFACE('',#681511,6.50000000067444,0.139626340159547);
#314=CONICAL_SURFACE('',#681536,3.00000000040706,0.785398163397448);
#315=CONICAL_SURFACE('',#681537,3.00000000040706,0.785398163397448);
#316=CONICAL_SURFACE('',#681658,4.93470225156246,0.724311639577647);
#317=CONICAL_SURFACE('',#681679,6.50000000066928,0.139626340159547);
#318=CONICAL_SURFACE('',#681688,6.50000000067444,0.139626340159547);
#319=CONICAL_SURFACE('',#681713,3.00000000040706,0.785398163397448);
#320=CONICAL_SURFACE('',#681714,3.00000000040706,0.785398163397448);
#321=CONICAL_SURFACE('',#681835,4.93470225156246,0.724311639577647);
#322=CONICAL_SURFACE('',#681856,6.50000000066928,0.139626340159547);
#323=CONICAL_SURFACE('',#681865,6.50000000067444,0.139626340159547);
#324=CONICAL_SURFACE('',#681890,3.00000000040706,0.785398163397448);
#325=CONICAL_SURFACE('',#681891,3.00000000040706,0.785398163397448);
#326=CONICAL_SURFACE('',#682012,4.93470225156246,0.724311639577647);
#327=CONICAL_SURFACE('',#682033,6.50000000066928,0.139626340159547);
#328=CONICAL_SURFACE('',#682042,6.50000000067444,0.139626340159547);
#329=CONICAL_SURFACE('',#682067,3.00000000040706,0.785398163397448);
#330=CONICAL_SURFACE('',#682068,3.00000000040706,0.785398163397448);
#331=CONICAL_SURFACE('',#682189,4.93470225156246,0.724311639577647);
#332=CONICAL_SURFACE('',#682210,6.50000000066928,0.139626340159547);
#333=CONICAL_SURFACE('',#682219,6.50000000067444,0.139626340159547);
#334=CONICAL_SURFACE('',#682244,3.00000000040706,0.785398163397448);
#335=CONICAL_SURFACE('',#682245,3.00000000040706,0.785398163397448);
#336=CONICAL_SURFACE('',#682366,4.93470225156246,0.724311639577647);
#337=CONICAL_SURFACE('',#682387,6.50000000066928,0.139626340159547);
#338=CONICAL_SURFACE('',#682396,6.50000000067444,0.139626340159547);
#339=CONICAL_SURFACE('',#682421,3.00000000040706,0.785398163397448);
#340=CONICAL_SURFACE('',#682422,3.00000000040706,0.785398163397448);
#341=CONICAL_SURFACE('',#682543,4.93470225156246,0.724311639577647);
#342=CONICAL_SURFACE('',#682564,6.50000000066928,0.139626340159547);
#343=CONICAL_SURFACE('',#682573,6.50000000067444,0.139626340159547);
#344=CONICAL_SURFACE('',#682598,3.00000000040706,0.785398163397448);
#345=CONICAL_SURFACE('',#682599,3.00000000040706,0.785398163397448);
#346=CONICAL_SURFACE('',#682720,4.93470225156246,0.724311639577647);
#347=CONICAL_SURFACE('',#682741,6.50000000066928,0.139626340159547);
#348=CONICAL_SURFACE('',#682750,6.50000000067444,0.139626340159547);
#349=CONICAL_SURFACE('',#682775,3.00000000040706,0.785398163397448);
#350=CONICAL_SURFACE('',#682776,3.00000000040706,0.785398163397448);
#351=CONICAL_SURFACE('',#682897,4.93470225156246,0.724311639577647);
#352=CONICAL_SURFACE('',#682918,6.50000000066928,0.139626340159547);
#353=CONICAL_SURFACE('',#682927,6.50000000067444,0.139626340159547);
#354=CONICAL_SURFACE('',#682952,3.00000000040706,0.785398163397448);
#355=CONICAL_SURFACE('',#682953,3.00000000040706,0.785398163397448);
#356=CONICAL_SURFACE('',#683074,4.93470225156246,0.724311639577647);
#357=CONICAL_SURFACE('',#683095,6.50000000066928,0.139626340159547);
#358=CONICAL_SURFACE('',#683104,6.50000000067444,0.139626340159547);
#359=CONICAL_SURFACE('',#683129,3.00000000040706,0.785398163397448);
#360=CONICAL_SURFACE('',#683130,3.00000000040706,0.785398163397448);
#361=CONICAL_SURFACE('',#683251,4.93470225156246,0.724311639577647);
#362=CONICAL_SURFACE('',#683272,6.50000000066928,0.139626340159547);
#363=CONICAL_SURFACE('',#683281,6.50000000067444,0.139626340159547);
#364=CONICAL_SURFACE('',#683306,3.00000000040706,0.785398163397448);
#365=CONICAL_SURFACE('',#683307,3.00000000040706,0.785398163397448);
#366=CONICAL_SURFACE('',#683428,4.93470225156246,0.724311639577647);
#367=CONICAL_SURFACE('',#683449,6.50000000066928,0.139626340159547);
#368=CONICAL_SURFACE('',#683458,6.50000000067444,0.139626340159547);
#369=CONICAL_SURFACE('',#683483,3.00000000040706,0.785398163397448);
#370=CONICAL_SURFACE('',#683484,3.00000000040706,0.785398163397448);
#371=CONICAL_SURFACE('',#683605,4.93470225156246,0.724311639577647);
#372=CONICAL_SURFACE('',#683626,6.50000000066928,0.139626340159547);
#373=CONICAL_SURFACE('',#683635,6.50000000067444,0.139626340159547);
#374=CONICAL_SURFACE('',#683660,3.00000000040706,0.785398163397448);
#375=CONICAL_SURFACE('',#683661,3.00000000040706,0.785398163397448);
#376=CONICAL_SURFACE('',#683782,4.93470225156246,0.724311639577647);
#377=CONICAL_SURFACE('',#683803,6.50000000066928,0.139626340159547);
#378=CONICAL_SURFACE('',#683812,6.50000000067444,0.139626340159547);
#379=CONICAL_SURFACE('',#683837,3.00000000040706,0.785398163397448);
#380=CONICAL_SURFACE('',#683838,3.00000000040706,0.785398163397448);
#381=CONICAL_SURFACE('',#683959,4.93470225156246,0.724311639577647);
#382=CONICAL_SURFACE('',#683980,6.50000000066928,0.139626340159547);
#383=CONICAL_SURFACE('',#683989,6.50000000067444,0.139626340159547);
#384=CONICAL_SURFACE('',#684014,3.00000000040706,0.785398163397448);
#385=CONICAL_SURFACE('',#684015,3.00000000040706,0.785398163397448);
#386=CONICAL_SURFACE('',#684136,4.93470225156246,0.724311639577647);
#387=CONICAL_SURFACE('',#684157,6.50000000066928,0.139626340159547);
#388=CONICAL_SURFACE('',#684166,6.50000000067444,0.139626340159547);
#389=CONICAL_SURFACE('',#684191,3.00000000040706,0.785398163397448);
#390=CONICAL_SURFACE('',#684192,3.00000000040706,0.785398163397448);
#391=CONICAL_SURFACE('',#684313,4.93470225156246,0.724311639577647);
#392=CONICAL_SURFACE('',#684334,6.50000000066928,0.139626340159547);
#393=CONICAL_SURFACE('',#684343,6.50000000067444,0.139626340159547);
#394=CONICAL_SURFACE('',#684368,3.00000000040706,0.785398163397448);
#395=CONICAL_SURFACE('',#684369,3.00000000040706,0.785398163397448);
#396=CONICAL_SURFACE('',#684490,4.93470225156246,0.724311639577647);
#397=CONICAL_SURFACE('',#684511,6.50000000066928,0.139626340159547);
#398=CONICAL_SURFACE('',#684520,6.50000000067444,0.139626340159547);
#399=CONICAL_SURFACE('',#684545,3.00000000040706,0.785398163397448);
#400=CONICAL_SURFACE('',#684546,3.00000000040706,0.785398163397448);
#401=CONICAL_SURFACE('',#684667,4.93470225156246,0.724311639577647);
#402=CONICAL_SURFACE('',#684688,6.50000000066928,0.139626340159547);
#403=CONICAL_SURFACE('',#684697,6.50000000067444,0.139626340159547);
#404=CONICAL_SURFACE('',#684722,3.00000000040706,0.785398163397448);
#405=CONICAL_SURFACE('',#684723,3.00000000040706,0.785398163397448);
#406=CONICAL_SURFACE('',#684844,4.93470225156246,0.724311639577647);
#407=CONICAL_SURFACE('',#684865,6.50000000066928,0.139626340159547);
#408=CONICAL_SURFACE('',#684874,6.50000000067444,0.139626340159547);
#409=CONICAL_SURFACE('',#684899,3.00000000040706,0.785398163397448);
#410=CONICAL_SURFACE('',#684900,3.00000000040706,0.785398163397448);
#411=CONICAL_SURFACE('',#685021,4.93470225156246,0.724311639577647);
#412=CONICAL_SURFACE('',#685042,6.50000000066928,0.139626340159547);
#413=CONICAL_SURFACE('',#685051,6.50000000067444,0.139626340159547);
#414=CONICAL_SURFACE('',#685076,3.00000000040706,0.785398163397448);
#415=CONICAL_SURFACE('',#685077,3.00000000040706,0.785398163397448);
#416=CONICAL_SURFACE('',#685198,4.93470225156246,0.724311639577647);
#417=CONICAL_SURFACE('',#685219,6.50000000066928,0.139626340159547);
#418=CONICAL_SURFACE('',#685228,6.50000000067444,0.139626340159547);
#419=CONICAL_SURFACE('',#685253,3.00000000040706,0.785398163397448);
#420=CONICAL_SURFACE('',#685254,3.00000000040706,0.785398163397448);
#421=CONICAL_SURFACE('',#685375,4.93470225156246,0.724311639577647);
#422=CONICAL_SURFACE('',#685396,6.50000000066928,0.139626340159547);
#423=CONICAL_SURFACE('',#685405,6.50000000067444,0.139626340159547);
#424=CONICAL_SURFACE('',#685430,3.00000000040706,0.785398163397448);
#425=CONICAL_SURFACE('',#685431,3.00000000040706,0.785398163397448);
#426=CONICAL_SURFACE('',#685552,4.93470225156246,0.724311639577647);
#427=CONICAL_SURFACE('',#685573,6.50000000066928,0.139626340159547);
#428=CONICAL_SURFACE('',#685582,6.50000000067444,0.139626340159547);
#429=CONICAL_SURFACE('',#685607,3.00000000040706,0.785398163397448);
#430=CONICAL_SURFACE('',#685608,3.00000000040706,0.785398163397448);
#431=CONICAL_SURFACE('',#685729,4.93470225156246,0.724311639577647);
#432=CONICAL_SURFACE('',#685750,6.50000000066928,0.139626340159547);
#433=CONICAL_SURFACE('',#685759,6.50000000067444,0.139626340159547);
#434=CONICAL_SURFACE('',#685784,3.00000000040706,0.785398163397448);
#435=CONICAL_SURFACE('',#685785,3.00000000040706,0.785398163397448);
#436=CONICAL_SURFACE('',#685906,4.93470225156246,0.724311639577647);
#437=CONICAL_SURFACE('',#685927,6.50000000066928,0.139626340159547);
#438=CONICAL_SURFACE('',#685936,6.50000000067444,0.139626340159547);
#439=CONICAL_SURFACE('',#685961,3.00000000040706,0.785398163397448);
#440=CONICAL_SURFACE('',#685962,3.00000000040706,0.785398163397448);
#441=CONICAL_SURFACE('',#686083,4.93470225156246,0.724311639577647);
#442=CONICAL_SURFACE('',#686104,6.50000000066928,0.139626340159547);
#443=CONICAL_SURFACE('',#686113,6.50000000067444,0.139626340159547);
#444=CONICAL_SURFACE('',#686138,3.00000000040706,0.785398163397448);
#445=CONICAL_SURFACE('',#686139,3.00000000040706,0.785398163397448);
#446=CONICAL_SURFACE('',#686260,4.93470225156246,0.724311639577647);
#447=CONICAL_SURFACE('',#686281,6.50000000066928,0.139626340159547);
#448=CONICAL_SURFACE('',#686290,6.50000000067444,0.139626340159547);
#449=CONICAL_SURFACE('',#686315,3.00000000040706,0.785398163397448);
#450=CONICAL_SURFACE('',#686316,3.00000000040706,0.785398163397448);
#451=CONICAL_SURFACE('',#686437,4.93470225156246,0.724311639577647);
#452=CONICAL_SURFACE('',#686458,6.50000000066928,0.139626340159547);
#453=CONICAL_SURFACE('',#686467,6.50000000067444,0.139626340159547);
#454=CONICAL_SURFACE('',#686492,3.00000000040706,0.785398163397448);
#455=CONICAL_SURFACE('',#686493,3.00000000040706,0.785398163397448);
#456=CONICAL_SURFACE('',#686614,4.93470225156246,0.724311639577647);
#457=CONICAL_SURFACE('',#686635,6.50000000066928,0.139626340159547);
#458=CONICAL_SURFACE('',#686644,6.50000000067444,0.139626340159547);
#459=CONICAL_SURFACE('',#686669,3.00000000040706,0.785398163397448);
#460=CONICAL_SURFACE('',#686670,3.00000000040706,0.785398163397448);
#461=CONICAL_SURFACE('',#686791,4.93470225156246,0.724311639577647);
#462=CONICAL_SURFACE('',#686812,6.50000000066928,0.139626340159547);
#463=CONICAL_SURFACE('',#686821,6.50000000067444,0.139626340159547);
#464=CONICAL_SURFACE('',#686846,3.00000000040706,0.785398163397448);
#465=CONICAL_SURFACE('',#686847,3.00000000040706,0.785398163397448);
#466=CONICAL_SURFACE('',#686968,4.93470225156246,0.724311639577647);
#467=CONICAL_SURFACE('',#686989,6.50000000066928,0.139626340159547);
#468=CONICAL_SURFACE('',#686998,6.50000000067444,0.139626340159547);
#469=CONICAL_SURFACE('',#687023,3.00000000040706,0.785398163397448);
#470=CONICAL_SURFACE('',#687024,3.00000000040706,0.785398163397448);
#471=CONICAL_SURFACE('',#687145,4.93470225156246,0.724311639577647);
#472=CONICAL_SURFACE('',#687166,6.50000000066928,0.139626340159547);
#473=CONICAL_SURFACE('',#687175,6.50000000067444,0.139626340159547);
#474=CONICAL_SURFACE('',#687200,3.00000000040706,0.785398163397448);
#475=CONICAL_SURFACE('',#687201,3.00000000040706,0.785398163397448);
#476=CONICAL_SURFACE('',#687322,4.93470225156246,0.724311639577647);
#477=CONICAL_SURFACE('',#687343,6.50000000066928,0.139626340159547);
#478=CONICAL_SURFACE('',#687352,6.50000000067444,0.139626340159547);
#479=CONICAL_SURFACE('',#687377,3.00000000040706,0.785398163397448);
#480=CONICAL_SURFACE('',#687378,3.00000000040706,0.785398163397448);
#481=CONICAL_SURFACE('',#687499,4.93470225156246,0.724311639577647);
#482=CONICAL_SURFACE('',#687520,6.50000000066928,0.139626340159547);
#483=CONICAL_SURFACE('',#687529,6.50000000067444,0.139626340159547);
#484=CONICAL_SURFACE('',#687554,3.00000000040706,0.785398163397448);
#485=CONICAL_SURFACE('',#687555,3.00000000040706,0.785398163397448);
#486=CONICAL_SURFACE('',#687901,12.9790753277966,0.785398163397448);
#487=CONICAL_SURFACE('',#687919,12.9790753277966,0.785398163397448);
#488=ELLIPSE('',#677600,50.437442180844,48.22810196514);
#489=ELLIPSE('',#677601,3.68249985925784,3.52075775021455);
#490=ELLIPSE('',#677602,50.437442180844,48.22810196514);
#491=ELLIPSE('',#677608,50.437442180844,48.22810196514);
#492=ELLIPSE('',#677609,50.437442180844,48.22810196514);
#493=ELLIPSE('',#677610,3.68249985925784,3.52075775021455);
#494=ELLIPSE('',#677895,50.6857620406907,48.3001561797142);
#495=ELLIPSE('',#677896,50.6754076456347,48.2808854294612);
#496=ELLIPSE('',#677902,50.6857620408555,48.3001561800181);
#497=ELLIPSE('',#677903,50.6754076454476,48.2808854291116);
#498=ELLIPSE('',#678036,50.4374421808441,48.22810196514);
#499=ELLIPSE('',#678037,3.68249985925784,3.52075775021455);
#500=ELLIPSE('',#678038,50.4374421808441,48.22810196514);
#501=ELLIPSE('',#678044,3.68249985925784,3.52075775021455);
#502=ELLIPSE('',#678045,50.437442180844,48.22810196514);
#503=ELLIPSE('',#678046,50.4374421808441,48.22810196514);
#504=ELLIPSE('',#678331,50.6857620406907,48.3001561797142);
#505=ELLIPSE('',#678335,50.6754076456347,48.2808854294612);
#506=ELLIPSE('',#678339,50.6754076454476,48.2808854291116);
#507=ELLIPSE('',#678340,50.6857620408555,48.3001561800181);
#508=ELLIPSE('',#678482,50.437442180844,48.22810196514);
#509=ELLIPSE('',#678483,3.68249985925784,3.52075775021455);
#510=ELLIPSE('',#678484,50.4374421808441,48.22810196514);
#511=ELLIPSE('',#678490,3.68249985925784,3.52075775021455);
#512=ELLIPSE('',#678491,50.437442180844,48.22810196514);
#513=ELLIPSE('',#678492,50.437442180844,48.22810196514);
#514=ELLIPSE('',#678777,50.6857620406907,48.3001561797142);
#515=ELLIPSE('',#678781,50.6754076456347,48.2808854294612);
#516=ELLIPSE('',#678785,50.6754076454476,48.2808854291116);
#517=ELLIPSE('',#678786,50.6857620408555,48.3001561800181);
#518=ELLIPSE('',#678918,50.437442180844,48.2281019651399);
#519=ELLIPSE('',#678919,3.68249985925784,3.52075775021455);
#520=ELLIPSE('',#678920,50.437442180844,48.2281019651399);
#521=ELLIPSE('',#678926,50.437442180844,48.22810196514);
#522=ELLIPSE('',#678927,50.437442180844,48.22810196514);
#523=ELLIPSE('',#678928,3.68249985925784,3.52075775021455);
#524=ELLIPSE('',#679213,50.6857620406907,48.3001561797142);
#525=ELLIPSE('',#679214,50.6754076456347,48.2808854294612);
#526=ELLIPSE('',#679220,50.6857620408555,48.3001561800181);
#527=ELLIPSE('',#679221,50.6754076454476,48.2808854291116);
#528=ELLIPSE('',#679366,3.69207623785736,2.25576437805223);
#529=ELLIPSE('',#679368,3.59271833977436,2.19435357070205);
#530=ELLIPSE('',#679369,3.55181100691639,2.16840852631308);
#531=ELLIPSE('',#679371,3.64093495828049,2.22447828909587);
#532=ELLIPSE('',#679400,4.80523812373718,4.80043058449537);
#533=ELLIPSE('',#679401,4.80523812376086,4.80043058450049);
#534=ELLIPSE('',#679405,4.8052381237622,4.80043058450083);
#535=ELLIPSE('',#679406,4.80523812373845,4.8004305844956);
#536=ELLIPSE('',#679414,2.48803731314659,1.67858177446536);
#537=ELLIPSE('',#679415,1.71483390274732,1.68103916127294);
#538=ELLIPSE('',#679416,1.71459282591848,1.68090904443911);
#539=ELLIPSE('',#679417,1.71465096334332,1.6809422632124);
#540=ELLIPSE('',#679418,2.48926305090139,1.67975658985459);
#541=ELLIPSE('',#679419,1.71485209132095,1.68104893964457);
#542=ELLIPSE('',#679488,1.46646968374165,1.27);
#543=ELLIPSE('',#679489,1.46646968374165,1.27);
#544=ELLIPSE('',#679491,1.46646968374165,1.27);
#545=ELLIPSE('',#679493,1.46646968374165,1.27);
#546=ELLIPSE('',#679495,1.46646968374165,1.27);
#547=ELLIPSE('',#679497,1.46646968374165,1.27);
#548=ELLIPSE('',#679505,1.46646968374165,1.27);
#549=ELLIPSE('',#679506,1.46646968374165,1.27);
#550=ELLIPSE('',#679508,1.46646968374165,1.27);
#551=ELLIPSE('',#679510,1.46646968374165,1.27);
#552=ELLIPSE('',#679512,1.46646968374165,1.27);
#553=ELLIPSE('',#679514,1.46646968374165,1.27);
#554=ELLIPSE('',#679543,3.69207623785736,2.25576437805223);
#555=ELLIPSE('',#679545,3.59271833977436,2.19435357070205);
#556=ELLIPSE('',#679546,3.55181100691639,2.16840852631308);
#557=ELLIPSE('',#679548,3.64093495828049,2.22447828909587);
#558=ELLIPSE('',#679577,4.80523812373718,4.80043058449537);
#559=ELLIPSE('',#679578,4.80523812376086,4.80043058450049);
#560=ELLIPSE('',#679582,4.8052381237622,4.80043058450083);
#561=ELLIPSE('',#679583,4.80523812373845,4.8004305844956);
#562=ELLIPSE('',#679591,2.48803731314659,1.67858177446536);
#563=ELLIPSE('',#679592,1.71483390274732,1.68103916127294);
#564=ELLIPSE('',#679593,1.71459282591848,1.68090904443911);
#565=ELLIPSE('',#679594,1.71465096334332,1.6809422632124);
#566=ELLIPSE('',#679595,2.48926305090139,1.67975658985459);
#567=ELLIPSE('',#679596,1.71485209132095,1.68104893964457);
#568=ELLIPSE('',#679665,1.46646968374165,1.27);
#569=ELLIPSE('',#679666,1.46646968374165,1.27);
#570=ELLIPSE('',#679668,1.46646968374165,1.27);
#571=ELLIPSE('',#679670,1.46646968374165,1.27);
#572=ELLIPSE('',#679672,1.46646968374165,1.27);
#573=ELLIPSE('',#679674,1.46646968374165,1.27);
#574=ELLIPSE('',#679682,1.46646968374165,1.27);
#575=ELLIPSE('',#679683,1.46646968374165,1.27);
#576=ELLIPSE('',#679685,1.46646968374165,1.27);
#577=ELLIPSE('',#679687,1.46646968374165,1.27);
#578=ELLIPSE('',#679689,1.46646968374165,1.27);
#579=ELLIPSE('',#679691,1.46646968374165,1.27);
#580=ELLIPSE('',#679720,3.69207623785736,2.25576437805223);
#581=ELLIPSE('',#679722,3.59271833977436,2.19435357070205);
#582=ELLIPSE('',#679723,3.55181100691639,2.16840852631308);
#583=ELLIPSE('',#679725,3.64093495828049,2.22447828909587);
#584=ELLIPSE('',#679754,4.80523812373718,4.80043058449537);
#585=ELLIPSE('',#679755,4.80523812376086,4.80043058450049);
#586=ELLIPSE('',#679759,4.8052381237622,4.80043058450083);
#587=ELLIPSE('',#679760,4.80523812373845,4.8004305844956);
#588=ELLIPSE('',#679768,2.48803731314659,1.67858177446536);
#589=ELLIPSE('',#679769,1.71483390274732,1.68103916127294);
#590=ELLIPSE('',#679770,1.71459282591848,1.68090904443911);
#591=ELLIPSE('',#679771,1.71465096334332,1.6809422632124);
#592=ELLIPSE('',#679772,2.48926305090139,1.67975658985459);
#593=ELLIPSE('',#679773,1.71485209132095,1.68104893964457);
#594=ELLIPSE('',#679842,1.46646968374165,1.27);
#595=ELLIPSE('',#679843,1.46646968374165,1.27);
#596=ELLIPSE('',#679845,1.46646968374165,1.27);
#597=ELLIPSE('',#679847,1.46646968374165,1.27);
#598=ELLIPSE('',#679849,1.46646968374165,1.27);
#599=ELLIPSE('',#679851,1.46646968374165,1.27);
#600=ELLIPSE('',#679859,1.46646968374165,1.27);
#601=ELLIPSE('',#679860,1.46646968374165,1.27);
#602=ELLIPSE('',#679862,1.46646968374165,1.27);
#603=ELLIPSE('',#679864,1.46646968374165,1.27);
#604=ELLIPSE('',#679866,1.46646968374165,1.27);
#605=ELLIPSE('',#679868,1.46646968374165,1.27);
#606=ELLIPSE('',#679897,3.69207623785736,2.25576437805223);
#607=ELLIPSE('',#679899,3.59271833977436,2.19435357070205);
#608=ELLIPSE('',#679900,3.55181100691639,2.16840852631308);
#609=ELLIPSE('',#679902,3.64093495828049,2.22447828909587);
#610=ELLIPSE('',#679931,4.80523812373718,4.80043058449537);
#611=ELLIPSE('',#679932,4.80523812376086,4.80043058450049);
#612=ELLIPSE('',#679936,4.8052381237622,4.80043058450083);
#613=ELLIPSE('',#679937,4.80523812373845,4.8004305844956);
#614=ELLIPSE('',#679945,2.48803731314659,1.67858177446536);
#615=ELLIPSE('',#679946,1.71483390274732,1.68103916127294);
#616=ELLIPSE('',#679947,1.71459282591848,1.68090904443911);
#617=ELLIPSE('',#679948,1.71465096334332,1.6809422632124);
#618=ELLIPSE('',#679949,2.48926305090139,1.67975658985459);
#619=ELLIPSE('',#679950,1.71485209132095,1.68104893964457);
#620=ELLIPSE('',#680019,1.46646968374165,1.27);
#621=ELLIPSE('',#680020,1.46646968374165,1.27);
#622=ELLIPSE('',#680022,1.46646968374165,1.27);
#623=ELLIPSE('',#680024,1.46646968374165,1.27);
#624=ELLIPSE('',#680026,1.46646968374165,1.27);
#625=ELLIPSE('',#680028,1.46646968374165,1.27);
#626=ELLIPSE('',#680036,1.46646968374165,1.27);
#627=ELLIPSE('',#680037,1.46646968374165,1.27);
#628=ELLIPSE('',#680039,1.46646968374165,1.27);
#629=ELLIPSE('',#680041,1.46646968374165,1.27);
#630=ELLIPSE('',#680043,1.46646968374165,1.27);
#631=ELLIPSE('',#680045,1.46646968374165,1.27);
#632=ELLIPSE('',#680074,3.69207623785736,2.25576437805223);
#633=ELLIPSE('',#680076,3.59271833977436,2.19435357070205);
#634=ELLIPSE('',#680077,3.55181100691639,2.16840852631308);
#635=ELLIPSE('',#680079,3.64093495828049,2.22447828909587);
#636=ELLIPSE('',#680108,4.80523812373718,4.80043058449537);
#637=ELLIPSE('',#680109,4.80523812376086,4.80043058450049);
#638=ELLIPSE('',#680113,4.8052381237622,4.80043058450083);
#639=ELLIPSE('',#680114,4.80523812373845,4.8004305844956);
#640=ELLIPSE('',#680122,2.48803731314659,1.67858177446536);
#641=ELLIPSE('',#680123,1.71483390274732,1.68103916127294);
#642=ELLIPSE('',#680124,1.71459282591848,1.68090904443911);
#643=ELLIPSE('',#680125,1.71465096334332,1.6809422632124);
#644=ELLIPSE('',#680126,2.48926305090139,1.67975658985459);
#645=ELLIPSE('',#680127,1.71485209132095,1.68104893964457);
#646=ELLIPSE('',#680196,1.46646968374165,1.27);
#647=ELLIPSE('',#680197,1.46646968374165,1.27);
#648=ELLIPSE('',#680199,1.46646968374165,1.27);
#649=ELLIPSE('',#680201,1.46646968374165,1.27);
#650=ELLIPSE('',#680203,1.46646968374165,1.27);
#651=ELLIPSE('',#680205,1.46646968374165,1.27);
#652=ELLIPSE('',#680213,1.46646968374165,1.27);
#653=ELLIPSE('',#680214,1.46646968374165,1.27);
#654=ELLIPSE('',#680216,1.46646968374165,1.27);
#655=ELLIPSE('',#680218,1.46646968374165,1.27);
#656=ELLIPSE('',#680220,1.46646968374165,1.27);
#657=ELLIPSE('',#680222,1.46646968374165,1.27);
#658=ELLIPSE('',#680251,3.69207623785736,2.25576437805223);
#659=ELLIPSE('',#680253,3.59271833977436,2.19435357070205);
#660=ELLIPSE('',#680254,3.55181100691639,2.16840852631308);
#661=ELLIPSE('',#680256,3.64093495828049,2.22447828909587);
#662=ELLIPSE('',#680285,4.80523812373718,4.80043058449537);
#663=ELLIPSE('',#680286,4.80523812376086,4.80043058450049);
#664=ELLIPSE('',#680290,4.8052381237622,4.80043058450083);
#665=ELLIPSE('',#680291,4.80523812373845,4.8004305844956);
#666=ELLIPSE('',#680299,2.48803731314659,1.67858177446536);
#667=ELLIPSE('',#680300,1.71483390274732,1.68103916127294);
#668=ELLIPSE('',#680301,1.71459282591848,1.68090904443911);
#669=ELLIPSE('',#680302,1.71465096334332,1.6809422632124);
#670=ELLIPSE('',#680303,2.48926305090139,1.67975658985459);
#671=ELLIPSE('',#680304,1.71485209132095,1.68104893964457);
#672=ELLIPSE('',#680373,1.46646968374165,1.27);
#673=ELLIPSE('',#680374,1.46646968374165,1.27);
#674=ELLIPSE('',#680376,1.46646968374165,1.27);
#675=ELLIPSE('',#680378,1.46646968374165,1.27);
#676=ELLIPSE('',#680380,1.46646968374165,1.27);
#677=ELLIPSE('',#680382,1.46646968374165,1.27);
#678=ELLIPSE('',#680390,1.46646968374165,1.27);
#679=ELLIPSE('',#680391,1.46646968374165,1.27);
#680=ELLIPSE('',#680393,1.46646968374165,1.27);
#681=ELLIPSE('',#680395,1.46646968374165,1.27);
#682=ELLIPSE('',#680397,1.46646968374165,1.27);
#683=ELLIPSE('',#680399,1.46646968374165,1.27);
#684=ELLIPSE('',#680428,3.69207623785736,2.25576437805223);
#685=ELLIPSE('',#680430,3.59271833977436,2.19435357070205);
#686=ELLIPSE('',#680431,3.55181100691639,2.16840852631308);
#687=ELLIPSE('',#680433,3.64093495828049,2.22447828909587);
#688=ELLIPSE('',#680462,4.80523812373718,4.80043058449537);
#689=ELLIPSE('',#680463,4.80523812376086,4.80043058450049);
#690=ELLIPSE('',#680467,4.8052381237622,4.80043058450083);
#691=ELLIPSE('',#680468,4.80523812373845,4.8004305844956);
#692=ELLIPSE('',#680476,2.48803731314659,1.67858177446536);
#693=ELLIPSE('',#680477,1.71483390274732,1.68103916127294);
#694=ELLIPSE('',#680478,1.71459282591848,1.68090904443911);
#695=ELLIPSE('',#680479,1.71465096334332,1.6809422632124);
#696=ELLIPSE('',#680480,2.48926305090139,1.67975658985459);
#697=ELLIPSE('',#680481,1.71485209132095,1.68104893964457);
#698=ELLIPSE('',#680550,1.46646968374165,1.27);
#699=ELLIPSE('',#680551,1.46646968374165,1.27);
#700=ELLIPSE('',#680553,1.46646968374165,1.27);
#701=ELLIPSE('',#680555,1.46646968374165,1.27);
#702=ELLIPSE('',#680557,1.46646968374165,1.27);
#703=ELLIPSE('',#680559,1.46646968374165,1.27);
#704=ELLIPSE('',#680567,1.46646968374165,1.27);
#705=ELLIPSE('',#680568,1.46646968374165,1.27);
#706=ELLIPSE('',#680570,1.46646968374165,1.27);
#707=ELLIPSE('',#680572,1.46646968374165,1.27);
#708=ELLIPSE('',#680574,1.46646968374165,1.27);
#709=ELLIPSE('',#680576,1.46646968374165,1.27);
#710=ELLIPSE('',#680605,3.69207623785736,2.25576437805223);
#711=ELLIPSE('',#680607,3.59271833977436,2.19435357070205);
#712=ELLIPSE('',#680608,3.55181100691639,2.16840852631308);
#713=ELLIPSE('',#680610,3.64093495828049,2.22447828909587);
#714=ELLIPSE('',#680639,4.80523812373718,4.80043058449537);
#715=ELLIPSE('',#680640,4.80523812376086,4.80043058450049);
#716=ELLIPSE('',#680644,4.8052381237622,4.80043058450083);
#717=ELLIPSE('',#680645,4.80523812373845,4.8004305844956);
#718=ELLIPSE('',#680653,2.48803731314659,1.67858177446536);
#719=ELLIPSE('',#680654,1.71483390274732,1.68103916127294);
#720=ELLIPSE('',#680655,1.71459282591848,1.68090904443911);
#721=ELLIPSE('',#680656,1.71465096334332,1.6809422632124);
#722=ELLIPSE('',#680657,2.48926305090139,1.67975658985459);
#723=ELLIPSE('',#680658,1.71485209132095,1.68104893964457);
#724=ELLIPSE('',#680727,1.46646968374165,1.27);
#725=ELLIPSE('',#680728,1.46646968374165,1.27);
#726=ELLIPSE('',#680730,1.46646968374165,1.27);
#727=ELLIPSE('',#680732,1.46646968374165,1.27);
#728=ELLIPSE('',#680734,1.46646968374165,1.27);
#729=ELLIPSE('',#680736,1.46646968374165,1.27);
#730=ELLIPSE('',#680744,1.46646968374165,1.27);
#731=ELLIPSE('',#680745,1.46646968374165,1.27);
#732=ELLIPSE('',#680747,1.46646968374165,1.27);
#733=ELLIPSE('',#680749,1.46646968374165,1.27);
#734=ELLIPSE('',#680751,1.46646968374165,1.27);
#735=ELLIPSE('',#680753,1.46646968374165,1.27);
#736=ELLIPSE('',#680782,3.69207623785736,2.25576437805223);
#737=ELLIPSE('',#680784,3.59271833977436,2.19435357070205);
#738=ELLIPSE('',#680785,3.55181100691639,2.16840852631308);
#739=ELLIPSE('',#680787,3.64093495828049,2.22447828909587);
#740=ELLIPSE('',#680816,4.80523812373718,4.80043058449537);
#741=ELLIPSE('',#680817,4.80523812376086,4.80043058450049);
#742=ELLIPSE('',#680821,4.8052381237622,4.80043058450083);
#743=ELLIPSE('',#680822,4.80523812373845,4.8004305844956);
#744=ELLIPSE('',#680830,2.48803731314659,1.67858177446536);
#745=ELLIPSE('',#680831,1.71483390274732,1.68103916127294);
#746=ELLIPSE('',#680832,1.71459282591848,1.68090904443911);
#747=ELLIPSE('',#680833,1.71465096334332,1.6809422632124);
#748=ELLIPSE('',#680834,2.48926305090139,1.67975658985459);
#749=ELLIPSE('',#680835,1.71485209132095,1.68104893964457);
#750=ELLIPSE('',#680904,1.46646968374165,1.27);
#751=ELLIPSE('',#680905,1.46646968374165,1.27);
#752=ELLIPSE('',#680907,1.46646968374165,1.27);
#753=ELLIPSE('',#680909,1.46646968374165,1.27);
#754=ELLIPSE('',#680911,1.46646968374165,1.27);
#755=ELLIPSE('',#680913,1.46646968374165,1.27);
#756=ELLIPSE('',#680921,1.46646968374165,1.27);
#757=ELLIPSE('',#680922,1.46646968374165,1.27);
#758=ELLIPSE('',#680924,1.46646968374165,1.27);
#759=ELLIPSE('',#680926,1.46646968374165,1.27);
#760=ELLIPSE('',#680928,1.46646968374165,1.27);
#761=ELLIPSE('',#680930,1.46646968374165,1.27);
#762=ELLIPSE('',#680959,3.69207623785736,2.25576437805223);
#763=ELLIPSE('',#680961,3.59271833977436,2.19435357070205);
#764=ELLIPSE('',#680962,3.55181100691639,2.16840852631308);
#765=ELLIPSE('',#680964,3.64093495828049,2.22447828909587);
#766=ELLIPSE('',#680993,4.80523812373718,4.80043058449537);
#767=ELLIPSE('',#680994,4.80523812376086,4.80043058450049);
#768=ELLIPSE('',#680998,4.8052381237622,4.80043058450083);
#769=ELLIPSE('',#680999,4.80523812373845,4.8004305844956);
#770=ELLIPSE('',#681007,2.48803731314659,1.67858177446536);
#771=ELLIPSE('',#681008,1.71483390274732,1.68103916127294);
#772=ELLIPSE('',#681009,1.71459282591848,1.68090904443911);
#773=ELLIPSE('',#681010,1.71465096334332,1.6809422632124);
#774=ELLIPSE('',#681011,2.48926305090139,1.67975658985459);
#775=ELLIPSE('',#681012,1.71485209132095,1.68104893964457);
#776=ELLIPSE('',#681081,1.46646968374165,1.27);
#777=ELLIPSE('',#681082,1.46646968374165,1.27);
#778=ELLIPSE('',#681084,1.46646968374165,1.27);
#779=ELLIPSE('',#681086,1.46646968374165,1.27);
#780=ELLIPSE('',#681088,1.46646968374165,1.27);
#781=ELLIPSE('',#681090,1.46646968374165,1.27);
#782=ELLIPSE('',#681098,1.46646968374165,1.27);
#783=ELLIPSE('',#681099,1.46646968374165,1.27);
#784=ELLIPSE('',#681101,1.46646968374165,1.27);
#785=ELLIPSE('',#681103,1.46646968374165,1.27);
#786=ELLIPSE('',#681105,1.46646968374165,1.27);
#787=ELLIPSE('',#681107,1.46646968374165,1.27);
#788=ELLIPSE('',#681136,3.69207623785736,2.25576437805223);
#789=ELLIPSE('',#681138,3.59271833977436,2.19435357070205);
#790=ELLIPSE('',#681139,3.55181100691639,2.16840852631308);
#791=ELLIPSE('',#681141,3.64093495828049,2.22447828909587);
#792=ELLIPSE('',#681170,4.80523812373718,4.80043058449537);
#793=ELLIPSE('',#681171,4.80523812376086,4.80043058450049);
#794=ELLIPSE('',#681175,4.8052381237622,4.80043058450083);
#795=ELLIPSE('',#681176,4.80523812373845,4.8004305844956);
#796=ELLIPSE('',#681184,2.48803731314659,1.67858177446536);
#797=ELLIPSE('',#681185,1.71483390274732,1.68103916127294);
#798=ELLIPSE('',#681186,1.71459282591848,1.68090904443911);
#799=ELLIPSE('',#681187,1.71465096334332,1.6809422632124);
#800=ELLIPSE('',#681188,2.48926305090139,1.67975658985459);
#801=ELLIPSE('',#681189,1.71485209132095,1.68104893964457);
#802=ELLIPSE('',#681258,1.46646968374165,1.27);
#803=ELLIPSE('',#681259,1.46646968374165,1.27);
#804=ELLIPSE('',#681261,1.46646968374165,1.27);
#805=ELLIPSE('',#681263,1.46646968374165,1.27);
#806=ELLIPSE('',#681265,1.46646968374165,1.27);
#807=ELLIPSE('',#681267,1.46646968374165,1.27);
#808=ELLIPSE('',#681275,1.46646968374165,1.27);
#809=ELLIPSE('',#681276,1.46646968374165,1.27);
#810=ELLIPSE('',#681278,1.46646968374165,1.27);
#811=ELLIPSE('',#681280,1.46646968374165,1.27);
#812=ELLIPSE('',#681282,1.46646968374165,1.27);
#813=ELLIPSE('',#681284,1.46646968374165,1.27);
#814=ELLIPSE('',#681313,3.69207623785736,2.25576437805223);
#815=ELLIPSE('',#681315,3.59271833977436,2.19435357070205);
#816=ELLIPSE('',#681316,3.55181100691639,2.16840852631308);
#817=ELLIPSE('',#681318,3.64093495828049,2.22447828909587);
#818=ELLIPSE('',#681347,4.80523812373718,4.80043058449537);
#819=ELLIPSE('',#681348,4.80523812376086,4.80043058450049);
#820=ELLIPSE('',#681352,4.8052381237622,4.80043058450083);
#821=ELLIPSE('',#681353,4.80523812373845,4.8004305844956);
#822=ELLIPSE('',#681361,2.48803731314659,1.67858177446536);
#823=ELLIPSE('',#681362,1.71483390274732,1.68103916127294);
#824=ELLIPSE('',#681363,1.71459282591848,1.68090904443911);
#825=ELLIPSE('',#681364,1.71465096334332,1.6809422632124);
#826=ELLIPSE('',#681365,2.48926305090139,1.67975658985459);
#827=ELLIPSE('',#681366,1.71485209132095,1.68104893964457);
#828=ELLIPSE('',#681435,1.46646968374165,1.27);
#829=ELLIPSE('',#681436,1.46646968374165,1.27);
#830=ELLIPSE('',#681438,1.46646968374165,1.27);
#831=ELLIPSE('',#681440,1.46646968374165,1.27);
#832=ELLIPSE('',#681442,1.46646968374165,1.27);
#833=ELLIPSE('',#681444,1.46646968374165,1.27);
#834=ELLIPSE('',#681452,1.46646968374165,1.27);
#835=ELLIPSE('',#681453,1.46646968374165,1.27);
#836=ELLIPSE('',#681455,1.46646968374165,1.27);
#837=ELLIPSE('',#681457,1.46646968374165,1.27);
#838=ELLIPSE('',#681459,1.46646968374165,1.27);
#839=ELLIPSE('',#681461,1.46646968374165,1.27);
#840=ELLIPSE('',#681490,3.69207623785736,2.25576437805223);
#841=ELLIPSE('',#681492,3.59271833977436,2.19435357070205);
#842=ELLIPSE('',#681493,3.55181100691639,2.16840852631308);
#843=ELLIPSE('',#681495,3.64093495828049,2.22447828909587);
#844=ELLIPSE('',#681524,4.80523812373718,4.80043058449537);
#845=ELLIPSE('',#681525,4.80523812376086,4.80043058450049);
#846=ELLIPSE('',#681529,4.8052381237622,4.80043058450083);
#847=ELLIPSE('',#681530,4.80523812373845,4.8004305844956);
#848=ELLIPSE('',#681538,2.48803731314659,1.67858177446536);
#849=ELLIPSE('',#681539,1.71483390274732,1.68103916127294);
#850=ELLIPSE('',#681540,1.71459282591848,1.68090904443911);
#851=ELLIPSE('',#681541,1.71465096334332,1.6809422632124);
#852=ELLIPSE('',#681542,2.48926305090139,1.67975658985459);
#853=ELLIPSE('',#681543,1.71485209132095,1.68104893964457);
#854=ELLIPSE('',#681612,1.46646968374165,1.27);
#855=ELLIPSE('',#681613,1.46646968374165,1.27);
#856=ELLIPSE('',#681615,1.46646968374165,1.27);
#857=ELLIPSE('',#681617,1.46646968374165,1.27);
#858=ELLIPSE('',#681619,1.46646968374165,1.27);
#859=ELLIPSE('',#681621,1.46646968374165,1.27);
#860=ELLIPSE('',#681629,1.46646968374165,1.27);
#861=ELLIPSE('',#681630,1.46646968374165,1.27);
#862=ELLIPSE('',#681632,1.46646968374165,1.27);
#863=ELLIPSE('',#681634,1.46646968374165,1.27);
#864=ELLIPSE('',#681636,1.46646968374165,1.27);
#865=ELLIPSE('',#681638,1.46646968374165,1.27);
#866=ELLIPSE('',#681667,3.69207623785736,2.25576437805223);
#867=ELLIPSE('',#681669,3.59271833977436,2.19435357070205);
#868=ELLIPSE('',#681670,3.55181100691639,2.16840852631308);
#869=ELLIPSE('',#681672,3.64093495828049,2.22447828909587);
#870=ELLIPSE('',#681701,4.80523812373718,4.80043058449537);
#871=ELLIPSE('',#681702,4.80523812376086,4.80043058450049);
#872=ELLIPSE('',#681706,4.8052381237622,4.80043058450083);
#873=ELLIPSE('',#681707,4.80523812373845,4.8004305844956);
#874=ELLIPSE('',#681715,2.48803731314659,1.67858177446536);
#875=ELLIPSE('',#681716,1.71483390274732,1.68103916127294);
#876=ELLIPSE('',#681717,1.71459282591848,1.68090904443911);
#877=ELLIPSE('',#681718,1.71465096334332,1.6809422632124);
#878=ELLIPSE('',#681719,2.48926305090139,1.67975658985459);
#879=ELLIPSE('',#681720,1.71485209132095,1.68104893964457);
#880=ELLIPSE('',#681789,1.46646968374165,1.27);
#881=ELLIPSE('',#681790,1.46646968374165,1.27);
#882=ELLIPSE('',#681792,1.46646968374165,1.27);
#883=ELLIPSE('',#681794,1.46646968374165,1.27);
#884=ELLIPSE('',#681796,1.46646968374165,1.27);
#885=ELLIPSE('',#681798,1.46646968374165,1.27);
#886=ELLIPSE('',#681806,1.46646968374165,1.27);
#887=ELLIPSE('',#681807,1.46646968374165,1.27);
#888=ELLIPSE('',#681809,1.46646968374165,1.27);
#889=ELLIPSE('',#681811,1.46646968374165,1.27);
#890=ELLIPSE('',#681813,1.46646968374165,1.27);
#891=ELLIPSE('',#681815,1.46646968374165,1.27);
#892=ELLIPSE('',#681844,3.69207623785736,2.25576437805223);
#893=ELLIPSE('',#681846,3.59271833977436,2.19435357070205);
#894=ELLIPSE('',#681847,3.55181100691639,2.16840852631308);
#895=ELLIPSE('',#681849,3.64093495828049,2.22447828909587);
#896=ELLIPSE('',#681878,4.80523812373718,4.80043058449537);
#897=ELLIPSE('',#681879,4.80523812376086,4.80043058450049);
#898=ELLIPSE('',#681883,4.8052381237622,4.80043058450083);
#899=ELLIPSE('',#681884,4.80523812373845,4.8004305844956);
#900=ELLIPSE('',#681892,2.48803731314659,1.67858177446536);
#901=ELLIPSE('',#681893,1.71483390274732,1.68103916127294);
#902=ELLIPSE('',#681894,1.71459282591848,1.68090904443911);
#903=ELLIPSE('',#681895,1.71465096334332,1.6809422632124);
#904=ELLIPSE('',#681896,2.48926305090139,1.67975658985459);
#905=ELLIPSE('',#681897,1.71485209132095,1.68104893964457);
#906=ELLIPSE('',#681966,1.46646968374165,1.27);
#907=ELLIPSE('',#681967,1.46646968374165,1.27);
#908=ELLIPSE('',#681969,1.46646968374165,1.27);
#909=ELLIPSE('',#681971,1.46646968374165,1.27);
#910=ELLIPSE('',#681973,1.46646968374165,1.27);
#911=ELLIPSE('',#681975,1.46646968374165,1.27);
#912=ELLIPSE('',#681983,1.46646968374165,1.27);
#913=ELLIPSE('',#681984,1.46646968374165,1.27);
#914=ELLIPSE('',#681986,1.46646968374165,1.27);
#915=ELLIPSE('',#681988,1.46646968374165,1.27);
#916=ELLIPSE('',#681990,1.46646968374165,1.27);
#917=ELLIPSE('',#681992,1.46646968374165,1.27);
#918=ELLIPSE('',#682021,3.69207623785736,2.25576437805223);
#919=ELLIPSE('',#682023,3.59271833977436,2.19435357070205);
#920=ELLIPSE('',#682024,3.55181100691639,2.16840852631308);
#921=ELLIPSE('',#682026,3.64093495828049,2.22447828909587);
#922=ELLIPSE('',#682055,4.80523812373718,4.80043058449537);
#923=ELLIPSE('',#682056,4.80523812376086,4.80043058450049);
#924=ELLIPSE('',#682060,4.8052381237622,4.80043058450083);
#925=ELLIPSE('',#682061,4.80523812373845,4.8004305844956);
#926=ELLIPSE('',#682069,2.48803731314659,1.67858177446536);
#927=ELLIPSE('',#682070,1.71483390274732,1.68103916127294);
#928=ELLIPSE('',#682071,1.71459282591848,1.68090904443911);
#929=ELLIPSE('',#682072,1.71465096334332,1.6809422632124);
#930=ELLIPSE('',#682073,2.48926305090139,1.67975658985459);
#931=ELLIPSE('',#682074,1.71485209132095,1.68104893964457);
#932=ELLIPSE('',#682143,1.46646968374165,1.27);
#933=ELLIPSE('',#682144,1.46646968374165,1.27);
#934=ELLIPSE('',#682146,1.46646968374165,1.27);
#935=ELLIPSE('',#682148,1.46646968374165,1.27);
#936=ELLIPSE('',#682150,1.46646968374165,1.27);
#937=ELLIPSE('',#682152,1.46646968374165,1.27);
#938=ELLIPSE('',#682160,1.46646968374165,1.27);
#939=ELLIPSE('',#682161,1.46646968374165,1.27);
#940=ELLIPSE('',#682163,1.46646968374165,1.27);
#941=ELLIPSE('',#682165,1.46646968374165,1.27);
#942=ELLIPSE('',#682167,1.46646968374165,1.27);
#943=ELLIPSE('',#682169,1.46646968374165,1.27);
#944=ELLIPSE('',#682198,3.69207623785736,2.25576437805223);
#945=ELLIPSE('',#682200,3.59271833977436,2.19435357070205);
#946=ELLIPSE('',#682201,3.55181100691639,2.16840852631308);
#947=ELLIPSE('',#682203,3.64093495828049,2.22447828909587);
#948=ELLIPSE('',#682232,4.80523812373718,4.80043058449537);
#949=ELLIPSE('',#682233,4.80523812376086,4.80043058450049);
#950=ELLIPSE('',#682237,4.8052381237622,4.80043058450083);
#951=ELLIPSE('',#682238,4.80523812373845,4.8004305844956);
#952=ELLIPSE('',#682246,2.48803731314659,1.67858177446536);
#953=ELLIPSE('',#682247,1.71483390274732,1.68103916127294);
#954=ELLIPSE('',#682248,1.71459282591848,1.68090904443911);
#955=ELLIPSE('',#682249,1.71465096334332,1.6809422632124);
#956=ELLIPSE('',#682250,2.48926305090139,1.67975658985459);
#957=ELLIPSE('',#682251,1.71485209132095,1.68104893964457);
#958=ELLIPSE('',#682320,1.46646968374165,1.27);
#959=ELLIPSE('',#682321,1.46646968374165,1.27);
#960=ELLIPSE('',#682323,1.46646968374165,1.27);
#961=ELLIPSE('',#682325,1.46646968374165,1.27);
#962=ELLIPSE('',#682327,1.46646968374165,1.27);
#963=ELLIPSE('',#682329,1.46646968374165,1.27);
#964=ELLIPSE('',#682337,1.46646968374165,1.27);
#965=ELLIPSE('',#682338,1.46646968374165,1.27);
#966=ELLIPSE('',#682340,1.46646968374165,1.27);
#967=ELLIPSE('',#682342,1.46646968374165,1.27);
#968=ELLIPSE('',#682344,1.46646968374165,1.27);
#969=ELLIPSE('',#682346,1.46646968374165,1.27);
#970=ELLIPSE('',#682375,3.69207623785736,2.25576437805223);
#971=ELLIPSE('',#682377,3.59271833977436,2.19435357070205);
#972=ELLIPSE('',#682378,3.55181100691639,2.16840852631308);
#973=ELLIPSE('',#682380,3.64093495828049,2.22447828909587);
#974=ELLIPSE('',#682409,4.80523812373718,4.80043058449537);
#975=ELLIPSE('',#682410,4.80523812376086,4.80043058450049);
#976=ELLIPSE('',#682414,4.8052381237622,4.80043058450083);
#977=ELLIPSE('',#682415,4.80523812373845,4.8004305844956);
#978=ELLIPSE('',#682423,2.48803731314659,1.67858177446536);
#979=ELLIPSE('',#682424,1.71483390274732,1.68103916127294);
#980=ELLIPSE('',#682425,1.71459282591848,1.68090904443911);
#981=ELLIPSE('',#682426,1.71465096334332,1.6809422632124);
#982=ELLIPSE('',#682427,2.48926305090139,1.67975658985459);
#983=ELLIPSE('',#682428,1.71485209132095,1.68104893964457);
#984=ELLIPSE('',#682497,1.46646968374165,1.27);
#985=ELLIPSE('',#682498,1.46646968374165,1.27);
#986=ELLIPSE('',#682500,1.46646968374165,1.27);
#987=ELLIPSE('',#682502,1.46646968374165,1.27);
#988=ELLIPSE('',#682504,1.46646968374165,1.27);
#989=ELLIPSE('',#682506,1.46646968374165,1.27);
#990=ELLIPSE('',#682514,1.46646968374165,1.27);
#991=ELLIPSE('',#682515,1.46646968374165,1.27);
#992=ELLIPSE('',#682517,1.46646968374165,1.27);
#993=ELLIPSE('',#682519,1.46646968374165,1.27);
#994=ELLIPSE('',#682521,1.46646968374165,1.27);
#995=ELLIPSE('',#682523,1.46646968374165,1.27);
#996=ELLIPSE('',#682552,3.69207623785736,2.25576437805223);
#997=ELLIPSE('',#682554,3.59271833977436,2.19435357070205);
#998=ELLIPSE('',#682555,3.55181100691639,2.16840852631308);
#999=ELLIPSE('',#682557,3.64093495828049,2.22447828909587);
#1000=ELLIPSE('',#682586,4.80523812373718,4.80043058449537);
#1001=ELLIPSE('',#682587,4.80523812376086,4.80043058450049);
#1002=ELLIPSE('',#682591,4.8052381237622,4.80043058450083);
#1003=ELLIPSE('',#682592,4.80523812373845,4.8004305844956);
#1004=ELLIPSE('',#682600,2.48803731314659,1.67858177446536);
#1005=ELLIPSE('',#682601,1.71483390274732,1.68103916127294);
#1006=ELLIPSE('',#682602,1.71459282591848,1.68090904443911);
#1007=ELLIPSE('',#682603,1.71465096334332,1.6809422632124);
#1008=ELLIPSE('',#682604,2.48926305090139,1.67975658985459);
#1009=ELLIPSE('',#682605,1.71485209132095,1.68104893964457);
#1010=ELLIPSE('',#682674,1.46646968374165,1.27);
#1011=ELLIPSE('',#682675,1.46646968374165,1.27);
#1012=ELLIPSE('',#682677,1.46646968374165,1.27);
#1013=ELLIPSE('',#682679,1.46646968374165,1.27);
#1014=ELLIPSE('',#682681,1.46646968374165,1.27);
#1015=ELLIPSE('',#682683,1.46646968374165,1.27);
#1016=ELLIPSE('',#682691,1.46646968374165,1.27);
#1017=ELLIPSE('',#682692,1.46646968374165,1.27);
#1018=ELLIPSE('',#682694,1.46646968374165,1.27);
#1019=ELLIPSE('',#682696,1.46646968374165,1.27);
#1020=ELLIPSE('',#682698,1.46646968374165,1.27);
#1021=ELLIPSE('',#682700,1.46646968374165,1.27);
#1022=ELLIPSE('',#682729,3.69207623785736,2.25576437805223);
#1023=ELLIPSE('',#682731,3.59271833977436,2.19435357070205);
#1024=ELLIPSE('',#682732,3.55181100691639,2.16840852631308);
#1025=ELLIPSE('',#682734,3.64093495828049,2.22447828909587);
#1026=ELLIPSE('',#682763,4.80523812373718,4.80043058449537);
#1027=ELLIPSE('',#682764,4.80523812376086,4.80043058450049);
#1028=ELLIPSE('',#682768,4.8052381237622,4.80043058450083);
#1029=ELLIPSE('',#682769,4.80523812373845,4.8004305844956);
#1030=ELLIPSE('',#682777,2.48803731314659,1.67858177446536);
#1031=ELLIPSE('',#682778,1.71483390274732,1.68103916127294);
#1032=ELLIPSE('',#682779,1.71459282591848,1.68090904443911);
#1033=ELLIPSE('',#682780,1.71465096334332,1.6809422632124);
#1034=ELLIPSE('',#682781,2.48926305090139,1.67975658985459);
#1035=ELLIPSE('',#682782,1.71485209132095,1.68104893964457);
#1036=ELLIPSE('',#682851,1.46646968374165,1.27);
#1037=ELLIPSE('',#682852,1.46646968374165,1.27);
#1038=ELLIPSE('',#682854,1.46646968374165,1.27);
#1039=ELLIPSE('',#682856,1.46646968374165,1.27);
#1040=ELLIPSE('',#682858,1.46646968374165,1.27);
#1041=ELLIPSE('',#682860,1.46646968374165,1.27);
#1042=ELLIPSE('',#682868,1.46646968374165,1.27);
#1043=ELLIPSE('',#682869,1.46646968374165,1.27);
#1044=ELLIPSE('',#682871,1.46646968374165,1.27);
#1045=ELLIPSE('',#682873,1.46646968374165,1.27);
#1046=ELLIPSE('',#682875,1.46646968374165,1.27);
#1047=ELLIPSE('',#682877,1.46646968374165,1.27);
#1048=ELLIPSE('',#682906,3.69207623785736,2.25576437805223);
#1049=ELLIPSE('',#682908,3.59271833977436,2.19435357070205);
#1050=ELLIPSE('',#682909,3.55181100691639,2.16840852631308);
#1051=ELLIPSE('',#682911,3.64093495828049,2.22447828909587);
#1052=ELLIPSE('',#682940,4.80523812373718,4.80043058449537);
#1053=ELLIPSE('',#682941,4.80523812376086,4.80043058450049);
#1054=ELLIPSE('',#682945,4.8052381237622,4.80043058450083);
#1055=ELLIPSE('',#682946,4.80523812373845,4.8004305844956);
#1056=ELLIPSE('',#682954,2.48803731314659,1.67858177446536);
#1057=ELLIPSE('',#682955,1.71483390274732,1.68103916127294);
#1058=ELLIPSE('',#682956,1.71459282591848,1.68090904443911);
#1059=ELLIPSE('',#682957,1.71465096334332,1.6809422632124);
#1060=ELLIPSE('',#682958,2.48926305090139,1.67975658985459);
#1061=ELLIPSE('',#682959,1.71485209132095,1.68104893964457);
#1062=ELLIPSE('',#683028,1.46646968374165,1.27);
#1063=ELLIPSE('',#683029,1.46646968374165,1.27);
#1064=ELLIPSE('',#683031,1.46646968374165,1.27);
#1065=ELLIPSE('',#683033,1.46646968374165,1.27);
#1066=ELLIPSE('',#683035,1.46646968374165,1.27);
#1067=ELLIPSE('',#683037,1.46646968374165,1.27);
#1068=ELLIPSE('',#683045,1.46646968374165,1.27);
#1069=ELLIPSE('',#683046,1.46646968374165,1.27);
#1070=ELLIPSE('',#683048,1.46646968374165,1.27);
#1071=ELLIPSE('',#683050,1.46646968374165,1.27);
#1072=ELLIPSE('',#683052,1.46646968374165,1.27);
#1073=ELLIPSE('',#683054,1.46646968374165,1.27);
#1074=ELLIPSE('',#683083,3.69207623785736,2.25576437805223);
#1075=ELLIPSE('',#683085,3.59271833977436,2.19435357070205);
#1076=ELLIPSE('',#683086,3.55181100691639,2.16840852631308);
#1077=ELLIPSE('',#683088,3.64093495828049,2.22447828909587);
#1078=ELLIPSE('',#683117,4.80523812373718,4.80043058449537);
#1079=ELLIPSE('',#683118,4.80523812376086,4.80043058450049);
#1080=ELLIPSE('',#683122,4.8052381237622,4.80043058450083);
#1081=ELLIPSE('',#683123,4.80523812373845,4.8004305844956);
#1082=ELLIPSE('',#683131,2.48803731314659,1.67858177446536);
#1083=ELLIPSE('',#683132,1.71483390274732,1.68103916127294);
#1084=ELLIPSE('',#683133,1.71459282591848,1.68090904443911);
#1085=ELLIPSE('',#683134,1.71465096334332,1.6809422632124);
#1086=ELLIPSE('',#683135,2.48926305090139,1.67975658985459);
#1087=ELLIPSE('',#683136,1.71485209132095,1.68104893964457);
#1088=ELLIPSE('',#683205,1.46646968374165,1.27);
#1089=ELLIPSE('',#683206,1.46646968374165,1.27);
#1090=ELLIPSE('',#683208,1.46646968374165,1.27);
#1091=ELLIPSE('',#683210,1.46646968374165,1.27);
#1092=ELLIPSE('',#683212,1.46646968374165,1.27);
#1093=ELLIPSE('',#683214,1.46646968374165,1.27);
#1094=ELLIPSE('',#683222,1.46646968374165,1.27);
#1095=ELLIPSE('',#683223,1.46646968374165,1.27);
#1096=ELLIPSE('',#683225,1.46646968374165,1.27);
#1097=ELLIPSE('',#683227,1.46646968374165,1.27);
#1098=ELLIPSE('',#683229,1.46646968374165,1.27);
#1099=ELLIPSE('',#683231,1.46646968374165,1.27);
#1100=ELLIPSE('',#683260,3.69207623785736,2.25576437805223);
#1101=ELLIPSE('',#683262,3.59271833977436,2.19435357070205);
#1102=ELLIPSE('',#683263,3.55181100691639,2.16840852631308);
#1103=ELLIPSE('',#683265,3.64093495828049,2.22447828909587);
#1104=ELLIPSE('',#683294,4.80523812373718,4.80043058449537);
#1105=ELLIPSE('',#683295,4.80523812376086,4.80043058450049);
#1106=ELLIPSE('',#683299,4.8052381237622,4.80043058450083);
#1107=ELLIPSE('',#683300,4.80523812373845,4.8004305844956);
#1108=ELLIPSE('',#683308,2.48803731314659,1.67858177446536);
#1109=ELLIPSE('',#683309,1.71483390274732,1.68103916127294);
#1110=ELLIPSE('',#683310,1.71459282591848,1.68090904443911);
#1111=ELLIPSE('',#683311,1.71465096334332,1.6809422632124);
#1112=ELLIPSE('',#683312,2.48926305090139,1.67975658985459);
#1113=ELLIPSE('',#683313,1.71485209132095,1.68104893964457);
#1114=ELLIPSE('',#683382,1.46646968374165,1.27);
#1115=ELLIPSE('',#683383,1.46646968374165,1.27);
#1116=ELLIPSE('',#683385,1.46646968374165,1.27);
#1117=ELLIPSE('',#683387,1.46646968374165,1.27);
#1118=ELLIPSE('',#683389,1.46646968374165,1.27);
#1119=ELLIPSE('',#683391,1.46646968374165,1.27);
#1120=ELLIPSE('',#683399,1.46646968374165,1.27);
#1121=ELLIPSE('',#683400,1.46646968374165,1.27);
#1122=ELLIPSE('',#683402,1.46646968374165,1.27);
#1123=ELLIPSE('',#683404,1.46646968374165,1.27);
#1124=ELLIPSE('',#683406,1.46646968374165,1.27);
#1125=ELLIPSE('',#683408,1.46646968374165,1.27);
#1126=ELLIPSE('',#683437,3.69207623785736,2.25576437805223);
#1127=ELLIPSE('',#683439,3.59271833977436,2.19435357070205);
#1128=ELLIPSE('',#683440,3.55181100691639,2.16840852631308);
#1129=ELLIPSE('',#683442,3.64093495828049,2.22447828909587);
#1130=ELLIPSE('',#683471,4.80523812373718,4.80043058449537);
#1131=ELLIPSE('',#683472,4.80523812376086,4.80043058450049);
#1132=ELLIPSE('',#683476,4.8052381237622,4.80043058450083);
#1133=ELLIPSE('',#683477,4.80523812373845,4.8004305844956);
#1134=ELLIPSE('',#683485,2.48803731314659,1.67858177446536);
#1135=ELLIPSE('',#683486,1.71483390274732,1.68103916127294);
#1136=ELLIPSE('',#683487,1.71459282591848,1.68090904443911);
#1137=ELLIPSE('',#683488,1.71465096334332,1.6809422632124);
#1138=ELLIPSE('',#683489,2.48926305090139,1.67975658985459);
#1139=ELLIPSE('',#683490,1.71485209132095,1.68104893964457);
#1140=ELLIPSE('',#683559,1.46646968374165,1.27);
#1141=ELLIPSE('',#683560,1.46646968374165,1.27);
#1142=ELLIPSE('',#683562,1.46646968374165,1.27);
#1143=ELLIPSE('',#683564,1.46646968374165,1.27);
#1144=ELLIPSE('',#683566,1.46646968374165,1.27);
#1145=ELLIPSE('',#683568,1.46646968374165,1.27);
#1146=ELLIPSE('',#683576,1.46646968374165,1.27);
#1147=ELLIPSE('',#683577,1.46646968374165,1.27);
#1148=ELLIPSE('',#683579,1.46646968374165,1.27);
#1149=ELLIPSE('',#683581,1.46646968374165,1.27);
#1150=ELLIPSE('',#683583,1.46646968374165,1.27);
#1151=ELLIPSE('',#683585,1.46646968374165,1.27);
#1152=ELLIPSE('',#683614,3.69207623785736,2.25576437805223);
#1153=ELLIPSE('',#683616,3.59271833977436,2.19435357070205);
#1154=ELLIPSE('',#683617,3.55181100691639,2.16840852631308);
#1155=ELLIPSE('',#683619,3.64093495828049,2.22447828909587);
#1156=ELLIPSE('',#683648,4.80523812373718,4.80043058449537);
#1157=ELLIPSE('',#683649,4.80523812376086,4.80043058450049);
#1158=ELLIPSE('',#683653,4.8052381237622,4.80043058450083);
#1159=ELLIPSE('',#683654,4.80523812373845,4.8004305844956);
#1160=ELLIPSE('',#683662,2.48803731314659,1.67858177446536);
#1161=ELLIPSE('',#683663,1.71483390274732,1.68103916127294);
#1162=ELLIPSE('',#683664,1.71459282591848,1.68090904443911);
#1163=ELLIPSE('',#683665,1.71465096334332,1.6809422632124);
#1164=ELLIPSE('',#683666,2.48926305090139,1.67975658985459);
#1165=ELLIPSE('',#683667,1.71485209132095,1.68104893964457);
#1166=ELLIPSE('',#683736,1.46646968374165,1.27);
#1167=ELLIPSE('',#683737,1.46646968374165,1.27);
#1168=ELLIPSE('',#683739,1.46646968374165,1.27);
#1169=ELLIPSE('',#683741,1.46646968374165,1.27);
#1170=ELLIPSE('',#683743,1.46646968374165,1.27);
#1171=ELLIPSE('',#683745,1.46646968374165,1.27);
#1172=ELLIPSE('',#683753,1.46646968374165,1.27);
#1173=ELLIPSE('',#683754,1.46646968374165,1.27);
#1174=ELLIPSE('',#683756,1.46646968374165,1.27);
#1175=ELLIPSE('',#683758,1.46646968374165,1.27);
#1176=ELLIPSE('',#683760,1.46646968374165,1.27);
#1177=ELLIPSE('',#683762,1.46646968374165,1.27);
#1178=ELLIPSE('',#683791,3.69207623785736,2.25576437805223);
#1179=ELLIPSE('',#683793,3.59271833977436,2.19435357070205);
#1180=ELLIPSE('',#683794,3.55181100691639,2.16840852631308);
#1181=ELLIPSE('',#683796,3.64093495828049,2.22447828909587);
#1182=ELLIPSE('',#683825,4.80523812373718,4.80043058449537);
#1183=ELLIPSE('',#683826,4.80523812376086,4.80043058450049);
#1184=ELLIPSE('',#683830,4.8052381237622,4.80043058450083);
#1185=ELLIPSE('',#683831,4.80523812373845,4.8004305844956);
#1186=ELLIPSE('',#683839,2.48803731314659,1.67858177446536);
#1187=ELLIPSE('',#683840,1.71483390274732,1.68103916127294);
#1188=ELLIPSE('',#683841,1.71459282591848,1.68090904443911);
#1189=ELLIPSE('',#683842,1.71465096334332,1.6809422632124);
#1190=ELLIPSE('',#683843,2.48926305090139,1.67975658985459);
#1191=ELLIPSE('',#683844,1.71485209132095,1.68104893964457);
#1192=ELLIPSE('',#683913,1.46646968374165,1.27);
#1193=ELLIPSE('',#683914,1.46646968374165,1.27);
#1194=ELLIPSE('',#683916,1.46646968374165,1.27);
#1195=ELLIPSE('',#683918,1.46646968374165,1.27);
#1196=ELLIPSE('',#683920,1.46646968374165,1.27);
#1197=ELLIPSE('',#683922,1.46646968374165,1.27);
#1198=ELLIPSE('',#683930,1.46646968374165,1.27);
#1199=ELLIPSE('',#683931,1.46646968374165,1.27);
#1200=ELLIPSE('',#683933,1.46646968374165,1.27);
#1201=ELLIPSE('',#683935,1.46646968374165,1.27);
#1202=ELLIPSE('',#683937,1.46646968374165,1.27);
#1203=ELLIPSE('',#683939,1.46646968374165,1.27);
#1204=ELLIPSE('',#683968,3.69207623785736,2.25576437805223);
#1205=ELLIPSE('',#683970,3.59271833977436,2.19435357070205);
#1206=ELLIPSE('',#683971,3.55181100691639,2.16840852631308);
#1207=ELLIPSE('',#683973,3.64093495828049,2.22447828909587);
#1208=ELLIPSE('',#684002,4.80523812373718,4.80043058449537);
#1209=ELLIPSE('',#684003,4.80523812376086,4.80043058450049);
#1210=ELLIPSE('',#684007,4.8052381237622,4.80043058450083);
#1211=ELLIPSE('',#684008,4.80523812373845,4.8004305844956);
#1212=ELLIPSE('',#684016,2.48803731314659,1.67858177446536);
#1213=ELLIPSE('',#684017,1.71483390274732,1.68103916127294);
#1214=ELLIPSE('',#684018,1.71459282591848,1.68090904443911);
#1215=ELLIPSE('',#684019,1.71465096334332,1.6809422632124);
#1216=ELLIPSE('',#684020,2.48926305090139,1.67975658985459);
#1217=ELLIPSE('',#684021,1.71485209132095,1.68104893964457);
#1218=ELLIPSE('',#684090,1.46646968374165,1.27);
#1219=ELLIPSE('',#684091,1.46646968374165,1.27);
#1220=ELLIPSE('',#684093,1.46646968374165,1.27);
#1221=ELLIPSE('',#684095,1.46646968374165,1.27);
#1222=ELLIPSE('',#684097,1.46646968374165,1.27);
#1223=ELLIPSE('',#684099,1.46646968374165,1.27);
#1224=ELLIPSE('',#684107,1.46646968374165,1.27);
#1225=ELLIPSE('',#684108,1.46646968374165,1.27);
#1226=ELLIPSE('',#684110,1.46646968374165,1.27);
#1227=ELLIPSE('',#684112,1.46646968374165,1.27);
#1228=ELLIPSE('',#684114,1.46646968374165,1.27);
#1229=ELLIPSE('',#684116,1.46646968374165,1.27);
#1230=ELLIPSE('',#684145,3.69207623785736,2.25576437805223);
#1231=ELLIPSE('',#684147,3.59271833977436,2.19435357070205);
#1232=ELLIPSE('',#684148,3.55181100691639,2.16840852631308);
#1233=ELLIPSE('',#684150,3.64093495828049,2.22447828909587);
#1234=ELLIPSE('',#684179,4.80523812373718,4.80043058449537);
#1235=ELLIPSE('',#684180,4.80523812376086,4.80043058450049);
#1236=ELLIPSE('',#684184,4.8052381237622,4.80043058450083);
#1237=ELLIPSE('',#684185,4.80523812373845,4.8004305844956);
#1238=ELLIPSE('',#684193,2.48803731314659,1.67858177446536);
#1239=ELLIPSE('',#684194,1.71483390274732,1.68103916127294);
#1240=ELLIPSE('',#684195,1.71459282591848,1.68090904443911);
#1241=ELLIPSE('',#684196,1.71465096334332,1.6809422632124);
#1242=ELLIPSE('',#684197,2.48926305090139,1.67975658985459);
#1243=ELLIPSE('',#684198,1.71485209132095,1.68104893964457);
#1244=ELLIPSE('',#684267,1.46646968374165,1.27);
#1245=ELLIPSE('',#684268,1.46646968374165,1.27);
#1246=ELLIPSE('',#684270,1.46646968374165,1.27);
#1247=ELLIPSE('',#684272,1.46646968374165,1.27);
#1248=ELLIPSE('',#684274,1.46646968374165,1.27);
#1249=ELLIPSE('',#684276,1.46646968374165,1.27);
#1250=ELLIPSE('',#684284,1.46646968374165,1.27);
#1251=ELLIPSE('',#684285,1.46646968374165,1.27);
#1252=ELLIPSE('',#684287,1.46646968374165,1.27);
#1253=ELLIPSE('',#684289,1.46646968374165,1.27);
#1254=ELLIPSE('',#684291,1.46646968374165,1.27);
#1255=ELLIPSE('',#684293,1.46646968374165,1.27);
#1256=ELLIPSE('',#684322,3.69207623785736,2.25576437805223);
#1257=ELLIPSE('',#684324,3.59271833977436,2.19435357070205);
#1258=ELLIPSE('',#684325,3.55181100691639,2.16840852631308);
#1259=ELLIPSE('',#684327,3.64093495828049,2.22447828909587);
#1260=ELLIPSE('',#684356,4.80523812373718,4.80043058449537);
#1261=ELLIPSE('',#684357,4.80523812376086,4.80043058450049);
#1262=ELLIPSE('',#684361,4.8052381237622,4.80043058450083);
#1263=ELLIPSE('',#684362,4.80523812373845,4.8004305844956);
#1264=ELLIPSE('',#684370,2.48803731314659,1.67858177446536);
#1265=ELLIPSE('',#684371,1.71483390274732,1.68103916127294);
#1266=ELLIPSE('',#684372,1.71459282591848,1.68090904443911);
#1267=ELLIPSE('',#684373,1.71465096334332,1.6809422632124);
#1268=ELLIPSE('',#684374,2.48926305090139,1.67975658985459);
#1269=ELLIPSE('',#684375,1.71485209132095,1.68104893964457);
#1270=ELLIPSE('',#684444,1.46646968374165,1.27);
#1271=ELLIPSE('',#684445,1.46646968374165,1.27);
#1272=ELLIPSE('',#684447,1.46646968374165,1.27);
#1273=ELLIPSE('',#684449,1.46646968374165,1.27);
#1274=ELLIPSE('',#684451,1.46646968374165,1.27);
#1275=ELLIPSE('',#684453,1.46646968374165,1.27);
#1276=ELLIPSE('',#684461,1.46646968374165,1.27);
#1277=ELLIPSE('',#684462,1.46646968374165,1.27);
#1278=ELLIPSE('',#684464,1.46646968374165,1.27);
#1279=ELLIPSE('',#684466,1.46646968374165,1.27);
#1280=ELLIPSE('',#684468,1.46646968374165,1.27);
#1281=ELLIPSE('',#684470,1.46646968374165,1.27);
#1282=ELLIPSE('',#684499,3.69207623785736,2.25576437805223);
#1283=ELLIPSE('',#684501,3.59271833977436,2.19435357070205);
#1284=ELLIPSE('',#684502,3.55181100691639,2.16840852631308);
#1285=ELLIPSE('',#684504,3.64093495828049,2.22447828909587);
#1286=ELLIPSE('',#684533,4.80523812373718,4.80043058449537);
#1287=ELLIPSE('',#684534,4.80523812376086,4.80043058450049);
#1288=ELLIPSE('',#684538,4.8052381237622,4.80043058450083);
#1289=ELLIPSE('',#684539,4.80523812373845,4.8004305844956);
#1290=ELLIPSE('',#684547,2.48803731314659,1.67858177446536);
#1291=ELLIPSE('',#684548,1.71483390274732,1.68103916127294);
#1292=ELLIPSE('',#684549,1.71459282591848,1.68090904443911);
#1293=ELLIPSE('',#684550,1.71465096334332,1.6809422632124);
#1294=ELLIPSE('',#684551,2.48926305090139,1.67975658985459);
#1295=ELLIPSE('',#684552,1.71485209132095,1.68104893964457);
#1296=ELLIPSE('',#684621,1.46646968374165,1.27);
#1297=ELLIPSE('',#684622,1.46646968374165,1.27);
#1298=ELLIPSE('',#684624,1.46646968374165,1.27);
#1299=ELLIPSE('',#684626,1.46646968374165,1.27);
#1300=ELLIPSE('',#684628,1.46646968374165,1.27);
#1301=ELLIPSE('',#684630,1.46646968374165,1.27);
#1302=ELLIPSE('',#684638,1.46646968374165,1.27);
#1303=ELLIPSE('',#684639,1.46646968374165,1.27);
#1304=ELLIPSE('',#684641,1.46646968374165,1.27);
#1305=ELLIPSE('',#684643,1.46646968374165,1.27);
#1306=ELLIPSE('',#684645,1.46646968374165,1.27);
#1307=ELLIPSE('',#684647,1.46646968374165,1.27);
#1308=ELLIPSE('',#684676,3.69207623785736,2.25576437805223);
#1309=ELLIPSE('',#684678,3.59271833977436,2.19435357070205);
#1310=ELLIPSE('',#684679,3.55181100691639,2.16840852631308);
#1311=ELLIPSE('',#684681,3.64093495828049,2.22447828909587);
#1312=ELLIPSE('',#684710,4.80523812373718,4.80043058449537);
#1313=ELLIPSE('',#684711,4.80523812376086,4.80043058450049);
#1314=ELLIPSE('',#684715,4.8052381237622,4.80043058450083);
#1315=ELLIPSE('',#684716,4.80523812373845,4.8004305844956);
#1316=ELLIPSE('',#684724,2.48803731314659,1.67858177446536);
#1317=ELLIPSE('',#684725,1.71483390274732,1.68103916127294);
#1318=ELLIPSE('',#684726,1.71459282591848,1.68090904443911);
#1319=ELLIPSE('',#684727,1.71465096334332,1.6809422632124);
#1320=ELLIPSE('',#684728,2.48926305090139,1.67975658985459);
#1321=ELLIPSE('',#684729,1.71485209132095,1.68104893964457);
#1322=ELLIPSE('',#684798,1.46646968374165,1.27);
#1323=ELLIPSE('',#684799,1.46646968374165,1.27);
#1324=ELLIPSE('',#684801,1.46646968374165,1.27);
#1325=ELLIPSE('',#684803,1.46646968374165,1.27);
#1326=ELLIPSE('',#684805,1.46646968374165,1.27);
#1327=ELLIPSE('',#684807,1.46646968374165,1.27);
#1328=ELLIPSE('',#684815,1.46646968374165,1.27);
#1329=ELLIPSE('',#684816,1.46646968374165,1.27);
#1330=ELLIPSE('',#684818,1.46646968374165,1.27);
#1331=ELLIPSE('',#684820,1.46646968374165,1.27);
#1332=ELLIPSE('',#684822,1.46646968374165,1.27);
#1333=ELLIPSE('',#684824,1.46646968374165,1.27);
#1334=ELLIPSE('',#684853,3.69207623785736,2.25576437805223);
#1335=ELLIPSE('',#684855,3.59271833977436,2.19435357070205);
#1336=ELLIPSE('',#684856,3.55181100691639,2.16840852631308);
#1337=ELLIPSE('',#684858,3.64093495828049,2.22447828909587);
#1338=ELLIPSE('',#684887,4.80523812373718,4.80043058449537);
#1339=ELLIPSE('',#684888,4.80523812376086,4.80043058450049);
#1340=ELLIPSE('',#684892,4.8052381237622,4.80043058450083);
#1341=ELLIPSE('',#684893,4.80523812373845,4.8004305844956);
#1342=ELLIPSE('',#684901,2.48803731314659,1.67858177446536);
#1343=ELLIPSE('',#684902,1.71483390274732,1.68103916127294);
#1344=ELLIPSE('',#684903,1.71459282591848,1.68090904443911);
#1345=ELLIPSE('',#684904,1.71465096334332,1.6809422632124);
#1346=ELLIPSE('',#684905,2.48926305090139,1.67975658985459);
#1347=ELLIPSE('',#684906,1.71485209132095,1.68104893964457);
#1348=ELLIPSE('',#684975,1.46646968374165,1.27);
#1349=ELLIPSE('',#684976,1.46646968374165,1.27);
#1350=ELLIPSE('',#684978,1.46646968374165,1.27);
#1351=ELLIPSE('',#684980,1.46646968374165,1.27);
#1352=ELLIPSE('',#684982,1.46646968374165,1.27);
#1353=ELLIPSE('',#684984,1.46646968374165,1.27);
#1354=ELLIPSE('',#684992,1.46646968374165,1.27);
#1355=ELLIPSE('',#684993,1.46646968374165,1.27);
#1356=ELLIPSE('',#684995,1.46646968374165,1.27);
#1357=ELLIPSE('',#684997,1.46646968374165,1.27);
#1358=ELLIPSE('',#684999,1.46646968374165,1.27);
#1359=ELLIPSE('',#685001,1.46646968374165,1.27);
#1360=ELLIPSE('',#685030,3.69207623785736,2.25576437805223);
#1361=ELLIPSE('',#685032,3.59271833977436,2.19435357070205);
#1362=ELLIPSE('',#685033,3.55181100691639,2.16840852631308);
#1363=ELLIPSE('',#685035,3.64093495828049,2.22447828909587);
#1364=ELLIPSE('',#685064,4.80523812373718,4.80043058449537);
#1365=ELLIPSE('',#685065,4.80523812376086,4.80043058450049);
#1366=ELLIPSE('',#685069,4.8052381237622,4.80043058450083);
#1367=ELLIPSE('',#685070,4.80523812373845,4.8004305844956);
#1368=ELLIPSE('',#685078,2.48803731314659,1.67858177446536);
#1369=ELLIPSE('',#685079,1.71483390274732,1.68103916127294);
#1370=ELLIPSE('',#685080,1.71459282591848,1.68090904443911);
#1371=ELLIPSE('',#685081,1.71465096334332,1.6809422632124);
#1372=ELLIPSE('',#685082,2.48926305090139,1.67975658985459);
#1373=ELLIPSE('',#685083,1.71485209132095,1.68104893964457);
#1374=ELLIPSE('',#685152,1.46646968374165,1.27);
#1375=ELLIPSE('',#685153,1.46646968374165,1.27);
#1376=ELLIPSE('',#685155,1.46646968374165,1.27);
#1377=ELLIPSE('',#685157,1.46646968374165,1.27);
#1378=ELLIPSE('',#685159,1.46646968374165,1.27);
#1379=ELLIPSE('',#685161,1.46646968374165,1.27);
#1380=ELLIPSE('',#685169,1.46646968374165,1.27);
#1381=ELLIPSE('',#685170,1.46646968374165,1.27);
#1382=ELLIPSE('',#685172,1.46646968374165,1.27);
#1383=ELLIPSE('',#685174,1.46646968374165,1.27);
#1384=ELLIPSE('',#685176,1.46646968374165,1.27);
#1385=ELLIPSE('',#685178,1.46646968374165,1.27);
#1386=ELLIPSE('',#685207,3.69207623785736,2.25576437805223);
#1387=ELLIPSE('',#685209,3.59271833977436,2.19435357070205);
#1388=ELLIPSE('',#685210,3.55181100691639,2.16840852631308);
#1389=ELLIPSE('',#685212,3.64093495828049,2.22447828909587);
#1390=ELLIPSE('',#685241,4.80523812373718,4.80043058449537);
#1391=ELLIPSE('',#685242,4.80523812376086,4.80043058450049);
#1392=ELLIPSE('',#685246,4.8052381237622,4.80043058450083);
#1393=ELLIPSE('',#685247,4.80523812373845,4.8004305844956);
#1394=ELLIPSE('',#685255,2.48803731314659,1.67858177446536);
#1395=ELLIPSE('',#685256,1.71483390274732,1.68103916127294);
#1396=ELLIPSE('',#685257,1.71459282591848,1.68090904443911);
#1397=ELLIPSE('',#685258,1.71465096334332,1.6809422632124);
#1398=ELLIPSE('',#685259,2.48926305090139,1.67975658985459);
#1399=ELLIPSE('',#685260,1.71485209132095,1.68104893964457);
#1400=ELLIPSE('',#685329,1.46646968374165,1.27);
#1401=ELLIPSE('',#685330,1.46646968374165,1.27);
#1402=ELLIPSE('',#685332,1.46646968374165,1.27);
#1403=ELLIPSE('',#685334,1.46646968374165,1.27);
#1404=ELLIPSE('',#685336,1.46646968374165,1.27);
#1405=ELLIPSE('',#685338,1.46646968374165,1.27);
#1406=ELLIPSE('',#685346,1.46646968374165,1.27);
#1407=ELLIPSE('',#685347,1.46646968374165,1.27);
#1408=ELLIPSE('',#685349,1.46646968374165,1.27);
#1409=ELLIPSE('',#685351,1.46646968374165,1.27);
#1410=ELLIPSE('',#685353,1.46646968374165,1.27);
#1411=ELLIPSE('',#685355,1.46646968374165,1.27);
#1412=ELLIPSE('',#685384,3.69207623785736,2.25576437805223);
#1413=ELLIPSE('',#685386,3.59271833977436,2.19435357070205);
#1414=ELLIPSE('',#685387,3.55181100691639,2.16840852631308);
#1415=ELLIPSE('',#685389,3.64093495828049,2.22447828909587);
#1416=ELLIPSE('',#685418,4.80523812373718,4.80043058449537);
#1417=ELLIPSE('',#685419,4.80523812376086,4.80043058450049);
#1418=ELLIPSE('',#685423,4.8052381237622,4.80043058450083);
#1419=ELLIPSE('',#685424,4.80523812373845,4.8004305844956);
#1420=ELLIPSE('',#685432,2.48803731314659,1.67858177446536);
#1421=ELLIPSE('',#685433,1.71483390274732,1.68103916127294);
#1422=ELLIPSE('',#685434,1.71459282591848,1.68090904443911);
#1423=ELLIPSE('',#685435,1.71465096334332,1.6809422632124);
#1424=ELLIPSE('',#685436,2.48926305090139,1.67975658985459);
#1425=ELLIPSE('',#685437,1.71485209132095,1.68104893964457);
#1426=ELLIPSE('',#685506,1.46646968374165,1.27);
#1427=ELLIPSE('',#685507,1.46646968374165,1.27);
#1428=ELLIPSE('',#685509,1.46646968374165,1.27);
#1429=ELLIPSE('',#685511,1.46646968374165,1.27);
#1430=ELLIPSE('',#685513,1.46646968374165,1.27);
#1431=ELLIPSE('',#685515,1.46646968374165,1.27);
#1432=ELLIPSE('',#685523,1.46646968374165,1.27);
#1433=ELLIPSE('',#685524,1.46646968374165,1.27);
#1434=ELLIPSE('',#685526,1.46646968374165,1.27);
#1435=ELLIPSE('',#685528,1.46646968374165,1.27);
#1436=ELLIPSE('',#685530,1.46646968374165,1.27);
#1437=ELLIPSE('',#685532,1.46646968374165,1.27);
#1438=ELLIPSE('',#685561,3.69207623785736,2.25576437805223);
#1439=ELLIPSE('',#685563,3.59271833977436,2.19435357070205);
#1440=ELLIPSE('',#685564,3.55181100691639,2.16840852631308);
#1441=ELLIPSE('',#685566,3.64093495828049,2.22447828909587);
#1442=ELLIPSE('',#685595,4.80523812373718,4.80043058449537);
#1443=ELLIPSE('',#685596,4.80523812376086,4.80043058450049);
#1444=ELLIPSE('',#685600,4.8052381237622,4.80043058450083);
#1445=ELLIPSE('',#685601,4.80523812373845,4.8004305844956);
#1446=ELLIPSE('',#685609,2.48803731314659,1.67858177446536);
#1447=ELLIPSE('',#685610,1.71483390274732,1.68103916127294);
#1448=ELLIPSE('',#685611,1.71459282591848,1.68090904443911);
#1449=ELLIPSE('',#685612,1.71465096334332,1.6809422632124);
#1450=ELLIPSE('',#685613,2.48926305090139,1.67975658985459);
#1451=ELLIPSE('',#685614,1.71485209132095,1.68104893964457);
#1452=ELLIPSE('',#685683,1.46646968374165,1.27);
#1453=ELLIPSE('',#685684,1.46646968374165,1.27);
#1454=ELLIPSE('',#685686,1.46646968374165,1.27);
#1455=ELLIPSE('',#685688,1.46646968374165,1.27);
#1456=ELLIPSE('',#685690,1.46646968374165,1.27);
#1457=ELLIPSE('',#685692,1.46646968374165,1.27);
#1458=ELLIPSE('',#685700,1.46646968374165,1.27);
#1459=ELLIPSE('',#685701,1.46646968374165,1.27);
#1460=ELLIPSE('',#685703,1.46646968374165,1.27);
#1461=ELLIPSE('',#685705,1.46646968374165,1.27);
#1462=ELLIPSE('',#685707,1.46646968374165,1.27);
#1463=ELLIPSE('',#685709,1.46646968374165,1.27);
#1464=ELLIPSE('',#685738,3.69207623785736,2.25576437805223);
#1465=ELLIPSE('',#685740,3.59271833977436,2.19435357070205);
#1466=ELLIPSE('',#685741,3.55181100691639,2.16840852631308);
#1467=ELLIPSE('',#685743,3.64093495828049,2.22447828909587);
#1468=ELLIPSE('',#685772,4.80523812373718,4.80043058449537);
#1469=ELLIPSE('',#685773,4.80523812376086,4.80043058450049);
#1470=ELLIPSE('',#685777,4.8052381237622,4.80043058450083);
#1471=ELLIPSE('',#685778,4.80523812373845,4.8004305844956);
#1472=ELLIPSE('',#685786,2.48803731314659,1.67858177446536);
#1473=ELLIPSE('',#685787,1.71483390274732,1.68103916127294);
#1474=ELLIPSE('',#685788,1.71459282591848,1.68090904443911);
#1475=ELLIPSE('',#685789,1.71465096334332,1.6809422632124);
#1476=ELLIPSE('',#685790,2.48926305090139,1.67975658985459);
#1477=ELLIPSE('',#685791,1.71485209132095,1.68104893964457);
#1478=ELLIPSE('',#685860,1.46646968374165,1.27);
#1479=ELLIPSE('',#685861,1.46646968374165,1.27);
#1480=ELLIPSE('',#685863,1.46646968374165,1.27);
#1481=ELLIPSE('',#685865,1.46646968374165,1.27);
#1482=ELLIPSE('',#685867,1.46646968374165,1.27);
#1483=ELLIPSE('',#685869,1.46646968374165,1.27);
#1484=ELLIPSE('',#685877,1.46646968374165,1.27);
#1485=ELLIPSE('',#685878,1.46646968374165,1.27);
#1486=ELLIPSE('',#685880,1.46646968374165,1.27);
#1487=ELLIPSE('',#685882,1.46646968374165,1.27);
#1488=ELLIPSE('',#685884,1.46646968374165,1.27);
#1489=ELLIPSE('',#685886,1.46646968374165,1.27);
#1490=ELLIPSE('',#685915,3.69207623785736,2.25576437805223);
#1491=ELLIPSE('',#685917,3.59271833977436,2.19435357070205);
#1492=ELLIPSE('',#685918,3.55181100691639,2.16840852631308);
#1493=ELLIPSE('',#685920,3.64093495828049,2.22447828909587);
#1494=ELLIPSE('',#685949,4.80523812373718,4.80043058449537);
#1495=ELLIPSE('',#685950,4.80523812376086,4.80043058450049);
#1496=ELLIPSE('',#685954,4.8052381237622,4.80043058450083);
#1497=ELLIPSE('',#685955,4.80523812373845,4.8004305844956);
#1498=ELLIPSE('',#685963,2.48803731314659,1.67858177446536);
#1499=ELLIPSE('',#685964,1.71483390274732,1.68103916127294);
#1500=ELLIPSE('',#685965,1.71459282591848,1.68090904443911);
#1501=ELLIPSE('',#685966,1.71465096334332,1.6809422632124);
#1502=ELLIPSE('',#685967,2.48926305090139,1.67975658985459);
#1503=ELLIPSE('',#685968,1.71485209132095,1.68104893964457);
#1504=ELLIPSE('',#686037,1.46646968374165,1.27);
#1505=ELLIPSE('',#686038,1.46646968374165,1.27);
#1506=ELLIPSE('',#686040,1.46646968374165,1.27);
#1507=ELLIPSE('',#686042,1.46646968374165,1.27);
#1508=ELLIPSE('',#686044,1.46646968374165,1.27);
#1509=ELLIPSE('',#686046,1.46646968374165,1.27);
#1510=ELLIPSE('',#686054,1.46646968374165,1.27);
#1511=ELLIPSE('',#686055,1.46646968374165,1.27);
#1512=ELLIPSE('',#686057,1.46646968374165,1.27);
#1513=ELLIPSE('',#686059,1.46646968374165,1.27);
#1514=ELLIPSE('',#686061,1.46646968374165,1.27);
#1515=ELLIPSE('',#686063,1.46646968374165,1.27);
#1516=ELLIPSE('',#686092,3.69207623785736,2.25576437805223);
#1517=ELLIPSE('',#686094,3.59271833977436,2.19435357070205);
#1518=ELLIPSE('',#686095,3.55181100691639,2.16840852631308);
#1519=ELLIPSE('',#686097,3.64093495828049,2.22447828909587);
#1520=ELLIPSE('',#686126,4.80523812373718,4.80043058449537);
#1521=ELLIPSE('',#686127,4.80523812376086,4.80043058450049);
#1522=ELLIPSE('',#686131,4.8052381237622,4.80043058450083);
#1523=ELLIPSE('',#686132,4.80523812373845,4.8004305844956);
#1524=ELLIPSE('',#686140,2.48803731314659,1.67858177446536);
#1525=ELLIPSE('',#686141,1.71483390274732,1.68103916127294);
#1526=ELLIPSE('',#686142,1.71459282591848,1.68090904443911);
#1527=ELLIPSE('',#686143,1.71465096334332,1.6809422632124);
#1528=ELLIPSE('',#686144,2.48926305090139,1.67975658985459);
#1529=ELLIPSE('',#686145,1.71485209132095,1.68104893964457);
#1530=ELLIPSE('',#686214,1.46646968374165,1.27);
#1531=ELLIPSE('',#686215,1.46646968374165,1.27);
#1532=ELLIPSE('',#686217,1.46646968374165,1.27);
#1533=ELLIPSE('',#686219,1.46646968374165,1.27);
#1534=ELLIPSE('',#686221,1.46646968374165,1.27);
#1535=ELLIPSE('',#686223,1.46646968374165,1.27);
#1536=ELLIPSE('',#686231,1.46646968374165,1.27);
#1537=ELLIPSE('',#686232,1.46646968374165,1.27);
#1538=ELLIPSE('',#686234,1.46646968374165,1.27);
#1539=ELLIPSE('',#686236,1.46646968374165,1.27);
#1540=ELLIPSE('',#686238,1.46646968374165,1.27);
#1541=ELLIPSE('',#686240,1.46646968374165,1.27);
#1542=ELLIPSE('',#686269,3.69207623785736,2.25576437805223);
#1543=ELLIPSE('',#686271,3.59271833977436,2.19435357070205);
#1544=ELLIPSE('',#686272,3.55181100691639,2.16840852631308);
#1545=ELLIPSE('',#686274,3.64093495828049,2.22447828909587);
#1546=ELLIPSE('',#686303,4.80523812373718,4.80043058449537);
#1547=ELLIPSE('',#686304,4.80523812376086,4.80043058450049);
#1548=ELLIPSE('',#686308,4.8052381237622,4.80043058450083);
#1549=ELLIPSE('',#686309,4.80523812373845,4.8004305844956);
#1550=ELLIPSE('',#686317,2.48803731314659,1.67858177446536);
#1551=ELLIPSE('',#686318,1.71483390274732,1.68103916127294);
#1552=ELLIPSE('',#686319,1.71459282591848,1.68090904443911);
#1553=ELLIPSE('',#686320,1.71465096334332,1.6809422632124);
#1554=ELLIPSE('',#686321,2.48926305090139,1.67975658985459);
#1555=ELLIPSE('',#686322,1.71485209132095,1.68104893964457);
#1556=ELLIPSE('',#686391,1.46646968374165,1.27);
#1557=ELLIPSE('',#686392,1.46646968374165,1.27);
#1558=ELLIPSE('',#686394,1.46646968374165,1.27);
#1559=ELLIPSE('',#686396,1.46646968374165,1.27);
#1560=ELLIPSE('',#686398,1.46646968374165,1.27);
#1561=ELLIPSE('',#686400,1.46646968374165,1.27);
#1562=ELLIPSE('',#686408,1.46646968374165,1.27);
#1563=ELLIPSE('',#686409,1.46646968374165,1.27);
#1564=ELLIPSE('',#686411,1.46646968374165,1.27);
#1565=ELLIPSE('',#686413,1.46646968374165,1.27);
#1566=ELLIPSE('',#686415,1.46646968374165,1.27);
#1567=ELLIPSE('',#686417,1.46646968374165,1.27);
#1568=ELLIPSE('',#686446,3.69207623785736,2.25576437805223);
#1569=ELLIPSE('',#686448,3.59271833977436,2.19435357070205);
#1570=ELLIPSE('',#686449,3.55181100691639,2.16840852631308);
#1571=ELLIPSE('',#686451,3.64093495828049,2.22447828909587);
#1572=ELLIPSE('',#686480,4.80523812373718,4.80043058449537);
#1573=ELLIPSE('',#686481,4.80523812376086,4.80043058450049);
#1574=ELLIPSE('',#686485,4.8052381237622,4.80043058450083);
#1575=ELLIPSE('',#686486,4.80523812373845,4.8004305844956);
#1576=ELLIPSE('',#686494,2.48803731314659,1.67858177446536);
#1577=ELLIPSE('',#686495,1.71483390274732,1.68103916127294);
#1578=ELLIPSE('',#686496,1.71459282591848,1.68090904443911);
#1579=ELLIPSE('',#686497,1.71465096334332,1.6809422632124);
#1580=ELLIPSE('',#686498,2.48926305090139,1.67975658985459);
#1581=ELLIPSE('',#686499,1.71485209132095,1.68104893964457);
#1582=ELLIPSE('',#686568,1.46646968374165,1.27);
#1583=ELLIPSE('',#686569,1.46646968374165,1.27);
#1584=ELLIPSE('',#686571,1.46646968374165,1.27);
#1585=ELLIPSE('',#686573,1.46646968374165,1.27);
#1586=ELLIPSE('',#686575,1.46646968374165,1.27);
#1587=ELLIPSE('',#686577,1.46646968374165,1.27);
#1588=ELLIPSE('',#686585,1.46646968374165,1.27);
#1589=ELLIPSE('',#686586,1.46646968374165,1.27);
#1590=ELLIPSE('',#686588,1.46646968374165,1.27);
#1591=ELLIPSE('',#686590,1.46646968374165,1.27);
#1592=ELLIPSE('',#686592,1.46646968374165,1.27);
#1593=ELLIPSE('',#686594,1.46646968374165,1.27);
#1594=ELLIPSE('',#686623,3.69207623785736,2.25576437805223);
#1595=ELLIPSE('',#686625,3.59271833977436,2.19435357070205);
#1596=ELLIPSE('',#686626,3.55181100691639,2.16840852631308);
#1597=ELLIPSE('',#686628,3.64093495828049,2.22447828909587);
#1598=ELLIPSE('',#686657,4.80523812373718,4.80043058449537);
#1599=ELLIPSE('',#686658,4.80523812376086,4.80043058450049);
#1600=ELLIPSE('',#686662,4.8052381237622,4.80043058450083);
#1601=ELLIPSE('',#686663,4.80523812373845,4.8004305844956);
#1602=ELLIPSE('',#686671,2.48803731314659,1.67858177446536);
#1603=ELLIPSE('',#686672,1.71483390274732,1.68103916127294);
#1604=ELLIPSE('',#686673,1.71459282591848,1.68090904443911);
#1605=ELLIPSE('',#686674,1.71465096334332,1.6809422632124);
#1606=ELLIPSE('',#686675,2.48926305090139,1.67975658985459);
#1607=ELLIPSE('',#686676,1.71485209132095,1.68104893964457);
#1608=ELLIPSE('',#686745,1.46646968374165,1.27);
#1609=ELLIPSE('',#686746,1.46646968374165,1.27);
#1610=ELLIPSE('',#686748,1.46646968374165,1.27);
#1611=ELLIPSE('',#686750,1.46646968374165,1.27);
#1612=ELLIPSE('',#686752,1.46646968374165,1.27);
#1613=ELLIPSE('',#686754,1.46646968374165,1.27);
#1614=ELLIPSE('',#686762,1.46646968374165,1.27);
#1615=ELLIPSE('',#686763,1.46646968374165,1.27);
#1616=ELLIPSE('',#686765,1.46646968374165,1.27);
#1617=ELLIPSE('',#686767,1.46646968374165,1.27);
#1618=ELLIPSE('',#686769,1.46646968374165,1.27);
#1619=ELLIPSE('',#686771,1.46646968374165,1.27);
#1620=ELLIPSE('',#686800,3.69207623785736,2.25576437805223);
#1621=ELLIPSE('',#686802,3.59271833977436,2.19435357070205);
#1622=ELLIPSE('',#686803,3.55181100691639,2.16840852631308);
#1623=ELLIPSE('',#686805,3.64093495828049,2.22447828909587);
#1624=ELLIPSE('',#686834,4.80523812373718,4.80043058449537);
#1625=ELLIPSE('',#686835,4.80523812376086,4.80043058450049);
#1626=ELLIPSE('',#686839,4.8052381237622,4.80043058450083);
#1627=ELLIPSE('',#686840,4.80523812373845,4.8004305844956);
#1628=ELLIPSE('',#686848,2.48803731314659,1.67858177446536);
#1629=ELLIPSE('',#686849,1.71483390274732,1.68103916127294);
#1630=ELLIPSE('',#686850,1.71459282591848,1.68090904443911);
#1631=ELLIPSE('',#686851,1.71465096334332,1.6809422632124);
#1632=ELLIPSE('',#686852,2.48926305090139,1.67975658985459);
#1633=ELLIPSE('',#686853,1.71485209132095,1.68104893964457);
#1634=ELLIPSE('',#686922,1.46646968374165,1.27);
#1635=ELLIPSE('',#686923,1.46646968374165,1.27);
#1636=ELLIPSE('',#686925,1.46646968374165,1.27);
#1637=ELLIPSE('',#686927,1.46646968374165,1.27);
#1638=ELLIPSE('',#686929,1.46646968374165,1.27);
#1639=ELLIPSE('',#686931,1.46646968374165,1.27);
#1640=ELLIPSE('',#686939,1.46646968374165,1.27);
#1641=ELLIPSE('',#686940,1.46646968374165,1.27);
#1642=ELLIPSE('',#686942,1.46646968374165,1.27);
#1643=ELLIPSE('',#686944,1.46646968374165,1.27);
#1644=ELLIPSE('',#686946,1.46646968374165,1.27);
#1645=ELLIPSE('',#686948,1.46646968374165,1.27);
#1646=ELLIPSE('',#686977,3.69207623785736,2.25576437805223);
#1647=ELLIPSE('',#686979,3.59271833977436,2.19435357070205);
#1648=ELLIPSE('',#686980,3.55181100691639,2.16840852631308);
#1649=ELLIPSE('',#686982,3.64093495828049,2.22447828909587);
#1650=ELLIPSE('',#687011,4.80523812373718,4.80043058449537);
#1651=ELLIPSE('',#687012,4.80523812376086,4.80043058450049);
#1652=ELLIPSE('',#687016,4.8052381237622,4.80043058450083);
#1653=ELLIPSE('',#687017,4.80523812373845,4.8004305844956);
#1654=ELLIPSE('',#687025,2.48803731314659,1.67858177446536);
#1655=ELLIPSE('',#687026,1.71483390274732,1.68103916127294);
#1656=ELLIPSE('',#687027,1.71459282591848,1.68090904443911);
#1657=ELLIPSE('',#687028,1.71465096334332,1.6809422632124);
#1658=ELLIPSE('',#687029,2.48926305090139,1.67975658985459);
#1659=ELLIPSE('',#687030,1.71485209132095,1.68104893964457);
#1660=ELLIPSE('',#687099,1.46646968374165,1.27);
#1661=ELLIPSE('',#687100,1.46646968374165,1.27);
#1662=ELLIPSE('',#687102,1.46646968374165,1.27);
#1663=ELLIPSE('',#687104,1.46646968374165,1.27);
#1664=ELLIPSE('',#687106,1.46646968374165,1.27);
#1665=ELLIPSE('',#687108,1.46646968374165,1.27);
#1666=ELLIPSE('',#687116,1.46646968374165,1.27);
#1667=ELLIPSE('',#687117,1.46646968374165,1.27);
#1668=ELLIPSE('',#687119,1.46646968374165,1.27);
#1669=ELLIPSE('',#687121,1.46646968374165,1.27);
#1670=ELLIPSE('',#687123,1.46646968374165,1.27);
#1671=ELLIPSE('',#687125,1.46646968374165,1.27);
#1672=ELLIPSE('',#687154,3.69207623785736,2.25576437805223);
#1673=ELLIPSE('',#687156,3.59271833977436,2.19435357070205);
#1674=ELLIPSE('',#687157,3.55181100691639,2.16840852631308);
#1675=ELLIPSE('',#687159,3.64093495828049,2.22447828909587);
#1676=ELLIPSE('',#687188,4.80523812373718,4.80043058449537);
#1677=ELLIPSE('',#687189,4.80523812376086,4.80043058450049);
#1678=ELLIPSE('',#687193,4.8052381237622,4.80043058450083);
#1679=ELLIPSE('',#687194,4.80523812373845,4.8004305844956);
#1680=ELLIPSE('',#687202,2.48803731314659,1.67858177446536);
#1681=ELLIPSE('',#687203,1.71483390274732,1.68103916127294);
#1682=ELLIPSE('',#687204,1.71459282591848,1.68090904443911);
#1683=ELLIPSE('',#687205,1.71465096334332,1.6809422632124);
#1684=ELLIPSE('',#687206,2.48926305090139,1.67975658985459);
#1685=ELLIPSE('',#687207,1.71485209132095,1.68104893964457);
#1686=ELLIPSE('',#687276,1.46646968374165,1.27);
#1687=ELLIPSE('',#687277,1.46646968374165,1.27);
#1688=ELLIPSE('',#687279,1.46646968374165,1.27);
#1689=ELLIPSE('',#687281,1.46646968374165,1.27);
#1690=ELLIPSE('',#687283,1.46646968374165,1.27);
#1691=ELLIPSE('',#687285,1.46646968374165,1.27);
#1692=ELLIPSE('',#687293,1.46646968374165,1.27);
#1693=ELLIPSE('',#687294,1.46646968374165,1.27);
#1694=ELLIPSE('',#687296,1.46646968374165,1.27);
#1695=ELLIPSE('',#687298,1.46646968374165,1.27);
#1696=ELLIPSE('',#687300,1.46646968374165,1.27);
#1697=ELLIPSE('',#687302,1.46646968374165,1.27);
#1698=ELLIPSE('',#687331,3.69207623785736,2.25576437805223);
#1699=ELLIPSE('',#687333,3.59271833977436,2.19435357070205);
#1700=ELLIPSE('',#687334,3.55181100691639,2.16840852631308);
#1701=ELLIPSE('',#687336,3.64093495828049,2.22447828909587);
#1702=ELLIPSE('',#687365,4.80523812373718,4.80043058449537);
#1703=ELLIPSE('',#687366,4.80523812376086,4.80043058450049);
#1704=ELLIPSE('',#687370,4.8052381237622,4.80043058450083);
#1705=ELLIPSE('',#687371,4.80523812373845,4.8004305844956);
#1706=ELLIPSE('',#687379,2.48803731314659,1.67858177446536);
#1707=ELLIPSE('',#687380,1.71483390274732,1.68103916127294);
#1708=ELLIPSE('',#687381,1.71459282591848,1.68090904443911);
#1709=ELLIPSE('',#687382,1.71465096334332,1.6809422632124);
#1710=ELLIPSE('',#687383,2.48926305090139,1.67975658985459);
#1711=ELLIPSE('',#687384,1.71485209132095,1.68104893964457);
#1712=ELLIPSE('',#687453,1.46646968374165,1.27);
#1713=ELLIPSE('',#687454,1.46646968374165,1.27);
#1714=ELLIPSE('',#687456,1.46646968374165,1.27);
#1715=ELLIPSE('',#687458,1.46646968374165,1.27);
#1716=ELLIPSE('',#687460,1.46646968374165,1.27);
#1717=ELLIPSE('',#687462,1.46646968374165,1.27);
#1718=ELLIPSE('',#687470,1.46646968374165,1.27);
#1719=ELLIPSE('',#687471,1.46646968374165,1.27);
#1720=ELLIPSE('',#687473,1.46646968374165,1.27);
#1721=ELLIPSE('',#687475,1.46646968374165,1.27);
#1722=ELLIPSE('',#687477,1.46646968374165,1.27);
#1723=ELLIPSE('',#687479,1.46646968374165,1.27);
#1724=ELLIPSE('',#687508,3.69207623785736,2.25576437805223);
#1725=ELLIPSE('',#687510,3.59271833977436,2.19435357070205);
#1726=ELLIPSE('',#687511,3.55181100691639,2.16840852631308);
#1727=ELLIPSE('',#687513,3.64093495828049,2.22447828909587);
#1728=ELLIPSE('',#687542,4.80523812373718,4.80043058449537);
#1729=ELLIPSE('',#687543,4.80523812376086,4.80043058450049);
#1730=ELLIPSE('',#687547,4.8052381237622,4.80043058450083);
#1731=ELLIPSE('',#687548,4.80523812373845,4.8004305844956);
#1732=ELLIPSE('',#687556,2.48803731314659,1.67858177446536);
#1733=ELLIPSE('',#687557,1.71483390274732,1.68103916127294);
#1734=ELLIPSE('',#687558,1.71459282591848,1.68090904443911);
#1735=ELLIPSE('',#687559,1.71465096334332,1.6809422632124);
#1736=ELLIPSE('',#687560,2.48926305090139,1.67975658985459);
#1737=ELLIPSE('',#687561,1.71485209132095,1.68104893964457);
#1738=ELLIPSE('',#687630,1.46646968374165,1.27);
#1739=ELLIPSE('',#687631,1.46646968374165,1.27);
#1740=ELLIPSE('',#687633,1.46646968374165,1.27);
#1741=ELLIPSE('',#687635,1.46646968374165,1.27);
#1742=ELLIPSE('',#687637,1.46646968374165,1.27);
#1743=ELLIPSE('',#687639,1.46646968374165,1.27);
#1744=ELLIPSE('',#687647,1.46646968374165,1.27);
#1745=ELLIPSE('',#687648,1.46646968374165,1.27);
#1746=ELLIPSE('',#687650,1.46646968374165,1.27);
#1747=ELLIPSE('',#687652,1.46646968374165,1.27);
#1748=ELLIPSE('',#687654,1.46646968374165,1.27);
#1749=ELLIPSE('',#687656,1.46646968374165,1.27);
#1750=ELLIPSE('',#687900,17.4692033883311,7.008743357083);
#1751=ELLIPSE('',#687918,17.4692033883311,7.008743357083);
#1752=B_SPLINE_CURVE_WITH_KNOTS('',3,(#1006889,#1006890,#1006891,#1006892,
#1006893,#1006894,#1006895,#1006896,#1006897,#1006898,#1006899,#1006900,
#1006901,#1006902,#1006903,#1006904,#1006905,#1006906,#1006907,#1006908,
#1006909,#1006910,#1006911,#1006912,#1006913,#1006914,#1006915,#1006916,
#1006917,#1006918,#1006919,#1006920,#1006921,#1006922,#1006923,#1006924,
#1006925,#1006926,#1006927,#1006928,#1006929,#1006930,#1006931,#1006932,
#1006933,#1006934,#1006935,#1006936,#1006937,#1006938,#1006939,#1006940,
#1006941,#1006942,#1006943,#1006944,#1006945,#1006946,#1006947,#1006948,
#1006949,#1006950,#1006951,#1006952,#1006953,#1006954,#1006955,#1006956,
#1006957,#1006958,#1006959,#1006960,#1006961,#1006962,#1006963,#1006964,
#1006965,#1006966,#1006967,#1006968,#1006969,#1006970,#1006971,#1006972,
#1006973,#1006974,#1006975,#1006976,#1006977,#1006978,#1006979,#1006980,
#1006981,#1006982,#1006983,#1006984,#1006985,#1006986,#1006987,#1006988,
#1006989,#1006990,#1006991,#1006992,#1006993,#1006994,#1006995,#1006996,
#1006997,#1006998,#1006999,#1007000,#1007001,#1007002,#1007003,#1007004,
#1007005,#1007006,#1007007,#1007008,#1007009,#1007010,#1007011,#1007012,
#1007013,#1007014,#1007015,#1007016,#1007017,#1007018,#1007019,#1007020,
#1007021,#1007022,#1007023,#1007024,#1007025,#1007026,#1007027,#1007028,
#1007029,#1007030,#1007031,#1007032,#1007033,#1007034,#1007035,#1007036,
#1007037,#1007038,#1007039,#1007040,#1007041,#1007042,#1007043,#1007044,
#1007045,#1007046,#1007047,#1007048,#1007049,#1007050,#1007051,#1007052,
#1007053,#1007054,#1007055,#1007056,#1007057,#1007058,#1007059,#1007060,
#1007061,#1007062,#1007063,#1007064,#1007065,#1007066,#1007067,#1007068,
#1007069,#1007070,#1007071,#1007072,#1007073,#1007074,#1007075,#1007076,
#1007077,#1007078,#1007079,#1007080,#1007081,#1007082,#1007083,#1007084,
#1007085,#1007086,#1007087,#1007088,#1007089,#1007090,#1007091,#1007092,
#1007093,#1007094,#1007095,#1007096,#1007097,#1007098,#1007099,#1007100,
#1007101,#1007102,#1007103,#1007104,#1007105,#1007106,#1007107,#1007108,
#1007109,#1007110,#1007111,#1007112,#1007113,#1007114,#1007115,#1007116,
#1007117,#1007118,#1007119,#1007120),.UNSPECIFIED.,.F.,.F.,(4,3,3,3,3,3,
3,3,3,3,3,3,3,3,3,3,3,3,3,3,3,3,3,3,3,3,3,3,3,3,3,3,3,3,3,3,3,3,3,3,3,3,
3,3,3,3,3,3,3,3,3,3,3,3,3,3,3,3,3,3,3,3,3,3,3,3,3,3,3,3,3,3,3,3,3,3,3,4),
(0.,0.0167332731861966,0.0335763237462825,0.0506424098302095,0.062500000000001,
0.0800515215792579,0.0978278339734062,0.115985789274914,0.125000000000002,
0.142086262678828,0.159782171192888,0.178658654022259,0.187500000000003,
0.204497247895638,0.219998577778932,0.234999288889468,0.248325923521934,
0.250000000000004,0.262827284524126,0.276078715668286,0.281250000000004,
0.282645483302793,0.292754009493944,0.302981346878905,0.312500000000003,
0.324089437639247,0.337370171342165,0.352469490999621,0.363310988847907,
0.375000000000003,0.388368763678817,0.40312968076238,0.417756509095089,
0.432140467101053,0.437500000000003,0.453125000000003,0.467615072987497,
0.481915433821347,0.49611832754241,0.500000000000003,0.501758817390857,
0.515645411989549,0.52969750082664,0.543943038686707,0.558688741330283,
0.562500000000002,0.576625849455631,0.591492584673902,0.606898764880383,
0.621122456869287,0.625000000000002,0.636710166283714,0.649683415890545,
0.656250000000002,0.671875000000003,0.684392426776591,0.687500000000003,
0.696951172525668,0.706599808562158,0.716835895455537,0.717452444284233,
0.718750000000003,0.732215111202804,0.745046994182457,0.750000000000003,
0.763436908437146,0.778244171337384,0.794213104932432,0.812500000000002,
0.83132238205966,0.849389189335135,0.866523808524029,0.875000000000002,
0.893092659712279,0.910894222061344,0.928261497038736,0.937500000000001,
0.940061635140167),.UNSPECIFIED.);
#1753=B_SPLINE_CURVE_WITH_KNOTS('',3,(#1007125,#1007126,#1007127,#1007128,
#1007129,#1007130,#1007131,#1007132,#1007133,#1007134,#1007135,#1007136,
#1007137,#1007138,#1007139,#1007140,#1007141,#1007142,#1007143,#1007144,
#1007145,#1007146,#1007147,#1007148,#1007149,#1007150,#1007151,#1007152,
#1007153,#1007154,#1007155,#1007156,#1007157,#1007158,#1007159,#1007160,
#1007161,#1007162),.UNSPECIFIED.,.F.,.F.,(4,2,2,2,2,2,2,2,2,2,2,2,2,2,2,
2,2,2,4),(0.0540653661195833,0.0625000000000005,0.125000000000001,0.187500000000002,
0.250000000000002,0.281250000000001,0.312500000000001,0.375000000000001,
0.437500000000002,0.500000000000002,0.562500000000002,0.625000000000003,
0.687500000000003,0.750000000000003,0.781250000000003,0.812500000000003,
0.875000000000002,0.937500000000001,1.),.UNSPECIFIED.);
#1754=B_SPLINE_CURVE_WITH_KNOTS('',3,(#1007271,#1007272,#1007273,#1007274,
#1007275,#1007276,#1007277,#1007278,#1007279,#1007280,#1007281,#1007282,
#1007283,#1007284,#1007285,#1007286,#1007287,#1007288,#1007289,#1007290,
#1007291,#1007292,#1007293,#1007294,#1007295,#1007296,#1007297,#1007298,
#1007299,#1007300,#1007301,#1007302,#1007303,#1007304,#1007305,#1007306,
#1007307,#1007308,#1007309,#1007310,#1007311,#1007312,#1007313,#1007314,
#1007315,#1007316,#1007317,#1007318,#1007319,#1007320,#1007321,#1007322,
#1007323,#1007324,#1007325,#1007326,#1007327,#1007328,#1007329,#1007330,
#1007331,#1007332,#1007333,#1007334,#1007335,#1007336,#1007337,#1007338,
#1007339,#1007340,#1007341,#1007342,#1007343,#1007344,#1007345,#1007346,
#1007347,#1007348,#1007349,#1007350,#1007351,#1007352,#1007353,#1007354,
#1007355,#1007356,#1007357,#1007358,#1007359,#1007360,#1007361,#1007362,
#1007363,#1007364,#1007365,#1007366,#1007367,#1007368,#1007369,#1007370,
#1007371,#1007372,#1007373,#1007374,#1007375,#1007376,#1007377,#1007378,
#1007379,#1007380,#1007381,#1007382,#1007383,#1007384,#1007385,#1007386,
#1007387,#1007388),.UNSPECIFIED.,.F.,.F.,(4,3,3,3,3,3,3,3,3,3,3,3,3,3,3,
3,3,3,3,3,3,3,3,3,3,3,3,3,3,3,3,3,3,3,3,3,3,3,3,4),(0.499965379650354,0.499999999999992,
0.513793823221472,0.527695765651908,0.541750311510523,0.556256481633167,
0.562499999999992,0.576669337743179,0.591645762885895,0.607167822558533,
0.621369042493804,0.624999999999993,0.636432092049664,0.65013332942995,
0.656249999999993,0.671874999999994,0.684300349777354,0.687499999999994,
0.697221827407896,0.707290625023124,0.717359422638352,0.731760223884967,
0.745105705780246,0.749999999999995,0.764210058622847,0.779265596779965,
0.781249999999996,0.79846277833458,0.812499999999997,0.831197690916058,
0.848925000887779,0.865625029232331,0.874999999999998,0.892979260468656,
0.910678742403099,0.928014883449793,0.937499999999999,0.954655616105755,
0.971595413476494,0.982676114794186),.UNSPECIFIED.);
#1755=B_SPLINE_CURVE_WITH_KNOTS('',3,(#1007393,#1007394,#1007395,#1007396,
#1007397,#1007398,#1007399,#1007400,#1007401,#1007402,#1007403,#1007404,
#1007405,#1007406,#1007407,#1007408,#1007409,#1007410,#1007411,#1007412,
#1007413,#1007414,#1007415,#1007416,#1007417,#1007418,#1007419,#1007420,
#1007421,#1007422,#1007423,#1007424,#1007425,#1007426,#1007427,#1007428,
#1007429,#1007430,#1007431,#1007432,#1007433,#1007434,#1007435,#1007436,
#1007437,#1007438,#1007439,#1007440,#1007441,#1007442,#1007443,#1007444,
#1007445,#1007446,#1007447,#1007448,#1007449,#1007450,#1007451,#1007452,
#1007453,#1007454,#1007455,#1007456,#1007457,#1007458,#1007459,#1007460,
#1007461,#1007462,#1007463,#1007464,#1007465,#1007466,#1007467,#1007468,
#1007469,#1007470,#1007471,#1007472,#1007473,#1007474,#1007475,#1007476,
#1007477,#1007478,#1007479,#1007480,#1007481,#1007482,#1007483,#1007484,
#1007485,#1007486,#1007487,#1007488,#1007489),.UNSPECIFIED.,.F.,.F.,(4,
3,3,3,3,3,3,3,3,3,3,3,3,3,3,3,3,3,3,3,3,3,3,3,3,3,3,3,3,3,3,3,4),(0.0153354995217388,
0.0328864432472967,0.0452007165047424,0.0625000000000002,0.0758989378109343,
0.0967213315482035,0.118355849565524,0.125,0.139262881903395,0.164960366710739,
0.171411822301813,0.187500000000001,0.203493713683811,0.225213627349506,
0.235324985531361,0.250000000000001,0.266872286784847,0.294588557375382,
0.298559649546241,0.312500000000001,0.330453532253169,0.352272298740581,
0.362396328509039,0.375000000000001,0.394108256090545,0.413057140123062,
0.425427473946116,0.437500000000001,0.454707427921581,0.456049483697485,
0.471816966837896,0.48593225500963,0.499266965169072),.UNSPECIFIED.);
#1756=B_SPLINE_CURVE_WITH_KNOTS('',3,(#1007546,#1007547,#1007548,#1007549,
#1007550,#1007551),.UNSPECIFIED.,.F.,.F.,(4,1,1,4),(0.00388391570541052,
0.18273924369199,0.28273924369199,0.993910973009778),.UNSPECIFIED.);
#1757=B_SPLINE_CURVE_WITH_KNOTS('',3,(#1007554,#1007555,#1007556,#1007557),
 .UNSPECIFIED.,.F.,.F.,(4,4),(0.00388391570541052,0.128842616318427),
 .UNSPECIFIED.);
#1758=B_SPLINE_CURVE_WITH_KNOTS('',3,(#1007559,#1007560,#1007561,#1007562),
 .UNSPECIFIED.,.F.,.F.,(4,4),(0.982676114794186,1.),.UNSPECIFIED.);
#1759=B_SPLINE_CURVE_WITH_KNOTS('',3,(#1007564,#1007565,#1007566,#1007567),
 .UNSPECIFIED.,.F.,.F.,(4,4),(0.595125355735184,0.993910973009778),
 .UNSPECIFIED.);
#1760=B_SPLINE_CURVE_WITH_KNOTS('',3,(#1007569,#1007570,#1007571,#1007572,
#1007573,#1007574,#1007575,#1007576,#1007577,#1007578,#1007579,#1007580,
#1007581),.UNSPECIFIED.,.F.,.F.,(4,3,3,3,4),(0.940061635140167,0.956716320423057,
0.973236474209157,0.989600921911026,1.),.UNSPECIFIED.);
#1761=B_SPLINE_CURVE_WITH_KNOTS('',3,(#1007585,#1007586,#1007587,#1007588,
#1007589,#1007590,#1007591,#1007592,#1007593,#1007594,#1007595,#1007596,
#1007597),.UNSPECIFIED.,.F.,.F.,(4,3,3,3,4),(0.,0.473156297474015,0.5,0.888373172308935,
1.),.UNSPECIFIED.);
#1762=B_SPLINE_CURVE_WITH_KNOTS('',3,(#1007604,#1007605,#1007606,#1007607,
#1007608,#1007609,#1007610,#1007611,#1007612,#1007613,#1007614,#1007615,
#1007616),.UNSPECIFIED.,.F.,.F.,(4,3,3,3,4),(0.,0.473156297713748,0.5,0.888373172309,
1.),.UNSPECIFIED.);
#1763=B_SPLINE_CURVE_WITH_KNOTS('',3,(#1007633,#1007634,#1007635,#1007636,
#1007637,#1007638,#1007639,#1007640,#1007641,#1007642),.UNSPECIFIED.,.F.,
 .F.,(4,3,3,4),(0.,0.112810063002179,0.766303485544312,1.),
 .UNSPECIFIED.);
#1764=B_SPLINE_CURVE_WITH_KNOTS('',3,(#1007649,#1007650,#1007651,#1007652,
#1007653,#1007654,#1007655,#1007656,#1007657,#1007658),.UNSPECIFIED.,.F.,
 .F.,(4,3,3,4),(2.26042394285656E-11,0.112810063002161,0.766303486282272,
1.),.UNSPECIFIED.);
#1765=B_SPLINE_CURVE_WITH_KNOTS('',3,(#1007671,#1007672,#1007673,#1007674,
#1007675,#1007676,#1007677,#1007678,#1007679,#1007680,#1007681,#1007682,
#1007683,#1007684,#1007685,#1007686,#1007687,#1007688,#1007689,#1007690,
#1007691,#1007692,#1007693,#1007694,#1007695,#1007696,#1007697,#1007698,
#1007699,#1007700,#1007701,#1007702,#1007703,#1007704,#1007705,#1007706,
#1007707,#1007708,#1007709,#1007710,#1007711,#1007712,#1007713,#1007714,
#1007715,#1007716,#1007717,#1007718,#1007719,#1007720,#1007721,#1007722,
#1007723,#1007724,#1007725,#1007726,#1007727,#1007728,#1007729,#1007730,
#1007731,#1007732,#1007733,#1007734),.UNSPECIFIED.,.F.,.F.,(4,3,3,3,3,3,
3,3,3,3,3,3,3,3,3,3,3,3,3,3,3,4),(0.,0.124979535220942,0.249967212158124,
0.25,0.329203723362661,0.374976147068521,0.375,0.429619320786564,0.437477092376044,
0.491515367928617,0.5,0.500000458225262,0.580220197153192,0.625049802721082,
0.7066644296156,0.75,0.750024493337407,0.854662859963513,0.875,0.87501994473483,
0.937508457833206,1.),.UNSPECIFIED.);
#1766=B_SPLINE_CURVE_WITH_KNOTS('',3,(#1007737,#1007738,#1007739,#1007740,
#1007741,#1007742,#1007743,#1007744,#1007745,#1007746,#1007747,#1007748,
#1007749,#1007750,#1007751,#1007752,#1007753,#1007754,#1007755,#1007756,
#1007757,#1007758,#1007759,#1007760,#1007761,#1007762,#1007763,#1007764,
#1007765,#1007766,#1007767,#1007768,#1007769,#1007770,#1007771,#1007772,
#1007773,#1007774,#1007775,#1007776,#1007777,#1007778,#1007779,#1007780,
#1007781,#1007782,#1007783,#1007784,#1007785,#1007786,#1007787,#1007788,
#1007789,#1007790,#1007791,#1007792,#1007793,#1007794,#1007795,#1007796,
#1007797,#1007798,#1007799,#1007800),.UNSPECIFIED.,.F.,.F.,(4,3,3,3,3,3,
3,3,3,3,3,3,3,3,3,3,3,3,3,3,3,4),(0.,0.124979535221128,0.249967212158124,
0.25,0.329203723347715,0.374976147068522,0.375,0.429619320787253,0.437477092376043,
0.491515367928493,0.5,0.500000458225262,0.58022019715731,0.625049802721089,
0.706664429620422,0.75,0.750024493337407,0.854662860124771,0.875,0.875019944734829,
0.93750845783306,1.),.UNSPECIFIED.);
#1767=B_SPLINE_CURVE_WITH_KNOTS('',3,(#1007838,#1007839,#1007840,#1007841,
#1007842,#1007843,#1007844,#1007845,#1007846,#1007847,#1007848,#1007849,
#1007850,#1007851,#1007852,#1007853,#1007854,#1007855,#1007856,#1007857,
#1007858,#1007859,#1007860,#1007861,#1007862,#1007863,#1007864,#1007865,
#1007866,#1007867,#1007868,#1007869,#1007870,#1007871,#1007872,#1007873,
#1007874,#1007875,#1007876,#1007877),.UNSPECIFIED.,.F.,.F.,(4,3,3,3,3,3,
3,3,3,3,3,3,3,4),(0.500021313594829,0.545963447915408,0.592732662879681,
0.625,0.665412397402392,0.706893328453023,0.748374259503654,0.75,0.793824152853248,
0.838227000549114,0.875,0.92846588163616,0.981746816787016,1.),
 .UNSPECIFIED.);
#1768=B_SPLINE_CURVE_WITH_KNOTS('',3,(#1007879,#1007880,#1007881,#1007882,
#1007883,#1007884,#1007885,#1007886,#1007887,#1007888,#1007889,#1007890,
#1007891,#1007892,#1007893,#1007894,#1007895,#1007896,#1007897,#1007898,
#1007899,#1007900,#1007901,#1007902,#1007903,#1007904,#1007905,#1007906,
#1007907,#1007908,#1007909,#1007910,#1007911,#1007912),.UNSPECIFIED.,.F.,
 .F.,(4,3,3,3,3,3,3,3,3,3,3,4),(0.,0.111624939912049,0.224001210504128,
0.336006814825311,0.446524558927972,0.499999999999999,0.606255877370208,
0.712916564348741,0.75,0.857951708397069,0.96561519393513,1.),
 .UNSPECIFIED.);
#1769=B_SPLINE_CURVE_WITH_KNOTS('',3,(#1007916,#1007917,#1007918,#1007919,
#1007920,#1007921,#1007922,#1007923,#1007924,#1007925),.UNSPECIFIED.,.F.,
 .F.,(4,2,2,2,4),(0.,0.25,0.5,0.75,1.),.UNSPECIFIED.);
#1770=B_SPLINE_CURVE_WITH_KNOTS('',3,(#1007927,#1007928,#1007929,#1007930,
#1007931,#1007932,#1007933,#1007934,#1007935,#1007936,#1007937,#1007938,
#1007939,#1007940,#1007941,#1007942,#1007943,#1007944,#1007945,#1007946,
#1007947,#1007948,#1007949,#1007950,#1007951,#1007952,#1007953,#1007954,
#1007955,#1007956,#1007957,#1007958,#1007959,#1007960,#1007961,#1007962,
#1007963,#1007964,#1007965,#1007966,#1007967,#1007968,#1007969,#1007970,
#1007971,#1007972,#1007973,#1007974,#1007975,#1007976,#1007977,#1007978,
#1007979,#1007980,#1007981,#1007982,#1007983,#1007984,#1007985,#1007986,
#1007987,#1007988,#1007989,#1007990,#1007991,#1007992,#1007993,#1007994,
#1007995,#1007996,#1007997,#1007998,#1007999,#1008000,#1008001,#1008002,
#1008003,#1008004,#1008005),.UNSPECIFIED.,.F.,.F.,(4,3,3,3,3,3,3,3,3,3,
3,3,3,3,3,3,3,3,3,3,3,3,3,3,3,3,4),(0.,0.0625,0.125,0.169419173924093,0.213376697053166,
0.25,0.251489587923414,0.291850203827346,0.333425101913673,0.375,0.418564564925368,
0.461510370563142,0.5,0.500021313594835,0.545963447916374,0.592732662881524,
0.625,0.665412397402411,0.706893328453034,0.748374259503656,0.75,0.793824152852207,
0.838227000547382,0.875,0.9284658816354,0.981746816783028,1.),
 .UNSPECIFIED.);
#1771=B_SPLINE_CURVE_WITH_KNOTS('',3,(#1008007,#1008008,#1008009,#1008010,
#1008011,#1008012,#1008013,#1008014,#1008015,#1008016,#1008017,#1008018,
#1008019,#1008020,#1008021,#1008022,#1008023,#1008024,#1008025,#1008026,
#1008027,#1008028,#1008029,#1008030,#1008031,#1008032,#1008033,#1008034,
#1008035,#1008036,#1008037,#1008038,#1008039,#1008040),.UNSPECIFIED.,.F.,
 .F.,(4,3,3,3,3,3,3,3,3,3,3,4),(0.,0.11162493991197,0.224001210504122,0.336006814825359,
0.446524558928114,0.500000000000001,0.606255877370448,0.712916564349002,
0.75,0.857951708397735,0.965615193935626,1.),.UNSPECIFIED.);
#1772=B_SPLINE_CURVE_WITH_KNOTS('',3,(#1008044,#1008045,#1008046,#1008047,
#1008048,#1008049,#1008050,#1008051,#1008052,#1008053),.UNSPECIFIED.,.F.,
 .F.,(4,2,2,2,4),(0.,0.25,0.5,0.75,1.),.UNSPECIFIED.);
#1773=B_SPLINE_CURVE_WITH_KNOTS('',3,(#1008054,#1008055,#1008056,#1008057,
#1008058,#1008059,#1008060,#1008061,#1008062,#1008063,#1008064,#1008065,
#1008066,#1008067,#1008068,#1008069,#1008070,#1008071,#1008072,#1008073,
#1008074,#1008075,#1008076,#1008077,#1008078,#1008079,#1008080,#1008081,
#1008082,#1008083,#1008084,#1008085,#1008086,#1008087,#1008088,#1008089,
#1008090,#1008091,#1008092,#1008093),.UNSPECIFIED.,.F.,.F.,(4,3,3,3,3,3,
3,3,3,3,3,3,3,4),(0.,0.0625,0.125,0.169419173925302,0.213376697055518,0.25,
0.251489587923412,0.29185020382772,0.33342510191386,0.375,0.418564564925195,
0.461510370562635,0.5,0.500021313594829),.UNSPECIFIED.);
#1774=B_SPLINE_CURVE_WITH_KNOTS('',3,(#1008183,#1008184,#1008185,#1008186,
#1008187,#1008188,#1008189,#1008190,#1008191,#1008192,#1008193,#1008194,
#1008195,#1008196,#1008197,#1008198,#1008199,#1008200,#1008201,#1008202,
#1008203,#1008204,#1008205,#1008206,#1008207,#1008208,#1008209,#1008210),
 .UNSPECIFIED.,.F.,.F.,(4,3,3,3,3,3,3,3,3,4),(0.,0.150637102842994,0.25,
0.251412790060847,0.3652941545516,0.49090373459164,0.5,0.501455353900675,
0.826720022906722,1.),.UNSPECIFIED.);
#1775=B_SPLINE_CURVE_WITH_KNOTS('',3,(#1008222,#1008223,#1008224,#1008225,
#1008226,#1008227,#1008228,#1008229,#1008230,#1008231,#1008232,#1008233,
#1008234,#1008235,#1008236,#1008237,#1008238,#1008239,#1008240,#1008241,
#1008242,#1008243,#1008244,#1008245,#1008246,#1008247,#1008248,#1008249),
 .UNSPECIFIED.,.F.,.F.,(4,3,3,3,3,3,3,3,3,4),(0.,0.248852162759157,0.480925344474837,
0.498183186496117,0.5,0.647801447609317,0.748305633776162,0.75,0.885687959486509,
1.),.UNSPECIFIED.);
#1776=B_SPLINE_CURVE_WITH_KNOTS('',3,(#1008595,#1008596,#1008597,#1008598,
#1008599,#1008600,#1008601,#1008602,#1008603,#1008604,#1008605,#1008606,
#1008607,#1008608,#1008609,#1008610,#1008611,#1008612,#1008613,#1008614,
#1008615,#1008616,#1008617,#1008618,#1008619,#1008620,#1008621,#1008622,
#1008623,#1008624,#1008625,#1008626,#1008627,#1008628,#1008629,#1008630,
#1008631,#1008632,#1008633,#1008634,#1008635,#1008636,#1008637,#1008638,
#1008639,#1008640,#1008641,#1008642,#1008643,#1008644,#1008645,#1008646,
#1008647,#1008648,#1008649,#1008650,#1008651,#1008652,#1008653,#1008654,
#1008655,#1008656,#1008657,#1008658,#1008659,#1008660,#1008661,#1008662,
#1008663,#1008664,#1008665,#1008666,#1008667,#1008668,#1008669,#1008670,
#1008671,#1008672,#1008673,#1008674,#1008675,#1008676,#1008677,#1008678,
#1008679,#1008680,#1008681,#1008682,#1008683,#1008684,#1008685,#1008686,
#1008687,#1008688,#1008689,#1008690,#1008691,#1008692,#1008693,#1008694,
#1008695,#1008696,#1008697,#1008698,#1008699,#1008700,#1008701,#1008702,
#1008703,#1008704,#1008705,#1008706,#1008707,#1008708,#1008709,#1008710,
#1008711,#1008712),.UNSPECIFIED.,.F.,.F.,(4,3,3,3,3,3,3,3,3,3,3,3,3,3,3,
3,3,3,3,3,3,3,3,3,3,3,3,3,3,3,3,3,3,3,3,3,3,3,3,4),(0.,0.0167033133320474,
0.0335159775128922,0.0505515605383049,0.0624999999999979,0.0800465545683885,
0.0978171564441221,0.115968549293567,0.124999999999996,0.142088748572205,
0.159786865183101,0.178659352148578,0.187499999999994,0.204457016908399,
0.219931593246123,0.234965796623057,0.248277791543887,0.249999999999992,
0.262845023760218,0.276119938590022,0.281249999999991,0.282491349088776,
0.292588181826137,0.302814269872167,0.312499999999991,0.324099353709201,
0.337396964536637,0.352539086872438,0.363112984521665,0.374999999999991,
0.388399403677647,0.403168593181793,0.417786395688383,0.432156333019453,
0.437499999999992,0.453116344912582,0.467392920186164,0.481498885902767,
0.495523900483524,0.499965379650354),.UNSPECIFIED.);
#1777=B_SPLINE_CURVE_WITH_KNOTS('',3,(#1008768,#1008769,#1008770,#1008771),
 .UNSPECIFIED.,.F.,.F.,(4,4),(0.,0.0153354995217388),.UNSPECIFIED.);
#1778=B_SPLINE_CURVE_WITH_KNOTS('',3,(#1008772,#1008773,#1008774,#1008775,
#1008776,#1008777,#1008778,#1008779,#1008780,#1008781,#1008782,#1008783,
#1008784,#1008785,#1008786,#1008787,#1008788,#1008789,#1008790,#1008791,
#1008792,#1008793,#1008794,#1008795,#1008796,#1008797,#1008798,#1008799,
#1008800,#1008801,#1008802,#1008803,#1008804,#1008805,#1008806,#1008807,
#1008808,#1008809,#1008810,#1008811,#1008812,#1008813,#1008814,#1008815,
#1008816,#1008817,#1008818,#1008819,#1008820,#1008821,#1008822,#1008823,
#1008824,#1008825,#1008826,#1008827,#1008828,#1008829,#1008830,#1008831,
#1008832,#1008833,#1008834,#1008835,#1008836,#1008837,#1008838,#1008839,
#1008840,#1008841,#1008842,#1008843,#1008844,#1008845,#1008846,#1008847,
#1008848,#1008849,#1008850,#1008851,#1008852,#1008853,#1008854,#1008855,
#1008856,#1008857,#1008858,#1008859,#1008860,#1008861,#1008862,#1008863,
#1008864,#1008865,#1008866,#1008867,#1008868,#1008869,#1008870,#1008871,
#1008872,#1008873,#1008874,#1008875,#1008876,#1008877,#1008878,#1008879,
#1008880,#1008881,#1008882,#1008883,#1008884,#1008885,#1008886,#1008887,
#1008888,#1008889,#1008890,#1008891,#1008892,#1008893,#1008894,#1008895,
#1008896,#1008897,#1008898,#1008899,#1008900,#1008901,#1008902,#1008903,
#1008904),.UNSPECIFIED.,.F.,.F.,(4,3,3,3,3,3,3,3,3,3,3,3,3,3,3,3,3,3,3,
3,3,3,3,3,3,3,3,3,3,3,3,3,3,3,3,3,3,3,3,3,3,3,3,3,4),(0.499266965169072,
0.500000000000001,0.511013804893285,0.515593134959166,0.52701071427247,
0.531250000000001,0.542515226169656,0.545639516084281,0.557600046292851,
0.562500000000001,0.57633659863279,0.594010439571835,0.607667271042769,
0.625000000000002,0.628906250000002,0.639383998917446,0.643554687500002,
0.654541015625003,0.671279869257483,0.687500000000003,0.70321409819673,
0.726760928461128,0.734963898652107,0.750000000000004,0.760961710775002,
0.76639052582048,0.77777357961362,0.781250000000003,0.792850682654145,0.796875000000003,
0.798167361748037,0.812500000000003,0.830168230659747,0.856946324466156,
0.86221846131369,0.875000000000002,0.894155969091751,0.913028587809572,
0.925502238512144,0.937500000000001,0.953730795351695,0.956110005984519,
0.971519005927325,0.98606190073076,1.),.UNSPECIFIED.);
#1779=B_SPLINE_CURVE_WITH_KNOTS('',3,(#1008906,#1008907,#1008908,#1008909),
 .UNSPECIFIED.,.F.,.F.,(4,4),(0.,0.0540653661195833),.UNSPECIFIED.);
#1780=B_SPLINE_CURVE_WITH_KNOTS('',3,(#1009169,#1009170,#1009171,#1009172,
#1009173,#1009174,#1009175,#1009176,#1009177,#1009178,#1009179,#1009180,
#1009181,#1009182,#1009183,#1009184,#1009185,#1009186,#1009187,#1009188,
#1009189,#1009190,#1009191,#1009192,#1009193,#1009194,#1009195,#1009196),
 .UNSPECIFIED.,.F.,.F.,(4,3,3,3,3,3,3,3,3,4),(0.,0.125,0.250883706841152,
0.375441853420576,0.5,0.501393769219554,0.679716227167033,0.75,0.924484893725324,
1.),.UNSPECIFIED.);
#1781=B_SPLINE_CURVE_WITH_KNOTS('',3,(#1009198,#1009199,#1009200,#1009201,
#1009202,#1009203,#1009204,#1009205,#1009206,#1009207),.UNSPECIFIED.,.F.,
 .F.,(4,3,3,4),(0.,0.00100000000006922,0.0050000000087528,0.00748052373772518),
 .UNSPECIFIED.);
#1782=B_SPLINE_CURVE_WITH_KNOTS('',3,(#1009209,#1009210,#1009211,#1009212,
#1009213,#1009214,#1009215,#1009216,#1009217,#1009218,#1009219,#1009220,
#1009221,#1009222,#1009223,#1009224,#1009225,#1009226,#1009227,#1009228,
#1009229,#1009230,#1009231,#1009232,#1009233,#1009234,#1009235,#1009236,
#1009237,#1009238,#1009239,#1009240,#1009241,#1009242,#1009243,#1009244,
#1009245,#1009246,#1009247,#1009248,#1009249,#1009250,#1009251,#1009252,
#1009253,#1009254,#1009255,#1009256,#1009257,#1009258,#1009259,#1009260,
#1009261,#1009262,#1009263,#1009264,#1009265,#1009266,#1009267,#1009268,
#1009269,#1009270,#1009271,#1009272,#1009273,#1009274,#1009275),
 .UNSPECIFIED.,.F.,.F.,(4,3,3,3,3,3,3,3,3,3,3,3,3,3,3,3,3,3,3,3,3,3,4),
(0.,0.094779076856828,0.124592909271935,0.219139250125843,0.249101023592596,
0.250000000000002,0.303778981106093,0.312500000000002,0.374062230698279,
0.406250000000002,0.463752769242783,0.498675971127211,0.500000000000002,
0.576850530573587,0.623729484567216,0.625,0.691894612402541,0.748974611703644,
0.749999999999999,0.812499999999999,0.874611112117408,0.947649928074619,
1.),.UNSPECIFIED.);
#1783=B_SPLINE_CURVE_WITH_KNOTS('',3,(#1009277,#1009278,#1009279,#1009280,
#1009281,#1009282,#1009283,#1009284,#1009285,#1009286,#1009287,#1009288,
#1009289,#1009290,#1009291,#1009292,#1009293,#1009294,#1009295,#1009296,
#1009297,#1009298,#1009299,#1009300,#1009301,#1009302,#1009303,#1009304,
#1009305,#1009306,#1009307,#1009308,#1009309,#1009310,#1009311,#1009312,
#1009313,#1009314,#1009315,#1009316,#1009317,#1009318,#1009319,#1009320,
#1009321,#1009322,#1009323,#1009324,#1009325,#1009326,#1009327,#1009328,
#1009329,#1009330,#1009331,#1009332,#1009333,#1009334,#1009335,#1009336,
#1009337,#1009338,#1009339,#1009340),.UNSPECIFIED.,.F.,.F.,(4,3,3,3,3,3,
3,3,3,3,3,3,3,3,3,3,3,3,3,3,3,4),(0.,0.062472663219834,0.124951076854591,
0.125,0.229120086922639,0.24994167642354,0.25,0.331862930174773,0.374926725451338,
0.455471913704218,0.5,0.500000587329484,0.554836153893009,0.562540910893925,
0.617921574985463,0.625,0.625057057257088,0.704508400961065,0.75,0.750078764596461,
0.875055903539745,1.),.UNSPECIFIED.);
#1784=B_SPLINE_CURVE_WITH_KNOTS('',3,(#1009342,#1009343,#1009344,#1009345,
#1009346,#1009347,#1009348,#1009349,#1009350,#1009351,#1009352,#1009353,
#1009354,#1009355,#1009356,#1009357,#1009358,#1009359,#1009360,#1009361,
#1009362,#1009363,#1009364,#1009365,#1009366,#1009367,#1009368,#1009369,
#1009370,#1009371,#1009372,#1009373,#1009374,#1009375,#1009376,#1009377,
#1009378,#1009379,#1009380,#1009381,#1009382,#1009383,#1009384,#1009385,
#1009386,#1009387,#1009388,#1009389,#1009390,#1009391,#1009392,#1009393,
#1009394,#1009395,#1009396,#1009397,#1009398,#1009399,#1009400,#1009401,
#1009402,#1009403,#1009404,#1009405),.UNSPECIFIED.,.F.,.F.,(4,3,3,3,3,3,
3,3,3,3,3,3,3,3,3,3,3,3,3,3,3,4),(0.,0.108598633799814,0.124999999999998,
0.237876673208136,0.249999999999997,0.25101770215221,0.340927662634996,
0.374999999999997,0.376272373114226,0.439619673678864,0.499999999999998,
0.501333274087017,0.575992161420335,0.624999999999998,0.626202216527917,
0.707222578369626,0.749999999999999,0.750920838148268,0.867569309441989,
0.874999999999999,0.984129818245493,1.),.UNSPECIFIED.);
#1785=B_SPLINE_CURVE_WITH_KNOTS('',3,(#1009407,#1009408,#1009409,#1009410,
#1009411,#1009412,#1009413,#1009414,#1009415,#1009416),.UNSPECIFIED.,.F.,
 .F.,(4,3,3,4),(0.,0.00100000000007194,0.00500000000888946,0.00748052373779466),
 .UNSPECIFIED.);
#1786=B_SPLINE_CURVE_WITH_KNOTS('',3,(#1009418,#1009419,#1009420,#1009421,
#1009422,#1009423,#1009424,#1009425,#1009426,#1009427,#1009428,#1009429,
#1009430,#1009431,#1009432,#1009433,#1009434,#1009435,#1009436,#1009437,
#1009438,#1009439,#1009440,#1009441,#1009442,#1009443,#1009444,#1009445),
 .UNSPECIFIED.,.F.,.F.,(4,3,3,3,3,3,3,3,3,4),(0.,0.150416011606267,0.249542937090561,
0.399842297909948,0.498613058961192,0.5,0.639631149061975,0.748442494524163,
0.895572829741932,1.),.UNSPECIFIED.);
#1787=B_SPLINE_CURVE_WITH_KNOTS('',3,(#1009451,#1009452,#1009453,#1009454,
#1009455,#1009456,#1009457,#1009458,#1009459,#1009460,#1009461,#1009462,
#1009463,#1009464,#1009465,#1009466),.UNSPECIFIED.,.F.,.F.,(4,3,3,3,3,4),
(0.,0.426266811255099,0.499924402971662,0.5,0.789148361521773,1.),
 .UNSPECIFIED.);
#1788=B_SPLINE_CURVE_WITH_KNOTS('',3,(#1009470,#1009471,#1009472,#1009473,
#1009474,#1009475,#1009476,#1009477,#1009478,#1009479,#1009480,#1009481,
#1009482,#1009483,#1009484,#1009485),.UNSPECIFIED.,.F.,.F.,(4,3,3,3,3,4),
(0.,0.256786447698163,0.5,0.500112409627687,0.852816041903005,1.),
 .UNSPECIFIED.);
#1789=B_SPLINE_CURVE_WITH_KNOTS('',3,(#1009490,#1009491,#1009492,#1009493,
#1009494,#1009495,#1009496,#1009497,#1009498,#1009499,#1009500,#1009501,
#1009502,#1009503,#1009504,#1009505),.UNSPECIFIED.,.F.,.F.,(4,3,3,3,3,4),
(0.,0.256786447655877,0.5,0.500112409627689,0.852816043110641,1.),
 .UNSPECIFIED.);
#1790=B_SPLINE_CURVE_WITH_KNOTS('',3,(#1009511,#1009512,#1009513,#1009514,
#1009515,#1009516,#1009517,#1009518,#1009519,#1009520,#1009521,#1009522,
#1009523,#1009524,#1009525,#1009526,#1009527,#1009528,#1009529,#1009530,
#1009531,#1009532,#1009533,#1009534,#1009535,#1009536,#1009537,#1009538),
 .UNSPECIFIED.,.F.,.F.,(4,3,3,3,3,3,3,3,3,4),(0.,0.125,0.250883706841163,
0.375441853420582,0.5,0.501393769219544,0.679716227177941,0.75,0.92448489375819,
1.),.UNSPECIFIED.);
#1791=B_SPLINE_CURVE_WITH_KNOTS('',3,(#1009540,#1009541,#1009542,#1009543,
#1009544,#1009545,#1009546,#1009547,#1009548,#1009549),.UNSPECIFIED.,.F.,
 .F.,(4,3,3,4),(0.,0.00100000000006922,0.0050000000087528,0.00748052373772519),
 .UNSPECIFIED.);
#1792=B_SPLINE_CURVE_WITH_KNOTS('',3,(#1009551,#1009552,#1009553,#1009554,
#1009555,#1009556,#1009557,#1009558,#1009559,#1009560,#1009561,#1009562,
#1009563,#1009564,#1009565,#1009566,#1009567,#1009568,#1009569,#1009570,
#1009571,#1009572,#1009573,#1009574,#1009575,#1009576,#1009577,#1009578,
#1009579,#1009580,#1009581,#1009582,#1009583,#1009584,#1009585,#1009586,
#1009587,#1009588,#1009589,#1009590,#1009591,#1009592,#1009593,#1009594,
#1009595,#1009596,#1009597,#1009598,#1009599,#1009600,#1009601,#1009602,
#1009603,#1009604,#1009605,#1009606,#1009607,#1009608,#1009609,#1009610,
#1009611,#1009612,#1009613,#1009614,#1009615,#1009616,#1009617),
 .UNSPECIFIED.,.F.,.F.,(4,3,3,3,3,3,3,3,3,3,3,3,3,3,3,3,3,3,3,3,3,3,4),
(0.,0.0947790768921598,0.124592909272101,0.219139250173884,0.249101023592591,
0.250000000000001,0.303778981105495,0.312500000000002,0.374062230698277,
0.406250000000002,0.463752769243795,0.498675971127214,0.500000000000003,
0.576850530571187,0.62372948456722,0.625000000000003,0.691894612405612,
0.748974611703647,0.750000000000004,0.812500000000003,0.874611112117488,
0.947649928120867,1.),.UNSPECIFIED.);
#1793=B_SPLINE_CURVE_WITH_KNOTS('',3,(#1009619,#1009620,#1009621,#1009622,
#1009623,#1009624,#1009625,#1009626,#1009627,#1009628,#1009629,#1009630,
#1009631,#1009632,#1009633,#1009634,#1009635,#1009636,#1009637,#1009638,
#1009639,#1009640,#1009641,#1009642,#1009643,#1009644,#1009645,#1009646,
#1009647,#1009648,#1009649,#1009650,#1009651,#1009652,#1009653,#1009654,
#1009655,#1009656,#1009657,#1009658,#1009659,#1009660,#1009661,#1009662,
#1009663,#1009664,#1009665,#1009666,#1009667,#1009668,#1009669,#1009670,
#1009671,#1009672,#1009673,#1009674,#1009675,#1009676,#1009677,#1009678,
#1009679,#1009680,#1009681,#1009682),.UNSPECIFIED.,.F.,.F.,(4,3,3,3,3,3,
3,3,3,3,3,3,3,3,3,3,3,3,3,3,3,4),(0.,0.0624726632199425,0.124951076854591,
0.125,0.229120087040474,0.249941676423539,0.25,0.331862930178412,0.374926725451332,
0.455471913707321,0.5,0.500000587329483,0.554836153894233,0.562540910893926,
0.617921574986231,0.625,0.625057057257087,0.704508400940848,0.75,0.750078764596461,
0.875055903539623,1.),.UNSPECIFIED.);
#1794=B_SPLINE_CURVE_WITH_KNOTS('',3,(#1009684,#1009685,#1009686,#1009687,
#1009688,#1009689,#1009690,#1009691,#1009692,#1009693,#1009694,#1009695,
#1009696,#1009697,#1009698,#1009699,#1009700,#1009701,#1009702,#1009703,
#1009704,#1009705,#1009706,#1009707,#1009708,#1009709,#1009710,#1009711,
#1009712,#1009713,#1009714,#1009715,#1009716,#1009717,#1009718,#1009719,
#1009720,#1009721,#1009722,#1009723,#1009724,#1009725,#1009726,#1009727,
#1009728,#1009729,#1009730,#1009731,#1009732,#1009733,#1009734,#1009735,
#1009736,#1009737,#1009738,#1009739,#1009740,#1009741,#1009742,#1009743,
#1009744,#1009745,#1009746,#1009747),.UNSPECIFIED.,.F.,.F.,(4,3,3,3,3,3,
3,3,3,3,3,3,3,3,3,3,3,3,3,3,3,4),(0.,0.108598633800449,0.124999999999997,
0.237876673212055,0.249999999999995,0.251017702152211,0.340927662634805,
0.374999999999996,0.376272373114225,0.439619673678309,0.499999999999997,
0.501333274087012,0.575992161419239,0.624999999999997,0.626202216527914,
0.707222578372489,0.749999999999998,0.750920838148266,0.867569309440946,
0.874999999999999,0.984129818294593,1.),.UNSPECIFIED.);
#1795=B_SPLINE_CURVE_WITH_KNOTS('',3,(#1009749,#1009750,#1009751,#1009752,
#1009753,#1009754,#1009755,#1009756,#1009757,#1009758),.UNSPECIFIED.,.F.,
 .F.,(4,3,3,4),(0.,0.00100000000007194,0.00500000000888946,0.00748052373779466),
 .UNSPECIFIED.);
#1796=B_SPLINE_CURVE_WITH_KNOTS('',3,(#1009760,#1009761,#1009762,#1009763,
#1009764,#1009765,#1009766,#1009767,#1009768,#1009769,#1009770,#1009771,
#1009772,#1009773,#1009774,#1009775,#1009776,#1009777,#1009778,#1009779,
#1009780,#1009781,#1009782,#1009783,#1009784,#1009785,#1009786,#1009787),
 .UNSPECIFIED.,.F.,.F.,(4,3,3,3,3,3,3,3,3,4),(0.,0.150416011599578,0.249542937090449,
0.3998422978992,0.498613058961193,0.5,0.639631149060701,0.748442494524025,
0.895572829751357,1.),.UNSPECIFIED.);
#1797=B_SPLINE_CURVE_WITH_KNOTS('',3,(#1009793,#1009794,#1009795,#1009796,
#1009797,#1009798,#1009799,#1009800,#1009801,#1009802,#1009803,#1009804,
#1009805,#1009806,#1009807,#1009808),.UNSPECIFIED.,.F.,.F.,(4,3,3,3,3,4),
(0.,0.426266813052246,0.499924402971662,0.5,0.78914836045411,1.),
 .UNSPECIFIED.);
#1798=B_SPLINE_CURVE_WITH_KNOTS('',3,(#1009811,#1009812,#1009813,#1009814,
#1009815,#1009816),.UNSPECIFIED.,.F.,.F.,(4,2,4),(0.,0.5,1.),
 .UNSPECIFIED.);
#1799=B_SPLINE_CURVE_WITH_KNOTS('',3,(#1009817,#1009818,#1009819,#1009820,
#1009821,#1009822),.UNSPECIFIED.,.F.,.F.,(4,2,4),(0.,0.5,1.),
 .UNSPECIFIED.);
#1800=B_SPLINE_CURVE_WITH_KNOTS('',3,(#1009824,#1009825,#1009826,#1009827,
#1009828,#1009829),.UNSPECIFIED.,.F.,.F.,(4,2,4),(0.,0.5,1.),
 .UNSPECIFIED.);
#1801=B_SPLINE_CURVE_WITH_KNOTS('',3,(#1009830,#1009831,#1009832,#1009833,
#1009834,#1009835),.UNSPECIFIED.,.F.,.F.,(4,2,4),(0.,0.5,1.),
 .UNSPECIFIED.);
#1802=B_SPLINE_CURVE_WITH_KNOTS('',3,(#1009837,#1009838,#1009839,#1009840,
#1009841,#1009842,#1009843,#1009844,#1009845,#1009846,#1009847,#1009848,
#1009849,#1009850),.UNSPECIFIED.,.F.,.F.,(4,2,2,2,2,2,4),(0.,0.249999999999998,
0.374999999999998,0.499999999999999,0.624999999999999,0.749999999999999,
1.),.UNSPECIFIED.);
#1803=B_SPLINE_CURVE_WITH_KNOTS('',3,(#1009851,#1009852,#1009853,#1009854,
#1009855,#1009856,#1009857,#1009858,#1009859,#1009860,#1009861,#1009862,
#1009863,#1009864,#1009865,#1009866,#1009867,#1009868,#1009869,#1009870,
#1009871,#1009872,#1009873,#1009874,#1009875,#1009876,#1009877,#1009878,
#1009879,#1009880,#1009881,#1009882,#1009883,#1009884,#1009885,#1009886,
#1009887,#1009888,#1009889,#1009890,#1009891,#1009892,#1009893,#1009894,
#1009895,#1009896,#1009897,#1009898,#1009899,#1009900,#1009901,#1009902,
#1009903,#1009904,#1009905,#1009906,#1009907,#1009908,#1009909,#1009910,
#1009911,#1009912,#1009913,#1009914),.UNSPECIFIED.,.F.,.F.,(4,3,3,3,3,3,
3,3,3,3,3,3,3,3,3,3,3,3,3,3,3,4),(0.,0.108345717371444,0.124685128715174,
0.230611248664367,0.249531137759724,0.250000000000001,0.313495848223784,
0.374429734916563,0.375000000000001,0.449386099725819,0.499428520336509,
0.500000000000001,0.565359167155021,0.624506812093728,0.625000000000002,
0.728310029141185,0.749660516173166,0.750000000000002,0.841332159319564,
0.874752513207696,0.966763683155353,1.),.UNSPECIFIED.);
#1804=B_SPLINE_CURVE_WITH_KNOTS('',3,(#1009916,#1009917,#1009918,#1009919,
#1009920,#1009921,#1009922,#1009923,#1009924,#1009925,#1009926,#1009927,
#1009928,#1009929,#1009930,#1009931,#1009932,#1009933,#1009934,#1009935,
#1009936,#1009937,#1009938,#1009939,#1009940,#1009941,#1009942,#1009943,
#1009944,#1009945,#1009946,#1009947,#1009948,#1009949,#1009950,#1009951,
#1009952,#1009953,#1009954,#1009955,#1009956,#1009957,#1009958,#1009959,
#1009960,#1009961,#1009962,#1009963,#1009964,#1009965,#1009966,#1009967,
#1009968,#1009969,#1009970,#1009971,#1009972,#1009973,#1009974,#1009975,
#1009976,#1009977,#1009978,#1009979),.UNSPECIFIED.,.F.,.F.,(4,3,3,3,3,3,
3,3,3,3,3,3,3,3,3,3,3,3,3,3,3,4),(0.,0.108345717222966,0.124685128715376,
0.230611248544448,0.249531137759721,0.249999999999997,0.313495848222126,
0.37442973491656,0.374999999999996,0.449386099727682,0.499428520336508,
0.499999999999996,0.565359167154179,0.624506812093721,0.624999999999996,
0.728310029127495,0.749660516173162,0.749999999999995,0.841332159237736,
0.874752513207961,0.966763683066574,1.),.UNSPECIFIED.);
#1805=B_SPLINE_CURVE_WITH_KNOTS('',3,(#1009980,#1009981,#1009982,#1009983,
#1009984,#1009985,#1009986,#1009987,#1009988,#1009989,#1009990,#1009991,
#1009992,#1009993),.UNSPECIFIED.,.F.,.F.,(4,2,2,2,2,2,4),(0.,0.249999999999999,
0.374999999999999,0.499999999999999,0.624999999999999,0.75,1.),
 .UNSPECIFIED.);
#1806=B_SPLINE_CURVE_WITH_KNOTS('',3,(#1010017,#1010018,#1010019,#1010020,
#1010021,#1010022,#1010023,#1010024,#1010025,#1010026,#1010027,#1010028,
#1010029,#1010030,#1010031,#1010032,#1010033,#1010034,#1010035,#1010036,
#1010037,#1010038,#1010039,#1010040,#1010041,#1010042,#1010043,#1010044,
#1010045,#1010046,#1010047),.UNSPECIFIED.,.F.,.F.,(4,3,3,3,3,3,3,3,3,3,
4),(0.,0.134739374886027,0.268793151734014,0.393772588829641,0.5,0.533054215378663,
0.649789670730015,0.753643321159968,0.852340935423133,0.94444891466192,
0.999996036784071),.UNSPECIFIED.);
#1807=B_SPLINE_CURVE_WITH_KNOTS('',3,(#1010110,#1010111,#1010112,#1010113,
#1010114,#1010115,#1010116,#1010117,#1010118,#1010119,#1010120,#1010121,
#1010122,#1010123,#1010124,#1010125,#1010126,#1010127,#1010128,#1010129,
#1010130,#1010131,#1010132,#1010133,#1010134,#1010135,#1010136,#1010137,
#1010138,#1010139,#1010140),.UNSPECIFIED.,.F.,.F.,(4,3,3,3,3,3,3,3,3,3,
4),(0.,0.0918642454521595,0.191044915208239,0.295150430541153,0.408177095746708,
0.466653098630976,0.5,0.625,0.756089201245176,0.891484054800027,1.),
 .UNSPECIFIED.);
#1808=B_SPLINE_CURVE_WITH_KNOTS('',3,(#1010167,#1010168,#1010169,#1010170,
#1010171,#1010172,#1010173,#1010174,#1010175,#1010176,#1010177,#1010178,
#1010179,#1010180,#1010181,#1010182,#1010183,#1010184,#1010185,#1010186,
#1010187,#1010188,#1010189,#1010190,#1010191,#1010192,#1010193,#1010194,
#1010195,#1010196,#1010197),.UNSPECIFIED.,.F.,.F.,(4,3,3,3,3,3,3,3,3,3,
4),(0.,0.0918642454527967,0.191044915210314,0.295150430543177,0.408177095746037,
0.466653098630973,0.5,0.625,0.756089201257848,0.891484054821033,1.),
 .UNSPECIFIED.);
#1809=B_SPLINE_CURVE_WITH_KNOTS('',3,(#1010257,#1010258,#1010259,#1010260,
#1010261,#1010262,#1010263,#1010264,#1010265,#1010266,#1010267,#1010268,
#1010269,#1010270,#1010271,#1010272,#1010273,#1010274,#1010275,#1010276,
#1010277,#1010278,#1010279,#1010280,#1010281,#1010282,#1010283,#1010284,
#1010285,#1010286,#1010287),.UNSPECIFIED.,.F.,.F.,(4,3,3,3,3,3,3,3,3,3,
4),(0.,0.134739374881022,0.268793151723709,0.39377258881655,0.5,0.533054215378657,
0.649789670730011,0.753643321160961,0.852340935429046,0.944448914669963,
0.99999603678407),.UNSPECIFIED.);
#1810=B_SPLINE_CURVE_WITH_KNOTS('',3,(#1010870,#1010871,#1010872,#1010873,
#1010874,#1010875,#1010876,#1010877,#1010878,#1010879,#1010880,#1010881,
#1010882,#1010883,#1010884,#1010885,#1010886,#1010887,#1010888,#1010889,
#1010890,#1010891,#1010892,#1010893,#1010894,#1010895,#1010896,#1010897,
#1010898,#1010899,#1010900,#1010901,#1010902,#1010903,#1010904,#1010905,
#1010906,#1010907,#1010908,#1010909),.UNSPECIFIED.,.F.,.F.,(4,3,3,3,3,3,
3,3,3,3,3,3,3,4),(0.,0.143111930012682,0.283741538017185,0.416315632314888,
0.500000000000001,0.591332019963847,0.67587636263462,0.750000000000001,
0.8125,0.868011314477345,0.875,0.928787706163551,0.978913174124154,1.),
 .UNSPECIFIED.);
#1811=B_SPLINE_CURVE_WITH_KNOTS('',3,(#1010942,#1010943,#1010944,#1010945,
#1010946,#1010947,#1010948,#1010949,#1010950,#1010951,#1010952,#1010953,
#1010954,#1010955,#1010956,#1010957,#1010958,#1010959,#1010960,#1010961,
#1010962,#1010963,#1010964,#1010965,#1010966,#1010967,#1010968,#1010969,
#1010970,#1010971,#1010972,#1010973,#1010974,#1010975,#1010976,#1010977,
#1010978,#1010979,#1010980,#1010981,#1010982,#1010983,#1010984),
 .UNSPECIFIED.,.F.,.F.,(4,3,3,3,3,3,3,3,3,3,3,3,3,3,4),(0.,0.0461765081178022,
0.103104916359307,0.124999999999999,0.162820160733489,0.194558011366423,
0.24215602719343,0.249999999999998,0.382190378077332,0.446808445620272,
0.499999999999998,0.666714995849402,0.720689351271979,0.916492320193239,
1.),.UNSPECIFIED.);
#1812=B_SPLINE_CURVE_WITH_KNOTS('',3,(#1011203,#1011204,#1011205,#1011206,
#1011207,#1011208,#1011209,#1011210,#1011211,#1011212,#1011213,#1011214,
#1011215),.UNSPECIFIED.,.F.,.F.,(4,3,3,3,4),(0.940061635140074,0.95671632042315,
0.973236474209292,0.98960092191231,1.),.UNSPECIFIED.);
#1813=B_SPLINE_CURVE_WITH_KNOTS('',3,(#1011220,#1011221,#1011222,#1011223),
 .UNSPECIFIED.,.F.,.F.,(4,4),(0.,0.0540653661195541),.UNSPECIFIED.);
#1814=B_SPLINE_CURVE_WITH_KNOTS('',3,(#1011332,#1011333,#1011334,#1011335),
 .UNSPECIFIED.,.F.,.F.,(4,4),(0.982676114794182,1.),.UNSPECIFIED.);
#1815=B_SPLINE_CURVE_WITH_KNOTS('',3,(#1011337,#1011338,#1011339,#1011340,
#1011341,#1011342,#1011343,#1011344,#1011345,#1011346,#1011347,#1011348,
#1011349,#1011350,#1011351,#1011352,#1011353,#1011354,#1011355,#1011356,
#1011357,#1011358,#1011359,#1011360,#1011361,#1011362,#1011363,#1011364,
#1011365,#1011366,#1011367,#1011368,#1011369,#1011370,#1011371,#1011372,
#1011373,#1011374,#1011375,#1011376,#1011377,#1011378,#1011379,#1011380,
#1011381,#1011382,#1011383,#1011384,#1011385,#1011386,#1011387,#1011388,
#1011389,#1011390,#1011391,#1011392,#1011393,#1011394,#1011395,#1011396,
#1011397,#1011398,#1011399,#1011400,#1011401,#1011402,#1011403,#1011404,
#1011405,#1011406,#1011407,#1011408,#1011409,#1011410,#1011411,#1011412,
#1011413,#1011414,#1011415,#1011416,#1011417,#1011418,#1011419,#1011420,
#1011421,#1011422,#1011423,#1011424,#1011425,#1011426,#1011427,#1011428,
#1011429,#1011430,#1011431,#1011432,#1011433,#1011434,#1011435,#1011436,
#1011437,#1011438,#1011439,#1011440,#1011441,#1011442,#1011443,#1011444,
#1011445,#1011446,#1011447,#1011448,#1011449,#1011450,#1011451,#1011452,
#1011453,#1011454),.UNSPECIFIED.,.F.,.F.,(4,3,3,3,3,3,3,3,3,3,3,3,3,3,3,
3,3,3,3,3,3,3,3,3,3,3,3,3,3,3,3,3,3,3,3,3,3,3,3,4),(0.,0.0167033133322725,
0.0335159775109583,0.0505515605366637,0.0624999999999979,0.0800465545684333,
0.0978171564441225,0.115968549293187,0.124999999999996,0.142088748572035,
0.159786865182846,0.178659352148301,0.187499999999994,0.204457016908768,
0.219931593246745,0.234965796623368,0.248277791544113,0.249999999999992,
0.262845023760196,0.276119938590311,0.281249999999991,0.282491349088776,
0.292588181826094,0.302814269872088,0.312499999999991,0.324099353709215,
0.337396964536711,0.352539086872516,0.363112984521665,0.374999999999991,
0.388399403678697,0.403168593182817,0.417786395689333,0.432156333020387,
0.437499999999992,0.453116344912582,0.467392920186007,0.481498885903123,
0.495523900483842,0.499965379650354),.UNSPECIFIED.);
#1816=B_SPLINE_CURVE_WITH_KNOTS('',3,(#1011460,#1011461,#1011462,#1011463,
#1011464,#1011465,#1011466,#1011467,#1011468,#1011469,#1011470,#1011471,
#1011472,#1011473,#1011474,#1011475,#1011476,#1011477,#1011478,#1011479,
#1011480,#1011481,#1011482,#1011483,#1011484,#1011485,#1011486,#1011487,
#1011488,#1011489,#1011490,#1011491,#1011492,#1011493,#1011494,#1011495,
#1011496,#1011497,#1011498,#1011499,#1011500,#1011501,#1011502,#1011503,
#1011504,#1011505,#1011506,#1011507,#1011508,#1011509,#1011510,#1011511,
#1011512,#1011513,#1011514,#1011515,#1011516,#1011517,#1011518,#1011519,
#1011520,#1011521,#1011522,#1011523,#1011524,#1011525,#1011526,#1011527,
#1011528,#1011529,#1011530,#1011531,#1011532,#1011533,#1011534,#1011535,
#1011536,#1011537,#1011538,#1011539,#1011540,#1011541,#1011542,#1011543,
#1011544,#1011545,#1011546,#1011547,#1011548,#1011549,#1011550,#1011551,
#1011552,#1011553,#1011554,#1011555,#1011556,#1011557,#1011558,#1011559,
#1011560,#1011561,#1011562,#1011563,#1011564,#1011565,#1011566,#1011567,
#1011568,#1011569,#1011570,#1011571,#1011572,#1011573,#1011574,#1011575,
#1011576,#1011577,#1011578,#1011579,#1011580,#1011581,#1011582,#1011583,
#1011584,#1011585,#1011586,#1011587,#1011588,#1011589,#1011590,#1011591,
#1011592),.UNSPECIFIED.,.F.,.F.,(4,3,3,3,3,3,3,3,3,3,3,3,3,3,3,3,3,3,3,
3,3,3,3,3,3,3,3,3,3,3,3,3,3,3,3,3,3,3,3,3,3,3,3,3,4),(0.499266965169072,
0.500000000000001,0.511013804893273,0.515593134959166,0.527010714272484,
0.531250000000001,0.542515226169658,0.545639516084281,0.557600046292813,
0.562500000000001,0.57633659863279,0.594010439571777,0.607667271042769,
0.625000000000002,0.628906250000002,0.639383998917446,0.643554687500002,
0.654541015625003,0.671279869257483,0.687500000000003,0.70321409819673,
0.726760928462636,0.734963898652107,0.750000000000004,0.760961710774983,
0.76639052582048,0.777773579613579,0.781250000000003,0.792850682654072,
0.796875000000003,0.798167361748037,0.812500000000003,0.830168230659747,
0.856946324466428,0.86221846131369,0.875000000000002,0.894155969091751,
0.913028587809741,0.925502238512144,0.937500000000001,0.953730795351678,
0.956110005984519,0.971519005927338,0.98606190073076,1.),.UNSPECIFIED.);
#1817=B_SPLINE_CURVE_WITH_KNOTS('',3,(#1011593,#1011594,#1011595,#1011596),
 .UNSPECIFIED.,.F.,.F.,(4,4),(0.,0.0153354995217388),.UNSPECIFIED.);
#1818=B_SPLINE_CURVE_WITH_KNOTS('',3,(#1011653,#1011654,#1011655,#1011656,
#1011657,#1011658),.UNSPECIFIED.,.F.,.F.,(4,1,1,4),(0.00388391570541052,
0.18273924369199,0.28273924369199,0.993910973009778),.UNSPECIFIED.);
#1819=B_SPLINE_CURVE_WITH_KNOTS('',3,(#1011661,#1011662,#1011663,#1011664),
 .UNSPECIFIED.,.F.,.F.,(4,4),(0.00388391570541052,0.128842616318427),
 .UNSPECIFIED.);
#1820=B_SPLINE_CURVE_WITH_KNOTS('',3,(#1011666,#1011667,#1011668,#1011669),
 .UNSPECIFIED.,.F.,.F.,(4,4),(0.595125355735184,0.993910973009778),
 .UNSPECIFIED.);
#1821=B_SPLINE_CURVE_WITH_KNOTS('',3,(#1011674,#1011675,#1011676,#1011677,
#1011678,#1011679,#1011680,#1011681,#1011682,#1011683,#1011684,#1011685,
#1011686),.UNSPECIFIED.,.F.,.F.,(4,3,3,3,4),(0.,0.473156297473006,0.5,0.888373172308935,
1.),.UNSPECIFIED.);
#1822=B_SPLINE_CURVE_WITH_KNOTS('',3,(#1011693,#1011694,#1011695,#1011696,
#1011697,#1011698,#1011699,#1011700,#1011701,#1011702,#1011703,#1011704,
#1011705),.UNSPECIFIED.,.F.,.F.,(4,3,3,3,4),(0.,0.473156297708008,0.5,0.888373172309,
1.),.UNSPECIFIED.);
#1823=B_SPLINE_CURVE_WITH_KNOTS('',3,(#1011721,#1011722,#1011723,#1011724,
#1011725,#1011726,#1011727,#1011728,#1011729,#1011730),.UNSPECIFIED.,.F.,
 .F.,(4,3,3,4),(0.,0.112810063002179,0.766303485558763,1.),
 .UNSPECIFIED.);
#1824=B_SPLINE_CURVE_WITH_KNOTS('',3,(#1011737,#1011738,#1011739,#1011740,
#1011741,#1011742,#1011743,#1011744,#1011745,#1011746),.UNSPECIFIED.,.F.,
 .F.,(4,3,3,4),(2.26042394285656E-11,0.112810063002161,0.766303486274341,
1.),.UNSPECIFIED.);
#1825=B_SPLINE_CURVE_WITH_KNOTS('',3,(#1011760,#1011761,#1011762,#1011763,
#1011764,#1011765,#1011766,#1011767,#1011768,#1011769,#1011770,#1011771,
#1011772,#1011773,#1011774,#1011775,#1011776,#1011777,#1011778,#1011779,
#1011780,#1011781,#1011782,#1011783,#1011784,#1011785,#1011786,#1011787,
#1011788,#1011789,#1011790,#1011791,#1011792,#1011793,#1011794,#1011795,
#1011796,#1011797,#1011798,#1011799,#1011800,#1011801,#1011802,#1011803,
#1011804,#1011805,#1011806,#1011807,#1011808,#1011809,#1011810,#1011811,
#1011812,#1011813,#1011814,#1011815,#1011816,#1011817,#1011818,#1011819,
#1011820,#1011821,#1011822,#1011823),.UNSPECIFIED.,.F.,.F.,(4,3,3,3,3,3,
3,3,3,3,3,3,3,3,3,3,3,3,3,3,3,4),(0.,0.124979535221128,0.249967212158124,
0.25,0.329203723347896,0.374976147068522,0.375,0.429619320787357,0.437477092376043,
0.491515367928922,0.5,0.500000458225262,0.580220197157141,0.625049802721089,
0.706664429620447,0.75,0.750024493337407,0.854662860124537,0.875,0.875019944734829,
0.93750845783306,1.),.UNSPECIFIED.);
#1826=B_SPLINE_CURVE_WITH_KNOTS('',3,(#1011826,#1011827,#1011828,#1011829,
#1011830,#1011831,#1011832,#1011833,#1011834,#1011835,#1011836,#1011837,
#1011838,#1011839,#1011840,#1011841,#1011842,#1011843,#1011844,#1011845,
#1011846,#1011847,#1011848,#1011849,#1011850,#1011851,#1011852,#1011853,
#1011854,#1011855,#1011856,#1011857,#1011858,#1011859,#1011860,#1011861,
#1011862,#1011863,#1011864,#1011865,#1011866,#1011867,#1011868,#1011869,
#1011870,#1011871,#1011872,#1011873,#1011874,#1011875,#1011876,#1011877,
#1011878,#1011879,#1011880,#1011881,#1011882,#1011883,#1011884,#1011885,
#1011886,#1011887,#1011888,#1011889),.UNSPECIFIED.,.F.,.F.,(4,3,3,3,3,3,
3,3,3,3,3,3,3,3,3,3,3,3,3,3,3,4),(0.,0.124979535220942,0.249967212158124,
0.25,0.329203723362794,0.374976147068521,0.375,0.42961932078658,0.437477092376044,
0.491515367928587,0.5,0.500000458225262,0.580220197153187,0.625049802721082,
0.706664429615617,0.75,0.750024493337407,0.85466285996331,0.875,0.87501994473483,
0.937508457833206,1.),.UNSPECIFIED.);
#1827=B_SPLINE_CURVE_WITH_KNOTS('',3,(#1011928,#1011929,#1011930,#1011931,
#1011932,#1011933,#1011934,#1011935,#1011936,#1011937,#1011938,#1011939,
#1011940,#1011941,#1011942,#1011943,#1011944,#1011945,#1011946,#1011947,
#1011948,#1011949,#1011950,#1011951,#1011952,#1011953,#1011954,#1011955,
#1011956,#1011957,#1011958,#1011959,#1011960,#1011961,#1011962,#1011963,
#1011964,#1011965,#1011966,#1011967),.UNSPECIFIED.,.F.,.F.,(4,3,3,3,3,3,
3,3,3,3,3,3,3,4),(0.,0.0625,0.125,0.169419173925152,0.213376697055535,0.25,
0.251489587923412,0.291850203827664,0.333425101913832,0.375,0.418564564925229,
0.461510370562776,0.5,0.500021313594831),.UNSPECIFIED.);
#1828=B_SPLINE_CURVE_WITH_KNOTS('',3,(#1011969,#1011970,#1011971,#1011972,
#1011973,#1011974,#1011975,#1011976,#1011977,#1011978),.UNSPECIFIED.,.F.,
 .F.,(4,2,2,2,4),(0.,0.25,0.5,0.75,1.),.UNSPECIFIED.);
#1829=B_SPLINE_CURVE_WITH_KNOTS('',3,(#1011982,#1011983,#1011984,#1011985,
#1011986,#1011987,#1011988,#1011989,#1011990,#1011991,#1011992,#1011993,
#1011994,#1011995,#1011996,#1011997,#1011998,#1011999,#1012000,#1012001,
#1012002,#1012003,#1012004,#1012005,#1012006,#1012007,#1012008,#1012009,
#1012010,#1012011,#1012012,#1012013,#1012014,#1012015),.UNSPECIFIED.,.F.,
 .F.,(4,3,3,3,3,3,3,3,3,3,3,4),(0.,0.11162493991195,0.224001210504118,0.336006814825446,
0.446524558928194,0.500000000000001,0.60625587737046,0.712916564348941,
0.75,0.857951708397745,0.965615193935568,1.),.UNSPECIFIED.);
#1830=B_SPLINE_CURVE_WITH_KNOTS('',3,(#1012017,#1012018,#1012019,#1012020,
#1012021,#1012022,#1012023,#1012024,#1012025,#1012026,#1012027,#1012028,
#1012029,#1012030,#1012031,#1012032,#1012033,#1012034,#1012035,#1012036,
#1012037,#1012038,#1012039,#1012040,#1012041,#1012042,#1012043,#1012044,
#1012045,#1012046,#1012047,#1012048,#1012049,#1012050,#1012051,#1012052,
#1012053,#1012054,#1012055,#1012056,#1012057,#1012058,#1012059,#1012060,
#1012061,#1012062,#1012063,#1012064,#1012065,#1012066,#1012067,#1012068,
#1012069,#1012070,#1012071,#1012072,#1012073,#1012074,#1012075,#1012076,
#1012077,#1012078,#1012079,#1012080,#1012081,#1012082,#1012083,#1012084,
#1012085,#1012086,#1012087,#1012088,#1012089,#1012090,#1012091,#1012092,
#1012093,#1012094,#1012095),.UNSPECIFIED.,.F.,.F.,(4,3,3,3,3,3,3,3,3,3,
3,3,3,3,3,3,3,3,3,3,3,3,3,3,3,3,4),(0.,0.0625,0.125,0.16941917392408,0.213376697053112,
0.25,0.251489587923414,0.29185020382734,0.33342510191367,0.375,0.418564564925488,
0.461510370563197,0.5,0.500021313594835,0.545963447916414,0.59273266288141,
0.625,0.665412397402402,0.706893328453029,0.748374259503656,0.75,0.793824152852292,
0.838227000547547,0.875,0.928465881635478,0.981746816782895,1.),
 .UNSPECIFIED.);
#1831=B_SPLINE_CURVE_WITH_KNOTS('',3,(#1012097,#1012098,#1012099,#1012100,
#1012101,#1012102,#1012103,#1012104,#1012105,#1012106),.UNSPECIFIED.,.F.,
 .F.,(4,2,2,2,4),(0.,0.25,0.5,0.75,1.),.UNSPECIFIED.);
#1832=B_SPLINE_CURVE_WITH_KNOTS('',3,(#1012110,#1012111,#1012112,#1012113,
#1012114,#1012115,#1012116,#1012117,#1012118,#1012119,#1012120,#1012121,
#1012122,#1012123,#1012124,#1012125,#1012126,#1012127,#1012128,#1012129,
#1012130,#1012131,#1012132,#1012133,#1012134,#1012135,#1012136,#1012137,
#1012138,#1012139,#1012140,#1012141,#1012142,#1012143),.UNSPECIFIED.,.F.,
 .F.,(4,3,3,3,3,3,3,3,3,3,3,4),(0.,0.111624939912035,0.224001210504163,
0.336006814825357,0.446524558928168,0.499999999999999,0.606255877370233,
0.712916564348795,0.75,0.857951708397053,0.965615193935037,1.),
 .UNSPECIFIED.);
#1833=B_SPLINE_CURVE_WITH_KNOTS('',3,(#1012144,#1012145,#1012146,#1012147,
#1012148,#1012149,#1012150,#1012151,#1012152,#1012153,#1012154,#1012155,
#1012156,#1012157,#1012158,#1012159,#1012160,#1012161,#1012162,#1012163,
#1012164,#1012165,#1012166,#1012167,#1012168,#1012169,#1012170,#1012171,
#1012172,#1012173,#1012174,#1012175,#1012176,#1012177,#1012178,#1012179,
#1012180,#1012181,#1012182,#1012183),.UNSPECIFIED.,.F.,.F.,(4,3,3,3,3,3,
3,3,3,3,3,3,3,4),(0.500021313594831,0.545963447915647,0.592732662880057,
0.625,0.665412397402385,0.706893328453019,0.748374259503654,0.75,0.793824152853295,
0.838227000549356,0.875,0.928465881636264,0.981746816787752,1.),
 .UNSPECIFIED.);
#1834=B_SPLINE_CURVE_WITH_KNOTS('',3,(#1012272,#1012273,#1012274,#1012275,
#1012276,#1012277,#1012278,#1012279,#1012280,#1012281,#1012282,#1012283,
#1012284,#1012285,#1012286,#1012287,#1012288,#1012289,#1012290,#1012291,
#1012292,#1012293,#1012294,#1012295,#1012296,#1012297,#1012298,#1012299),
 .UNSPECIFIED.,.F.,.F.,(4,3,3,3,3,3,3,3,3,4),(0.,0.248852162759157,0.480925344472842,
0.498183186496117,0.5,0.647801447609686,0.748305633776162,0.75,0.88568795948565,
1.),.UNSPECIFIED.);
#1835=B_SPLINE_CURVE_WITH_KNOTS('',3,(#1012311,#1012312,#1012313,#1012314,
#1012315,#1012316,#1012317,#1012318,#1012319,#1012320,#1012321,#1012322,
#1012323,#1012324,#1012325,#1012326,#1012327,#1012328,#1012329,#1012330,
#1012331,#1012332,#1012333,#1012334,#1012335,#1012336,#1012337,#1012338),
 .UNSPECIFIED.,.F.,.F.,(4,3,3,3,3,3,3,3,3,4),(0.,0.150637102843626,0.25,
0.251412790060847,0.365294154550217,0.490903734589811,0.5,0.501455353900675,
0.826720022913716,1.),.UNSPECIFIED.);
#1836=B_SPLINE_CURVE_WITH_KNOTS('',3,(#1012684,#1012685,#1012686,#1012687,
#1012688,#1012689,#1012690,#1012691,#1012692,#1012693,#1012694,#1012695,
#1012696,#1012697,#1012698,#1012699,#1012700,#1012701,#1012702,#1012703,
#1012704,#1012705,#1012706,#1012707,#1012708,#1012709,#1012710,#1012711,
#1012712,#1012713,#1012714,#1012715,#1012716,#1012717,#1012718,#1012719,
#1012720,#1012721,#1012722,#1012723,#1012724,#1012725,#1012726,#1012727,
#1012728,#1012729,#1012730,#1012731,#1012732,#1012733,#1012734,#1012735,
#1012736,#1012737,#1012738,#1012739,#1012740,#1012741,#1012742,#1012743,
#1012744,#1012745,#1012746,#1012747,#1012748,#1012749,#1012750,#1012751,
#1012752,#1012753,#1012754,#1012755,#1012756,#1012757,#1012758,#1012759,
#1012760,#1012761,#1012762,#1012763,#1012764,#1012765,#1012766,#1012767,
#1012768,#1012769,#1012770,#1012771,#1012772,#1012773,#1012774,#1012775,
#1012776,#1012777,#1012778,#1012779,#1012780,#1012781,#1012782,#1012783,
#1012784,#1012785,#1012786,#1012787,#1012788,#1012789,#1012790,#1012791,
#1012792,#1012793,#1012794,#1012795,#1012796,#1012797,#1012798,#1012799,
#1012800,#1012801),.UNSPECIFIED.,.F.,.F.,(4,3,3,3,3,3,3,3,3,3,3,3,3,3,3,
3,3,3,3,3,3,3,3,3,3,3,3,3,3,3,3,3,3,3,3,3,3,3,3,4),(0.499965379650354,0.499999999999992,
0.513793823223274,0.527695765654526,0.541750311512617,0.556256481635303,
0.562499999999992,0.576669337742385,0.591645762885048,0.607167822557321,
0.621369042492855,0.624999999999993,0.636432092049664,0.650133329430123,
0.656249999999993,0.671874999999994,0.684300349777419,0.687499999999994,
0.697221827407862,0.707290625023107,0.717359422638352,0.731760223884757,
0.745105705780091,0.749999999999995,0.764210058622817,0.779265596778774,
0.781249999999996,0.7984627783356,0.812499999999997,0.831197690915875,0.848925000887242,
0.865625029231838,0.874999999999998,0.892979260468367,0.910678742403112,
0.928014883449523,0.937499999999999,0.954655616104517,0.97159541347549,
0.982676114794182),.UNSPECIFIED.);
#1837=B_SPLINE_CURVE_WITH_KNOTS('',3,(#1012803,#1012804,#1012805,#1012806,
#1012807,#1012808,#1012809,#1012810,#1012811,#1012812,#1012813,#1012814,
#1012815,#1012816,#1012817,#1012818,#1012819,#1012820,#1012821,#1012822,
#1012823,#1012824,#1012825,#1012826,#1012827,#1012828,#1012829,#1012830,
#1012831,#1012832,#1012833,#1012834,#1012835,#1012836,#1012837,#1012838,
#1012839,#1012840,#1012841,#1012842,#1012843,#1012844,#1012845,#1012846,
#1012847,#1012848,#1012849,#1012850,#1012851,#1012852,#1012853,#1012854,
#1012855,#1012856,#1012857,#1012858,#1012859,#1012860,#1012861,#1012862,
#1012863,#1012864,#1012865,#1012866,#1012867,#1012868,#1012869,#1012870,
#1012871,#1012872,#1012873,#1012874,#1012875,#1012876,#1012877,#1012878,
#1012879,#1012880,#1012881,#1012882,#1012883,#1012884,#1012885,#1012886,
#1012887,#1012888,#1012889,#1012890,#1012891,#1012892,#1012893,#1012894,
#1012895,#1012896,#1012897,#1012898,#1012899,#1012900,#1012901,#1012902,
#1012903,#1012904,#1012905,#1012906,#1012907,#1012908,#1012909,#1012910,
#1012911,#1012912,#1012913,#1012914,#1012915,#1012916,#1012917,#1012918,
#1012919,#1012920,#1012921,#1012922,#1012923,#1012924,#1012925,#1012926,
#1012927,#1012928,#1012929,#1012930,#1012931,#1012932,#1012933,#1012934,
#1012935,#1012936,#1012937,#1012938,#1012939,#1012940,#1012941,#1012942,
#1012943,#1012944,#1012945,#1012946,#1012947,#1012948,#1012949,#1012950,
#1012951,#1012952,#1012953,#1012954,#1012955,#1012956,#1012957,#1012958,
#1012959,#1012960,#1012961,#1012962,#1012963,#1012964,#1012965,#1012966,
#1012967,#1012968,#1012969,#1012970,#1012971,#1012972,#1012973,#1012974,
#1012975,#1012976,#1012977,#1012978,#1012979,#1012980,#1012981,#1012982,
#1012983,#1012984,#1012985,#1012986,#1012987,#1012988,#1012989,#1012990,
#1012991,#1012992,#1012993,#1012994,#1012995,#1012996,#1012997,#1012998,
#1012999,#1013000,#1013001,#1013002,#1013003,#1013004,#1013005,#1013006,
#1013007,#1013008,#1013009,#1013010,#1013011,#1013012,#1013013,#1013014,
#1013015,#1013016,#1013017,#1013018,#1013019,#1013020,#1013021,#1013022,
#1013023,#1013024,#1013025,#1013026,#1013027,#1013028,#1013029,#1013030,
#1013031,#1013032,#1013033,#1013034),.UNSPECIFIED.,.F.,.F.,(4,3,3,3,3,3,
3,3,3,3,3,3,3,3,3,3,3,3,3,3,3,3,3,3,3,3,3,3,3,3,3,3,3,3,3,3,3,3,3,3,3,3,
3,3,3,3,3,3,3,3,3,3,3,3,3,3,3,3,3,3,3,3,3,3,3,3,3,3,3,3,3,3,3,3,3,3,3,4),
(0.,0.0167332731854446,0.0335763237457034,0.0506424098293339,0.062500000000001,
0.080051521579256,0.0978278339734777,0.1159857892754,0.125000000000002,
0.142086262678964,0.159782171193174,0.178658654022106,0.187500000000003,
0.204497247895708,0.219998577778875,0.23499928888944,0.248325923521941,
0.250000000000004,0.26282728452422,0.276078715667818,0.281250000000004,
0.282645483302793,0.292754009493964,0.302981346878936,0.312500000000003,
0.324089437639218,0.337370171342073,0.352469490999378,0.363310988847907,
0.375000000000003,0.388368763678614,0.403129680762448,0.417756509095167,
0.432140467101177,0.437500000000003,0.453125000000003,0.467615072987773,
0.481915433821163,0.496118327542586,0.500000000000003,0.501758817390864,
0.515645411986954,0.529697500824345,0.543943038683357,0.558688741326031,
0.562500000000002,0.576625849455418,0.591492584673952,0.606898764880252,
0.621122456869035,0.625000000000002,0.636710166283714,0.6496834158909,0.656250000000002,
0.671875000000003,0.684392426776596,0.687500000000003,0.696951172525645,
0.706599808562162,0.716835895455586,0.717452444284233,0.718750000000003,
0.732215111202653,0.745046994182287,0.750000000000003,0.763436908437129,
0.778244171337311,0.794213104932485,0.812500000000002,0.831322382059573,
0.849389189335074,0.8665238085235,0.875000000000002,0.893092659712342,0.910894222062276,
0.928261497039259,0.937500000000001,0.940061635140074),.UNSPECIFIED.);
#1838=B_SPLINE_CURVE_WITH_KNOTS('',3,(#1013089,#1013090,#1013091,#1013092,
#1013093,#1013094,#1013095,#1013096,#1013097,#1013098,#1013099,#1013100,
#1013101,#1013102,#1013103,#1013104,#1013105,#1013106,#1013107,#1013108,
#1013109,#1013110,#1013111,#1013112,#1013113,#1013114,#1013115,#1013116,
#1013117,#1013118,#1013119,#1013120,#1013121,#1013122,#1013123,#1013124,
#1013125,#1013126),.UNSPECIFIED.,.F.,.F.,(4,2,2,2,2,2,2,2,2,2,2,2,2,2,2,
2,2,2,4),(0.0540653661195541,0.0625000000000005,0.125000000000001,0.187500000000002,
0.250000000000002,0.281250000000001,0.312500000000001,0.375000000000001,
0.437500000000002,0.500000000000002,0.562500000000002,0.625000000000003,
0.687500000000003,0.750000000000003,0.781250000000003,0.812500000000003,
0.875000000000002,0.937500000000001,1.),.UNSPECIFIED.);
#1839=B_SPLINE_CURVE_WITH_KNOTS('',3,(#1013127,#1013128,#1013129,#1013130,
#1013131,#1013132,#1013133,#1013134,#1013135,#1013136,#1013137,#1013138,
#1013139,#1013140,#1013141,#1013142,#1013143,#1013144,#1013145,#1013146,
#1013147,#1013148,#1013149,#1013150,#1013151,#1013152,#1013153,#1013154,
#1013155,#1013156,#1013157,#1013158,#1013159,#1013160,#1013161,#1013162,
#1013163,#1013164,#1013165,#1013166,#1013167,#1013168,#1013169,#1013170,
#1013171,#1013172,#1013173,#1013174,#1013175,#1013176,#1013177,#1013178,
#1013179,#1013180,#1013181,#1013182,#1013183,#1013184,#1013185,#1013186,
#1013187,#1013188,#1013189,#1013190,#1013191,#1013192,#1013193,#1013194,
#1013195,#1013196,#1013197,#1013198,#1013199,#1013200,#1013201,#1013202,
#1013203,#1013204,#1013205,#1013206,#1013207,#1013208,#1013209,#1013210,
#1013211,#1013212,#1013213,#1013214,#1013215,#1013216,#1013217,#1013218,
#1013219,#1013220,#1013221,#1013222,#1013223),.UNSPECIFIED.,.F.,.F.,(4,
3,3,3,3,3,3,3,3,3,3,3,3,3,3,3,3,3,3,3,3,3,3,3,3,3,3,3,3,3,3,3,4),(0.0153354995217388,
0.0328864432470213,0.0452007165047424,0.0625000000000002,0.0758989378109343,
0.0967213315481991,0.118355849565529,0.125,0.139262881903395,0.164960366710759,
0.171411822301813,0.187500000000001,0.203493713683811,0.225213627349838,
0.235324985531361,0.250000000000001,0.266872286784847,0.294588557376347,
0.298559649546241,0.312500000000001,0.330453532253169,0.352272298740624,
0.362396328509039,0.375000000000001,0.394108256090545,0.413057140123018,
0.425427473946116,0.437500000000001,0.454707427921337,0.456049483697485,
0.471816966837954,0.48593225500963,0.499266965169072),.UNSPECIFIED.);
#1840=B_SPLINE_CURVE_WITH_KNOTS('',3,(#1013485,#1013486,#1013487,#1013488,
#1013489,#1013490,#1013491,#1013492,#1013493,#1013494,#1013495,#1013496,
#1013497,#1013498,#1013499,#1013500),.UNSPECIFIED.,.F.,.F.,(4,3,3,3,3,4),
(0.,0.256786447698859,0.5,0.500112409627687,0.852816041902445,1.),
 .UNSPECIFIED.);
#1841=B_SPLINE_CURVE_WITH_KNOTS('',3,(#1013504,#1013505,#1013506,#1013507,
#1013508,#1013509,#1013510,#1013511,#1013512,#1013513,#1013514,#1013515,
#1013516,#1013517,#1013518,#1013519),.UNSPECIFIED.,.F.,.F.,(4,3,3,3,3,4),
(0.,0.426266811261414,0.499924402971662,0.5,0.789148361521457,1.),
 .UNSPECIFIED.);
#1842=B_SPLINE_CURVE_WITH_KNOTS('',3,(#1013525,#1013526,#1013527,#1013528,
#1013529,#1013530,#1013531,#1013532,#1013533,#1013534,#1013535,#1013536,
#1013537,#1013538,#1013539,#1013540,#1013541,#1013542,#1013543,#1013544,
#1013545,#1013546,#1013547,#1013548,#1013549,#1013550,#1013551,#1013552),
 .UNSPECIFIED.,.F.,.F.,(4,3,3,3,3,3,3,3,3,4),(0.,0.150416011607012,0.249542937090561,
0.399842297906191,0.498613058961192,0.5,0.639631149057807,0.748442494524163,
0.895572829742246,1.),.UNSPECIFIED.);
#1843=B_SPLINE_CURVE_WITH_KNOTS('',3,(#1013554,#1013555,#1013556,#1013557,
#1013558,#1013559,#1013560,#1013561,#1013562,#1013563),.UNSPECIFIED.,.F.,
 .F.,(4,3,3,4),(0.,0.00100000000007194,0.00500000000888946,0.00748052373779466),
 .UNSPECIFIED.);
#1844=B_SPLINE_CURVE_WITH_KNOTS('',3,(#1013565,#1013566,#1013567,#1013568,
#1013569,#1013570,#1013571,#1013572,#1013573,#1013574,#1013575,#1013576,
#1013577,#1013578,#1013579,#1013580,#1013581,#1013582,#1013583,#1013584,
#1013585,#1013586,#1013587,#1013588,#1013589,#1013590,#1013591,#1013592,
#1013593,#1013594,#1013595,#1013596,#1013597,#1013598,#1013599,#1013600,
#1013601,#1013602,#1013603,#1013604,#1013605,#1013606,#1013607,#1013608,
#1013609,#1013610,#1013611,#1013612,#1013613,#1013614,#1013615,#1013616,
#1013617,#1013618,#1013619,#1013620,#1013621,#1013622,#1013623,#1013624,
#1013625,#1013626,#1013627,#1013628),.UNSPECIFIED.,.F.,.F.,(4,3,3,3,3,3,
3,3,3,3,3,3,3,3,3,3,3,3,3,3,3,4),(0.,0.108598633800069,0.124999999999998,
0.237876673207502,0.249999999999997,0.25101770215221,0.340927662635115,
0.374999999999997,0.376272373114226,0.439619673678735,0.499999999999998,
0.501333274087017,0.575992161419963,0.624999999999998,0.626202216527917,
0.707222578369029,0.749999999999999,0.750920838148268,0.867569309442457,
0.874999999999999,0.9841298182453,1.),.UNSPECIFIED.);
#1845=B_SPLINE_CURVE_WITH_KNOTS('',3,(#1013630,#1013631,#1013632,#1013633,
#1013634,#1013635,#1013636,#1013637,#1013638,#1013639,#1013640,#1013641,
#1013642,#1013643,#1013644,#1013645,#1013646,#1013647,#1013648,#1013649,
#1013650,#1013651,#1013652,#1013653,#1013654,#1013655,#1013656,#1013657,
#1013658,#1013659,#1013660,#1013661,#1013662,#1013663,#1013664,#1013665,
#1013666,#1013667,#1013668,#1013669,#1013670,#1013671,#1013672,#1013673,
#1013674,#1013675,#1013676,#1013677,#1013678,#1013679,#1013680,#1013681,
#1013682,#1013683,#1013684,#1013685,#1013686,#1013687,#1013688,#1013689,
#1013690,#1013691,#1013692,#1013693),.UNSPECIFIED.,.F.,.F.,(4,3,3,3,3,3,
3,3,3,3,3,3,3,3,3,3,3,3,3,3,3,4),(0.,0.062472663219834,0.124951076854591,
0.125,0.229120086922935,0.24994167642354,0.25,0.331862930174749,0.374926725451338,
0.45547191370415,0.5,0.500000587329484,0.554836153893212,0.562540910893925,
0.617921574985505,0.625,0.625057057257088,0.704508400961187,0.75,0.750078764596461,
0.875055903539745,1.),.UNSPECIFIED.);
#1846=B_SPLINE_CURVE_WITH_KNOTS('',3,(#1013695,#1013696,#1013697,#1013698,
#1013699,#1013700,#1013701,#1013702,#1013703,#1013704,#1013705,#1013706,
#1013707,#1013708,#1013709,#1013710,#1013711,#1013712,#1013713,#1013714,
#1013715,#1013716,#1013717,#1013718,#1013719,#1013720,#1013721,#1013722,
#1013723,#1013724,#1013725,#1013726,#1013727,#1013728,#1013729,#1013730,
#1013731,#1013732,#1013733,#1013734,#1013735,#1013736,#1013737,#1013738,
#1013739,#1013740,#1013741,#1013742,#1013743,#1013744,#1013745,#1013746,
#1013747,#1013748,#1013749,#1013750,#1013751,#1013752,#1013753,#1013754,
#1013755,#1013756,#1013757,#1013758,#1013759,#1013760,#1013761),
 .UNSPECIFIED.,.F.,.F.,(4,3,3,3,3,3,3,3,3,3,3,3,3,3,3,3,3,3,3,3,3,3,4),
(0.,0.0947790768578849,0.124592909271935,0.219139250127361,0.249101023592596,
0.250000000000002,0.303778981105705,0.312500000000002,0.374062230698279,
0.406250000000002,0.463752769243099,0.498675971127211,0.500000000000002,
0.576850530573444,0.623729484567216,0.625,0.69189461240241,0.748974611703644,
0.749999999999999,0.812499999999999,0.874611112117408,0.947649928074627,
1.),.UNSPECIFIED.);
#1847=B_SPLINE_CURVE_WITH_KNOTS('',3,(#1013763,#1013764,#1013765,#1013766,
#1013767,#1013768,#1013769,#1013770,#1013771,#1013772),.UNSPECIFIED.,.F.,
 .F.,(4,3,3,4),(0.,0.00100000000006922,0.0050000000087528,0.00748052373772518),
 .UNSPECIFIED.);
#1848=B_SPLINE_CURVE_WITH_KNOTS('',3,(#1013773,#1013774,#1013775,#1013776,
#1013777,#1013778,#1013779,#1013780,#1013781,#1013782,#1013783,#1013784,
#1013785,#1013786,#1013787,#1013788,#1013789,#1013790,#1013791,#1013792,
#1013793,#1013794,#1013795,#1013796,#1013797,#1013798,#1013799,#1013800),
 .UNSPECIFIED.,.F.,.F.,(4,3,3,3,3,3,3,3,3,4),(0.,0.125,0.250883706841152,
0.375441853420576,0.5,0.501393769219554,0.679716227167755,0.75,0.924484893725884,
1.),.UNSPECIFIED.);
#1849=B_SPLINE_CURVE_WITH_KNOTS('',3,(#1013804,#1013805,#1013806,#1013807,
#1013808,#1013809,#1013810,#1013811,#1013812,#1013813,#1013814,#1013815,
#1013816,#1013817,#1013818,#1013819),.UNSPECIFIED.,.F.,.F.,(4,3,3,3,3,4),
(0.,0.256786447656936,0.5,0.500112409627689,0.852816043110842,1.),
 .UNSPECIFIED.);
#1850=B_SPLINE_CURVE_WITH_KNOTS('',3,(#1013823,#1013824,#1013825,#1013826,
#1013827,#1013828,#1013829,#1013830,#1013831,#1013832,#1013833,#1013834,
#1013835,#1013836,#1013837,#1013838),.UNSPECIFIED.,.F.,.F.,(4,3,3,3,3,4),
(0.,0.42626681305289,0.499924402971662,0.5,0.789148360454222,1.),
 .UNSPECIFIED.);
#1851=B_SPLINE_CURVE_WITH_KNOTS('',3,(#1013844,#1013845,#1013846,#1013847,
#1013848,#1013849,#1013850,#1013851,#1013852,#1013853,#1013854,#1013855,
#1013856,#1013857,#1013858,#1013859,#1013860,#1013861,#1013862,#1013863,
#1013864,#1013865,#1013866,#1013867,#1013868,#1013869,#1013870,#1013871),
 .UNSPECIFIED.,.F.,.F.,(4,3,3,3,3,3,3,3,3,4),(0.,0.150416011600517,0.249542937090449,
0.399842297902806,0.498613058961193,0.5,0.639631149060486,0.748442494524025,
0.895572829751681,1.),.UNSPECIFIED.);
#1852=B_SPLINE_CURVE_WITH_KNOTS('',3,(#1013873,#1013874,#1013875,#1013876,
#1013877,#1013878,#1013879,#1013880,#1013881,#1013882),.UNSPECIFIED.,.F.,
 .F.,(4,3,3,4),(0.,0.00100000000007194,0.00500000000888946,0.00748052373779466),
 .UNSPECIFIED.);
#1853=B_SPLINE_CURVE_WITH_KNOTS('',3,(#1013884,#1013885,#1013886,#1013887,
#1013888,#1013889,#1013890,#1013891,#1013892,#1013893,#1013894,#1013895,
#1013896,#1013897,#1013898,#1013899,#1013900,#1013901,#1013902,#1013903,
#1013904,#1013905,#1013906,#1013907,#1013908,#1013909,#1013910,#1013911,
#1013912,#1013913,#1013914,#1013915,#1013916,#1013917,#1013918,#1013919,
#1013920,#1013921,#1013922,#1013923,#1013924,#1013925,#1013926,#1013927,
#1013928,#1013929,#1013930,#1013931,#1013932,#1013933,#1013934,#1013935,
#1013936,#1013937,#1013938,#1013939,#1013940,#1013941,#1013942,#1013943,
#1013944,#1013945,#1013946,#1013947),.UNSPECIFIED.,.F.,.F.,(4,3,3,3,3,3,
3,3,3,3,3,3,3,3,3,3,3,3,3,3,3,4),(0.,0.108598633800537,0.124999999999997,
0.237876673211984,0.249999999999995,0.251017702152211,0.34092766263551,
0.374999999999996,0.376272373114225,0.43961967367884,0.499999999999997,
0.501333274087012,0.575992161419996,0.624999999999997,0.626202216527914,
0.707222578372363,0.749999999999998,0.750920838148266,0.86756930944101,
0.874999999999999,0.984129818294276,1.),.UNSPECIFIED.);
#1854=B_SPLINE_CURVE_WITH_KNOTS('',3,(#1013949,#1013950,#1013951,#1013952,
#1013953,#1013954,#1013955,#1013956,#1013957,#1013958,#1013959,#1013960,
#1013961,#1013962,#1013963,#1013964,#1013965,#1013966,#1013967,#1013968,
#1013969,#1013970,#1013971,#1013972,#1013973,#1013974,#1013975,#1013976,
#1013977,#1013978,#1013979,#1013980,#1013981,#1013982,#1013983,#1013984,
#1013985,#1013986,#1013987,#1013988,#1013989,#1013990,#1013991,#1013992,
#1013993,#1013994,#1013995,#1013996,#1013997,#1013998,#1013999,#1014000,
#1014001,#1014002,#1014003,#1014004,#1014005,#1014006,#1014007,#1014008,
#1014009,#1014010,#1014011,#1014012),.UNSPECIFIED.,.F.,.F.,(4,3,3,3,3,3,
3,3,3,3,3,3,3,3,3,3,3,3,3,3,3,4),(0.,0.0624726632199425,0.124951076854591,
0.125,0.229120087040253,0.249941676423539,0.25,0.331862930178381,0.374926725451332,
0.455471913707397,0.5,0.500000587329483,0.554836153893775,0.562540910893926,
0.617921574986211,0.625,0.625057057257087,0.704508400940646,0.75,0.750078764596461,
0.875055903539623,1.),.UNSPECIFIED.);
#1855=B_SPLINE_CURVE_WITH_KNOTS('',3,(#1014014,#1014015,#1014016,#1014017,
#1014018,#1014019,#1014020,#1014021,#1014022,#1014023,#1014024,#1014025,
#1014026,#1014027,#1014028,#1014029,#1014030,#1014031,#1014032,#1014033,
#1014034,#1014035,#1014036,#1014037,#1014038,#1014039,#1014040,#1014041,
#1014042,#1014043,#1014044,#1014045,#1014046,#1014047,#1014048,#1014049,
#1014050,#1014051,#1014052,#1014053,#1014054,#1014055,#1014056,#1014057,
#1014058,#1014059,#1014060,#1014061,#1014062,#1014063,#1014064,#1014065,
#1014066,#1014067,#1014068,#1014069,#1014070,#1014071,#1014072,#1014073,
#1014074,#1014075,#1014076,#1014077,#1014078,#1014079,#1014080),
 .UNSPECIFIED.,.F.,.F.,(4,3,3,3,3,3,3,3,3,3,3,3,3,3,3,3,3,3,3,3,3,3,4),
(0.,0.0947790768920458,0.124592909272101,0.219139250175936,0.249101023592591,
0.250000000000001,0.303778981105903,0.312500000000002,0.374062230698277,
0.406250000000002,0.463752769243503,0.498675971127214,0.500000000000003,
0.576850530571229,0.62372948456722,0.625000000000003,0.691894612405875,
0.748974611703647,0.750000000000004,0.812500000000003,0.874611112117488,
0.9476499281212,1.),.UNSPECIFIED.);
#1856=B_SPLINE_CURVE_WITH_KNOTS('',3,(#1014082,#1014083,#1014084,#1014085,
#1014086,#1014087,#1014088,#1014089,#1014090,#1014091),.UNSPECIFIED.,.F.,
 .F.,(4,3,3,4),(0.,0.00100000000006922,0.0050000000087528,0.00748052373772519),
 .UNSPECIFIED.);
#1857=B_SPLINE_CURVE_WITH_KNOTS('',3,(#1014093,#1014094,#1014095,#1014096,
#1014097,#1014098,#1014099,#1014100,#1014101,#1014102,#1014103,#1014104,
#1014105,#1014106,#1014107,#1014108,#1014109,#1014110,#1014111,#1014112,
#1014113,#1014114,#1014115,#1014116,#1014117,#1014118,#1014119,#1014120),
 .UNSPECIFIED.,.F.,.F.,(4,3,3,3,3,3,3,3,3,4),(0.,0.125,0.250883706841163,
0.375441853420582,0.5,0.501393769219544,0.679716227178633,0.75,0.924484893757318,
1.),.UNSPECIFIED.);
#1858=B_SPLINE_CURVE_WITH_KNOTS('',3,(#1014125,#1014126,#1014127,#1014128,
#1014129,#1014130),.UNSPECIFIED.,.F.,.F.,(4,2,4),(0.,0.5,1.),
 .UNSPECIFIED.);
#1859=B_SPLINE_CURVE_WITH_KNOTS('',3,(#1014131,#1014132,#1014133,#1014134,
#1014135,#1014136),.UNSPECIFIED.,.F.,.F.,(4,2,4),(0.,0.5,1.),
 .UNSPECIFIED.);
#1860=B_SPLINE_CURVE_WITH_KNOTS('',3,(#1014138,#1014139,#1014140,#1014141,
#1014142,#1014143),.UNSPECIFIED.,.F.,.F.,(4,2,4),(0.,0.5,1.),
 .UNSPECIFIED.);
#1861=B_SPLINE_CURVE_WITH_KNOTS('',3,(#1014144,#1014145,#1014146,#1014147,
#1014148,#1014149),.UNSPECIFIED.,.F.,.F.,(4,2,4),(0.,0.5,1.),
 .UNSPECIFIED.);
#1862=B_SPLINE_CURVE_WITH_KNOTS('',3,(#1014151,#1014152,#1014153,#1014154,
#1014155,#1014156,#1014157,#1014158,#1014159,#1014160,#1014161,#1014162,
#1014163,#1014164,#1014165,#1014166,#1014167,#1014168,#1014169,#1014170,
#1014171,#1014172,#1014173,#1014174,#1014175,#1014176,#1014177,#1014178,
#1014179,#1014180,#1014181,#1014182,#1014183,#1014184,#1014185,#1014186,
#1014187,#1014188,#1014189,#1014190,#1014191,#1014192,#1014193,#1014194,
#1014195,#1014196,#1014197,#1014198,#1014199,#1014200,#1014201,#1014202,
#1014203,#1014204,#1014205,#1014206,#1014207,#1014208,#1014209,#1014210,
#1014211,#1014212,#1014213,#1014214),.UNSPECIFIED.,.F.,.F.,(4,3,3,3,3,3,
3,3,3,3,3,3,3,3,3,3,3,3,3,3,3,4),(0.,0.108345717370828,0.124685128715174,
0.230611248665508,0.249531137759724,0.250000000000001,0.313495848223967,
0.374429734916563,0.375000000000001,0.449386099725937,0.499428520336509,
0.500000000000001,0.565359167154967,0.624506812093728,0.625000000000002,
0.728310029142986,0.749660516173166,0.750000000000002,0.84133215932143,
0.874752513207696,0.966763683154154,1.),.UNSPECIFIED.);
#1863=B_SPLINE_CURVE_WITH_KNOTS('',3,(#1014215,#1014216,#1014217,#1014218,
#1014219,#1014220,#1014221,#1014222,#1014223,#1014224,#1014225,#1014226,
#1014227,#1014228),.UNSPECIFIED.,.F.,.F.,(4,2,2,2,2,2,4),(0.,0.249999999999998,
0.374999999999998,0.499999999999999,0.624999999999999,0.749999999999999,
1.),.UNSPECIFIED.);
#1864=B_SPLINE_CURVE_WITH_KNOTS('',3,(#1014230,#1014231,#1014232,#1014233,
#1014234,#1014235,#1014236,#1014237,#1014238,#1014239,#1014240,#1014241,
#1014242,#1014243),.UNSPECIFIED.,.F.,.F.,(4,2,2,2,2,2,4),(0.,0.249999999999999,
0.374999999999999,0.499999999999999,0.624999999999999,0.75,1.),
 .UNSPECIFIED.);
#1865=B_SPLINE_CURVE_WITH_KNOTS('',3,(#1014244,#1014245,#1014246,#1014247,
#1014248,#1014249,#1014250,#1014251,#1014252,#1014253,#1014254,#1014255,
#1014256,#1014257,#1014258,#1014259,#1014260,#1014261,#1014262,#1014263,
#1014264,#1014265,#1014266,#1014267,#1014268,#1014269,#1014270,#1014271,
#1014272,#1014273,#1014274,#1014275,#1014276,#1014277,#1014278,#1014279,
#1014280,#1014281,#1014282,#1014283,#1014284,#1014285,#1014286,#1014287,
#1014288,#1014289,#1014290,#1014291,#1014292,#1014293,#1014294,#1014295,
#1014296,#1014297,#1014298,#1014299,#1014300,#1014301,#1014302,#1014303,
#1014304,#1014305,#1014306,#1014307),.UNSPECIFIED.,.F.,.F.,(4,3,3,3,3,3,
3,3,3,3,3,3,3,3,3,3,3,3,3,3,3,4),(0.,0.108345717222315,0.124685128715376,
0.230611248543566,0.249531137759721,0.249999999999997,0.313495848222203,
0.37442973491656,0.374999999999996,0.449386099727568,0.499428520336508,
0.499999999999996,0.565359167154204,0.624506812093721,0.624999999999996,
0.728310029125707,0.749660516173162,0.749999999999995,0.841332159238425,
0.874752513207961,0.966763683067569,1.),.UNSPECIFIED.);
#1866=B_SPLINE_CURVE_WITH_KNOTS('',3,(#1014332,#1014333,#1014334,#1014335,
#1014336,#1014337,#1014338,#1014339,#1014340,#1014341,#1014342,#1014343,
#1014344,#1014345,#1014346,#1014347,#1014348,#1014349,#1014350,#1014351,
#1014352,#1014353,#1014354,#1014355,#1014356,#1014357,#1014358,#1014359,
#1014360,#1014361,#1014362),.UNSPECIFIED.,.F.,.F.,(4,3,3,3,3,3,3,3,3,3,
4),(0.,0.134739374885854,0.268793151732635,0.393772588829186,0.5,0.533054215378663,
0.649789670730015,0.753643321158559,0.852340935426328,0.944448914663505,
0.999996036784071),.UNSPECIFIED.);
#1867=B_SPLINE_CURVE_WITH_KNOTS('',3,(#1014425,#1014426,#1014427,#1014428,
#1014429,#1014430,#1014431,#1014432,#1014433,#1014434,#1014435,#1014436,
#1014437,#1014438,#1014439,#1014440,#1014441,#1014442,#1014443,#1014444,
#1014445,#1014446,#1014447,#1014448,#1014449,#1014450,#1014451,#1014452,
#1014453,#1014454,#1014455),.UNSPECIFIED.,.F.,.F.,(4,3,3,3,3,3,3,3,3,3,
4),(0.,0.0918642454545425,0.191044915215792,0.295150430549305,0.408177095754394,
0.466653098630976,0.5,0.625,0.756089201245805,0.891484054801445,1.),
 .UNSPECIFIED.);
#1868=B_SPLINE_CURVE_WITH_KNOTS('',3,(#1014482,#1014483,#1014484,#1014485,
#1014486,#1014487,#1014488,#1014489,#1014490,#1014491,#1014492,#1014493,
#1014494,#1014495,#1014496,#1014497,#1014498,#1014499,#1014500,#1014501,
#1014502,#1014503,#1014504,#1014505,#1014506,#1014507,#1014508,#1014509,
#1014510,#1014511,#1014512),.UNSPECIFIED.,.F.,.F.,(4,3,3,3,3,3,3,3,3,3,
4),(0.,0.0918642454539245,0.191044915213625,0.29515043054814,0.408177095748564,
0.466653098630973,0.5,0.625,0.756089201256991,0.8914840548227,1.),
 .UNSPECIFIED.);
#1869=B_SPLINE_CURVE_WITH_KNOTS('',3,(#1014571,#1014572,#1014573,#1014574,
#1014575,#1014576,#1014577,#1014578,#1014579,#1014580,#1014581,#1014582,
#1014583,#1014584,#1014585,#1014586,#1014587,#1014588,#1014589,#1014590,
#1014591,#1014592,#1014593,#1014594,#1014595,#1014596,#1014597,#1014598,
#1014599,#1014600,#1014601),.UNSPECIFIED.,.F.,.F.,(4,3,3,3,3,3,3,3,3,3,
4),(0.,0.134739374881037,0.268793151723908,0.393772588816802,0.5,0.533054215378657,
0.649789670730011,0.753643321159988,0.852340935426401,0.944448914666637,
0.99999603678407),.UNSPECIFIED.);
#1870=B_SPLINE_CURVE_WITH_KNOTS('',3,(#1015184,#1015185,#1015186,#1015187,
#1015188,#1015189,#1015190,#1015191,#1015192,#1015193,#1015194,#1015195,
#1015196,#1015197,#1015198,#1015199,#1015200,#1015201,#1015202,#1015203,
#1015204,#1015205,#1015206,#1015207,#1015208,#1015209,#1015210,#1015211,
#1015212,#1015213,#1015214,#1015215,#1015216,#1015217,#1015218,#1015219,
#1015220,#1015221,#1015222,#1015223),.UNSPECIFIED.,.F.,.F.,(4,3,3,3,3,3,
3,3,3,3,3,3,3,4),(0.,0.143111930012682,0.283741538017176,0.416315632314884,
0.500000000000001,0.591332019963846,0.675876362634618,0.750000000000001,
0.8125,0.868011314477345,0.875,0.928787706163552,0.978913174124155,1.),
 .UNSPECIFIED.);
#1871=B_SPLINE_CURVE_WITH_KNOTS('',3,(#1015256,#1015257,#1015258,#1015259,
#1015260,#1015261,#1015262,#1015263,#1015264,#1015265,#1015266,#1015267,
#1015268,#1015269,#1015270,#1015271,#1015272,#1015273,#1015274,#1015275,
#1015276,#1015277,#1015278,#1015279,#1015280,#1015281,#1015282,#1015283,
#1015284,#1015285,#1015286,#1015287,#1015288,#1015289,#1015290,#1015291,
#1015292,#1015293,#1015294,#1015295,#1015296,#1015297,#1015298),
 .UNSPECIFIED.,.F.,.F.,(4,3,3,3,3,3,3,3,3,3,3,3,3,3,4),(0.,0.0461765081175654,
0.103104916359763,0.124999999999999,0.16282016073302,0.194558011366423,
0.242156027193635,0.249999999999998,0.38219037807905,0.446808445620272,
0.499999999999998,0.666714995854337,0.720689351271979,0.916492320194071,
1.),.UNSPECIFIED.);
#1872=B_SPLINE_CURVE_WITH_KNOTS('',3,(#1015533,#1015534,#1015535,#1015536,
#1015537,#1015538,#1015539,#1015540,#1015541,#1015542,#1015543,#1015544,
#1015545),.UNSPECIFIED.,.F.,.F.,(4,3,3,3,4),(0.940061635140121,0.956716320423309,
0.973236474209578,0.989600921911675,1.),.UNSPECIFIED.);
#1873=B_SPLINE_CURVE_WITH_KNOTS('',3,(#1015550,#1015551,#1015552,#1015553),
 .UNSPECIFIED.,.F.,.F.,(4,4),(0.,0.0540653661195264),.UNSPECIFIED.);
#1874=B_SPLINE_CURVE_WITH_KNOTS('',3,(#1015662,#1015663,#1015664,#1015665),
 .UNSPECIFIED.,.F.,.F.,(4,4),(0.982676114794203,1.),.UNSPECIFIED.);
#1875=B_SPLINE_CURVE_WITH_KNOTS('',3,(#1015667,#1015668,#1015669,#1015670,
#1015671,#1015672,#1015673,#1015674,#1015675,#1015676,#1015677,#1015678,
#1015679,#1015680,#1015681,#1015682,#1015683,#1015684,#1015685,#1015686,
#1015687,#1015688,#1015689,#1015690,#1015691,#1015692,#1015693,#1015694,
#1015695,#1015696,#1015697,#1015698,#1015699,#1015700,#1015701,#1015702,
#1015703,#1015704,#1015705,#1015706,#1015707,#1015708,#1015709,#1015710,
#1015711,#1015712,#1015713,#1015714,#1015715,#1015716,#1015717,#1015718,
#1015719,#1015720,#1015721,#1015722,#1015723,#1015724,#1015725,#1015726,
#1015727,#1015728,#1015729,#1015730,#1015731,#1015732,#1015733,#1015734,
#1015735,#1015736,#1015737,#1015738,#1015739,#1015740,#1015741,#1015742,
#1015743,#1015744,#1015745,#1015746,#1015747,#1015748,#1015749,#1015750,
#1015751,#1015752,#1015753,#1015754,#1015755,#1015756,#1015757,#1015758,
#1015759,#1015760,#1015761,#1015762,#1015763,#1015764,#1015765,#1015766,
#1015767,#1015768,#1015769,#1015770,#1015771,#1015772,#1015773,#1015774,
#1015775,#1015776,#1015777,#1015778,#1015779,#1015780,#1015781,#1015782,
#1015783,#1015784),.UNSPECIFIED.,.F.,.F.,(4,3,3,3,3,3,3,3,3,3,3,3,3,3,3,
3,3,3,3,3,3,3,3,3,3,3,3,3,3,3,3,3,3,3,3,3,3,3,3,4),(0.,0.0167033133321241,
0.0335159775121573,0.0505515605377784,0.0624999999999979,0.0800465545682584,
0.0978171564435789,0.115968549292883,0.124999999999996,0.142088748572016,
0.159786865182791,0.178659352148084,0.187499999999994,0.204457016908599,
0.219931593246411,0.234965796623201,0.248277791544033,0.249999999999992,
0.262845023760242,0.27611993859001,0.281249999999991,0.282491349088776,
0.292588181826098,0.302814269872104,0.312499999999991,0.324099353709243,
0.337396964536641,0.352539086872343,0.363112984521665,0.374999999999991,
0.388399403677902,0.403168593182106,0.417786395688717,0.432156333019828,
0.437499999999992,0.453116344912582,0.467392920186249,0.481498885903432,
0.495523900483683,0.499965379650354),.UNSPECIFIED.);
#1876=B_SPLINE_CURVE_WITH_KNOTS('',3,(#1015790,#1015791,#1015792,#1015793,
#1015794,#1015795,#1015796,#1015797,#1015798,#1015799,#1015800,#1015801,
#1015802,#1015803,#1015804,#1015805,#1015806,#1015807,#1015808,#1015809,
#1015810,#1015811,#1015812,#1015813,#1015814,#1015815,#1015816,#1015817,
#1015818,#1015819,#1015820,#1015821,#1015822,#1015823,#1015824,#1015825,
#1015826,#1015827,#1015828,#1015829,#1015830,#1015831,#1015832,#1015833,
#1015834,#1015835,#1015836,#1015837,#1015838,#1015839,#1015840,#1015841,
#1015842,#1015843,#1015844,#1015845,#1015846,#1015847,#1015848,#1015849,
#1015850,#1015851,#1015852,#1015853,#1015854,#1015855,#1015856,#1015857,
#1015858,#1015859,#1015860,#1015861,#1015862,#1015863,#1015864,#1015865,
#1015866,#1015867,#1015868,#1015869,#1015870,#1015871,#1015872,#1015873,
#1015874,#1015875,#1015876,#1015877,#1015878,#1015879,#1015880,#1015881,
#1015882,#1015883,#1015884,#1015885,#1015886,#1015887,#1015888,#1015889,
#1015890,#1015891,#1015892,#1015893,#1015894,#1015895,#1015896,#1015897,
#1015898,#1015899,#1015900,#1015901,#1015902,#1015903,#1015904,#1015905,
#1015906,#1015907,#1015908,#1015909,#1015910,#1015911,#1015912,#1015913,
#1015914,#1015915,#1015916,#1015917,#1015918,#1015919,#1015920,#1015921,
#1015922),.UNSPECIFIED.,.F.,.F.,(4,3,3,3,3,3,3,3,3,3,3,3,3,3,3,3,3,3,3,
3,3,3,3,3,3,3,3,3,3,3,3,3,3,3,3,3,3,3,3,3,3,3,3,3,4),(0.499266965169072,
0.500000000000001,0.511013804893331,0.515593134959166,0.527010714272456,
0.531250000000001,0.542515226169721,0.545639516084281,0.557600046292792,
0.562500000000001,0.57633659863279,0.594010439571692,0.607667271042769,
0.625000000000002,0.628906250000002,0.639383998917446,0.643554687500002,
0.654541015625003,0.671279869257483,0.687500000000003,0.70321409819673,
0.726760928461828,0.734963898652107,0.750000000000004,0.760961710774999,
0.76639052582048,0.777773579613481,0.781250000000003,0.792850682654091,
0.796875000000003,0.798167361748037,0.812500000000003,0.830168230659747,
0.856946324466294,0.86221846131369,0.875000000000002,0.894155969091751,
0.913028587810063,0.925502238512144,0.937500000000001,0.953730795351826,
0.956110005984519,0.971519005927829,0.98606190073076,1.),.UNSPECIFIED.);
#1877=B_SPLINE_CURVE_WITH_KNOTS('',3,(#1015923,#1015924,#1015925,#1015926),
 .UNSPECIFIED.,.F.,.F.,(4,4),(0.,0.0153354995217388),.UNSPECIFIED.);
#1878=B_SPLINE_CURVE_WITH_KNOTS('',3,(#1015983,#1015984,#1015985,#1015986,
#1015987,#1015988),.UNSPECIFIED.,.F.,.F.,(4,1,1,4),(0.00388391570541052,
0.18273924369199,0.28273924369199,0.993910973009778),.UNSPECIFIED.);
#1879=B_SPLINE_CURVE_WITH_KNOTS('',3,(#1015991,#1015992,#1015993,#1015994),
 .UNSPECIFIED.,.F.,.F.,(4,4),(0.00388391570541052,0.128842616318427),
 .UNSPECIFIED.);
#1880=B_SPLINE_CURVE_WITH_KNOTS('',3,(#1015996,#1015997,#1015998,#1015999),
 .UNSPECIFIED.,.F.,.F.,(4,4),(0.595125355735184,0.993910973009778),
 .UNSPECIFIED.);
#1881=B_SPLINE_CURVE_WITH_KNOTS('',3,(#1016004,#1016005,#1016006,#1016007,
#1016008,#1016009,#1016010,#1016011,#1016012,#1016013,#1016014,#1016015,
#1016016),.UNSPECIFIED.,.F.,.F.,(4,3,3,3,4),(0.,0.473156297473405,0.5,0.888373172308935,
1.),.UNSPECIFIED.);
#1882=B_SPLINE_CURVE_WITH_KNOTS('',3,(#1016023,#1016024,#1016025,#1016026,
#1016027,#1016028,#1016029,#1016030,#1016031,#1016032,#1016033,#1016034,
#1016035),.UNSPECIFIED.,.F.,.F.,(4,3,3,3,4),(0.,0.473156297714848,0.5,0.888373172309,
1.),.UNSPECIFIED.);
#1883=B_SPLINE_CURVE_WITH_KNOTS('',3,(#1016051,#1016052,#1016053,#1016054,
#1016055,#1016056,#1016057,#1016058,#1016059,#1016060),.UNSPECIFIED.,.F.,
 .F.,(4,3,3,4),(0.,0.112810063002179,0.766303485526451,1.),
 .UNSPECIFIED.);
#1884=B_SPLINE_CURVE_WITH_KNOTS('',3,(#1016067,#1016068,#1016069,#1016070,
#1016071,#1016072,#1016073,#1016074,#1016075,#1016076),.UNSPECIFIED.,.F.,
 .F.,(4,3,3,4),(2.26042394285656E-11,0.112810063002161,0.76630348629226,
1.),.UNSPECIFIED.);
#1885=B_SPLINE_CURVE_WITH_KNOTS('',3,(#1016090,#1016091,#1016092,#1016093,
#1016094,#1016095,#1016096,#1016097,#1016098,#1016099,#1016100,#1016101,
#1016102,#1016103,#1016104,#1016105,#1016106,#1016107,#1016108,#1016109,
#1016110,#1016111,#1016112,#1016113,#1016114,#1016115,#1016116,#1016117,
#1016118,#1016119,#1016120,#1016121,#1016122,#1016123,#1016124,#1016125,
#1016126,#1016127,#1016128,#1016129,#1016130,#1016131,#1016132,#1016133,
#1016134,#1016135,#1016136,#1016137,#1016138,#1016139,#1016140,#1016141,
#1016142,#1016143,#1016144,#1016145,#1016146,#1016147,#1016148,#1016149,
#1016150,#1016151,#1016152,#1016153),.UNSPECIFIED.,.F.,.F.,(4,3,3,3,3,3,
3,3,3,3,3,3,3,3,3,3,3,3,3,3,3,4),(0.,0.124979535221128,0.249967212158124,
0.25,0.329203723347877,0.374976147068522,0.375,0.42961932078733,0.437477092376043,
0.491515367928686,0.5,0.500000458225262,0.580220197157509,0.625049802721089,
0.706664429620342,0.75,0.750024493337407,0.854662860124866,0.875,0.875019944734829,
0.93750845783306,1.),.UNSPECIFIED.);
#1886=B_SPLINE_CURVE_WITH_KNOTS('',3,(#1016156,#1016157,#1016158,#1016159,
#1016160,#1016161,#1016162,#1016163,#1016164,#1016165,#1016166,#1016167,
#1016168,#1016169,#1016170,#1016171,#1016172,#1016173,#1016174,#1016175,
#1016176,#1016177,#1016178,#1016179,#1016180,#1016181,#1016182,#1016183,
#1016184,#1016185,#1016186,#1016187,#1016188,#1016189,#1016190,#1016191,
#1016192,#1016193,#1016194,#1016195,#1016196,#1016197,#1016198,#1016199,
#1016200,#1016201,#1016202,#1016203,#1016204,#1016205,#1016206,#1016207,
#1016208,#1016209,#1016210,#1016211,#1016212,#1016213,#1016214,#1016215,
#1016216,#1016217,#1016218,#1016219),.UNSPECIFIED.,.F.,.F.,(4,3,3,3,3,3,
3,3,3,3,3,3,3,3,3,3,3,3,3,3,3,4),(0.,0.124979535220942,0.249967212158124,
0.25,0.329203723362907,0.374976147068521,0.375,0.429619320786623,0.437477092376044,
0.491515367928924,0.5,0.500000458225262,0.580220197153068,0.625049802721082,
0.70666442961555,0.75,0.750024493337407,0.854662859963793,0.875,0.87501994473483,
0.937508457833206,1.),.UNSPECIFIED.);
#1887=B_SPLINE_CURVE_WITH_KNOTS('',3,(#1016258,#1016259,#1016260,#1016261,
#1016262,#1016263,#1016264,#1016265,#1016266,#1016267,#1016268,#1016269,
#1016270,#1016271,#1016272,#1016273,#1016274,#1016275,#1016276,#1016277,
#1016278,#1016279,#1016280,#1016281,#1016282,#1016283,#1016284,#1016285,
#1016286,#1016287,#1016288,#1016289,#1016290,#1016291,#1016292,#1016293,
#1016294,#1016295,#1016296,#1016297),.UNSPECIFIED.,.F.,.F.,(4,3,3,3,3,3,
3,3,3,3,3,3,3,4),(0.,0.0625,0.125,0.169419173925343,0.213376697055535,0.25,
0.251489587923412,0.291850203827474,0.333425101913737,0.375,0.418564564925315,
0.461510370562822,0.5,0.500021313594836),.UNSPECIFIED.);
#1888=B_SPLINE_CURVE_WITH_KNOTS('',3,(#1016299,#1016300,#1016301,#1016302,
#1016303,#1016304,#1016305,#1016306,#1016307,#1016308),.UNSPECIFIED.,.F.,
 .F.,(4,2,2,2,4),(0.,0.25,0.5,0.75,1.),.UNSPECIFIED.);
#1889=B_SPLINE_CURVE_WITH_KNOTS('',3,(#1016312,#1016313,#1016314,#1016315,
#1016316,#1016317,#1016318,#1016319,#1016320,#1016321,#1016322,#1016323,
#1016324,#1016325,#1016326,#1016327,#1016328,#1016329,#1016330,#1016331,
#1016332,#1016333,#1016334,#1016335,#1016336,#1016337,#1016338,#1016339,
#1016340,#1016341,#1016342,#1016343,#1016344,#1016345),.UNSPECIFIED.,.F.,
 .F.,(4,3,3,3,3,3,3,3,3,3,3,4),(0.,0.111624939911966,0.224001210504122,
0.336006814825458,0.44652455892831,0.500000000000001,0.606255877370456,
0.712916564348954,0.75,0.857951708397743,0.965615193935586,1.),
 .UNSPECIFIED.);
#1890=B_SPLINE_CURVE_WITH_KNOTS('',3,(#1016347,#1016348,#1016349,#1016350,
#1016351,#1016352,#1016353,#1016354,#1016355,#1016356,#1016357,#1016358,
#1016359,#1016360,#1016361,#1016362,#1016363,#1016364,#1016365,#1016366,
#1016367,#1016368,#1016369,#1016370,#1016371,#1016372,#1016373,#1016374,
#1016375,#1016376,#1016377,#1016378,#1016379,#1016380,#1016381,#1016382,
#1016383,#1016384,#1016385,#1016386,#1016387,#1016388,#1016389,#1016390,
#1016391,#1016392,#1016393,#1016394,#1016395,#1016396,#1016397,#1016398,
#1016399,#1016400,#1016401,#1016402,#1016403,#1016404,#1016405,#1016406,
#1016407,#1016408,#1016409,#1016410,#1016411,#1016412,#1016413,#1016414,
#1016415,#1016416,#1016417,#1016418,#1016419,#1016420,#1016421,#1016422,
#1016423,#1016424,#1016425),.UNSPECIFIED.,.F.,.F.,(4,3,3,3,3,3,3,3,3,3,
3,3,3,3,3,3,3,3,3,3,3,3,3,3,3,3,4),(0.,0.0625,0.125,0.169419173924397,0.213376697053646,
0.25,0.251489587923414,0.291850203827248,0.333425101913624,0.375,0.418564564925463,
0.46151037056316,0.5,0.500021313594835,0.545963447916243,0.592732662881207,
0.625,0.665412397402414,0.706893328453035,0.748374259503656,0.75,0.793824152852573,
0.838227000547659,0.875,0.928465881634385,0.981746816781953,1.),
 .UNSPECIFIED.);
#1891=B_SPLINE_CURVE_WITH_KNOTS('',3,(#1016427,#1016428,#1016429,#1016430,
#1016431,#1016432,#1016433,#1016434,#1016435,#1016436),.UNSPECIFIED.,.F.,
 .F.,(4,2,2,2,4),(0.,0.25,0.5,0.75,1.),.UNSPECIFIED.);
#1892=B_SPLINE_CURVE_WITH_KNOTS('',3,(#1016440,#1016441,#1016442,#1016443,
#1016444,#1016445,#1016446,#1016447,#1016448,#1016449,#1016450,#1016451,
#1016452,#1016453,#1016454,#1016455,#1016456,#1016457,#1016458,#1016459,
#1016460,#1016461,#1016462,#1016463,#1016464,#1016465,#1016466,#1016467,
#1016468,#1016469,#1016470,#1016471,#1016472,#1016473),.UNSPECIFIED.,.F.,
 .F.,(4,3,3,3,3,3,3,3,3,3,3,4),(0.,0.111624939912033,0.224001210504175,
0.336006814825507,0.446524558928267,0.499999999999999,0.606255877370196,
0.712916564348794,0.75,0.857951708397066,0.965615193934963,1.),
 .UNSPECIFIED.);
#1893=B_SPLINE_CURVE_WITH_KNOTS('',3,(#1016474,#1016475,#1016476,#1016477,
#1016478,#1016479,#1016480,#1016481,#1016482,#1016483,#1016484,#1016485,
#1016486,#1016487,#1016488,#1016489,#1016490,#1016491,#1016492,#1016493,
#1016494,#1016495,#1016496,#1016497,#1016498,#1016499,#1016500,#1016501,
#1016502,#1016503,#1016504,#1016505,#1016506,#1016507,#1016508,#1016509,
#1016510,#1016511,#1016512,#1016513),.UNSPECIFIED.,.F.,.F.,(4,3,3,3,3,3,
3,3,3,3,3,3,3,4),(0.500021313594836,0.545963447916154,0.592732662880904,
0.625,0.665412397402472,0.706893328453063,0.748374259503654,0.75,0.793824152853136,
0.838227000549152,0.875,0.928465881636225,0.981746816787109,1.),
 .UNSPECIFIED.);
#1894=B_SPLINE_CURVE_WITH_KNOTS('',3,(#1016602,#1016603,#1016604,#1016605,
#1016606,#1016607,#1016608,#1016609,#1016610,#1016611,#1016612,#1016613,
#1016614,#1016615,#1016616,#1016617,#1016618,#1016619,#1016620,#1016621,
#1016622,#1016623,#1016624,#1016625,#1016626,#1016627,#1016628,#1016629),
 .UNSPECIFIED.,.F.,.F.,(4,3,3,3,3,3,3,3,3,4),(0.,0.248852162759157,0.480925344477064,
0.498183186496117,0.5,0.647801447609218,0.748305633776162,0.75,0.885687959487459,
1.),.UNSPECIFIED.);
#1895=B_SPLINE_CURVE_WITH_KNOTS('',3,(#1016641,#1016642,#1016643,#1016644,
#1016645,#1016646,#1016647,#1016648,#1016649,#1016650,#1016651,#1016652,
#1016653,#1016654,#1016655,#1016656,#1016657,#1016658,#1016659,#1016660,
#1016661,#1016662,#1016663,#1016664,#1016665,#1016666,#1016667,#1016668),
 .UNSPECIFIED.,.F.,.F.,(4,3,3,3,3,3,3,3,3,4),(0.,0.150637102842549,0.25,
0.251412790060847,0.365294154550432,0.490903734590544,0.5,0.501455353900675,
0.82672002290652,1.),.UNSPECIFIED.);
#1896=B_SPLINE_CURVE_WITH_KNOTS('',3,(#1017014,#1017015,#1017016,#1017017,
#1017018,#1017019,#1017020,#1017021,#1017022,#1017023,#1017024,#1017025,
#1017026,#1017027,#1017028,#1017029,#1017030,#1017031,#1017032,#1017033,
#1017034,#1017035,#1017036,#1017037,#1017038,#1017039,#1017040,#1017041,
#1017042,#1017043,#1017044,#1017045,#1017046,#1017047,#1017048,#1017049,
#1017050,#1017051,#1017052,#1017053,#1017054,#1017055,#1017056,#1017057,
#1017058,#1017059,#1017060,#1017061,#1017062,#1017063,#1017064,#1017065,
#1017066,#1017067,#1017068,#1017069,#1017070,#1017071,#1017072,#1017073,
#1017074,#1017075,#1017076,#1017077,#1017078,#1017079,#1017080,#1017081,
#1017082,#1017083,#1017084,#1017085,#1017086,#1017087,#1017088,#1017089,
#1017090,#1017091,#1017092,#1017093,#1017094,#1017095,#1017096,#1017097,
#1017098,#1017099,#1017100,#1017101,#1017102,#1017103,#1017104,#1017105,
#1017106,#1017107,#1017108,#1017109,#1017110,#1017111,#1017112,#1017113,
#1017114,#1017115,#1017116,#1017117,#1017118,#1017119,#1017120,#1017121,
#1017122,#1017123,#1017124,#1017125,#1017126,#1017127,#1017128,#1017129,
#1017130,#1017131),.UNSPECIFIED.,.F.,.F.,(4,3,3,3,3,3,3,3,3,3,3,3,3,3,3,
3,3,3,3,3,3,3,3,3,3,3,3,3,3,3,3,3,3,3,3,3,3,3,3,4),(0.499965379650354,0.499999999999992,
0.513793823221226,0.52769576565177,0.541750311508655,0.556256481630559,
0.562499999999992,0.576669337744064,0.591645762886907,0.60716782255857,
0.621369042493443,0.624999999999993,0.636432092049664,0.650133329430153,
0.656249999999993,0.671874999999994,0.684300349777341,0.687499999999994,
0.697221827407852,0.707290625023101,0.717359422638352,0.731760223884927,
0.745105705780281,0.749999999999995,0.764210058622744,0.779265596779812,
0.781249999999996,0.798462778333352,0.812499999999997,0.831197690915709,
0.848925000887088,0.865625029231383,0.874999999999998,0.892979260468312,
0.910678742403045,0.928014883449504,0.937499999999999,0.954655616105003,
0.971595413475817,0.982676114794203),.UNSPECIFIED.);
#1897=B_SPLINE_CURVE_WITH_KNOTS('',3,(#1017133,#1017134,#1017135,#1017136,
#1017137,#1017138,#1017139,#1017140,#1017141,#1017142,#1017143,#1017144,
#1017145,#1017146,#1017147,#1017148,#1017149,#1017150,#1017151,#1017152,
#1017153,#1017154,#1017155,#1017156,#1017157,#1017158,#1017159,#1017160,
#1017161,#1017162,#1017163,#1017164,#1017165,#1017166,#1017167,#1017168,
#1017169,#1017170,#1017171,#1017172,#1017173,#1017174,#1017175,#1017176,
#1017177,#1017178,#1017179,#1017180,#1017181,#1017182,#1017183,#1017184,
#1017185,#1017186,#1017187,#1017188,#1017189,#1017190,#1017191,#1017192,
#1017193,#1017194,#1017195,#1017196,#1017197,#1017198,#1017199,#1017200,
#1017201,#1017202,#1017203,#1017204,#1017205,#1017206,#1017207,#1017208,
#1017209,#1017210,#1017211,#1017212,#1017213,#1017214,#1017215,#1017216,
#1017217,#1017218,#1017219,#1017220,#1017221,#1017222,#1017223,#1017224,
#1017225,#1017226,#1017227,#1017228,#1017229,#1017230,#1017231,#1017232,
#1017233,#1017234,#1017235,#1017236,#1017237,#1017238,#1017239,#1017240,
#1017241,#1017242,#1017243,#1017244,#1017245,#1017246,#1017247,#1017248,
#1017249,#1017250,#1017251,#1017252,#1017253,#1017254,#1017255,#1017256,
#1017257,#1017258,#1017259,#1017260,#1017261,#1017262,#1017263,#1017264,
#1017265,#1017266,#1017267,#1017268,#1017269,#1017270,#1017271,#1017272,
#1017273,#1017274,#1017275,#1017276,#1017277,#1017278,#1017279,#1017280,
#1017281,#1017282,#1017283,#1017284,#1017285,#1017286,#1017287,#1017288,
#1017289,#1017290,#1017291,#1017292,#1017293,#1017294,#1017295,#1017296,
#1017297,#1017298,#1017299,#1017300,#1017301,#1017302,#1017303,#1017304,
#1017305,#1017306,#1017307,#1017308,#1017309,#1017310,#1017311,#1017312,
#1017313,#1017314,#1017315,#1017316,#1017317,#1017318,#1017319,#1017320,
#1017321,#1017322,#1017323,#1017324,#1017325,#1017326,#1017327,#1017328,
#1017329,#1017330,#1017331,#1017332,#1017333,#1017334,#1017335,#1017336,
#1017337,#1017338,#1017339,#1017340,#1017341,#1017342,#1017343,#1017344,
#1017345,#1017346,#1017347,#1017348,#1017349,#1017350,#1017351,#1017352,
#1017353,#1017354,#1017355,#1017356,#1017357,#1017358,#1017359,#1017360,
#1017361,#1017362,#1017363,#1017364),.UNSPECIFIED.,.F.,.F.,(4,3,3,3,3,3,
3,3,3,3,3,3,3,3,3,3,3,3,3,3,3,3,3,3,3,3,3,3,3,3,3,3,3,3,3,3,3,3,3,3,3,3,
3,3,3,3,3,3,3,3,3,3,3,3,3,3,3,3,3,3,3,3,3,3,3,3,3,3,3,3,3,3,3,3,3,3,3,4),
(0.,0.0167332731853068,0.0335763237445339,0.0506424098280984,0.062500000000001,
0.0800515215792533,0.0978278339732687,0.115985789275062,0.125000000000002,
0.142086262678956,0.159782171193153,0.178658654022634,0.187500000000003,
0.204497247895809,0.219998577779161,0.234999288889583,0.248325923522063,
0.250000000000004,0.262827284524155,0.276078715668111,0.281250000000004,
0.282645483302793,0.292754009493981,0.302981346878948,0.312500000000003,
0.324089437639245,0.337370171342147,0.352469490999333,0.363310988847907,
0.375000000000003,0.388368763678803,0.4031296807625,0.417756509095475,0.432140467101336,
0.437500000000003,0.453125000000003,0.467615072987529,0.481915433821572,
0.49611832754212,0.500000000000003,0.501758817390932,0.515645411987537,
0.529697500824747,0.543943038684581,0.558688741328018,0.562500000000002,
0.576625849455882,0.591492584674236,0.606898764880449,0.621122456869126,
0.625000000000002,0.636710166283714,0.649683415890848,0.656250000000002,
0.671875000000003,0.684392426776585,0.687500000000003,0.696951172525663,
0.706599808562178,0.716835895455566,0.717452444284233,0.718750000000003,
0.732215111202624,0.74504699418226,0.750000000000003,0.763436908437128,
0.778244171337316,0.794213104932172,0.812500000000002,0.831322382059487,
0.849389189335156,0.866523808523742,0.875000000000002,0.893092659712439,
0.910894222061813,0.928261497038695,0.937500000000001,0.940061635140121),
 .UNSPECIFIED.);
#1898=B_SPLINE_CURVE_WITH_KNOTS('',3,(#1017419,#1017420,#1017421,#1017422,
#1017423,#1017424,#1017425,#1017426,#1017427,#1017428,#1017429,#1017430,
#1017431,#1017432,#1017433,#1017434,#1017435,#1017436,#1017437,#1017438,
#1017439,#1017440,#1017441,#1017442,#1017443,#1017444,#1017445,#1017446,
#1017447,#1017448,#1017449,#1017450,#1017451,#1017452,#1017453,#1017454,
#1017455,#1017456),.UNSPECIFIED.,.F.,.F.,(4,2,2,2,2,2,2,2,2,2,2,2,2,2,2,
2,2,2,4),(0.0540653661195264,0.0625000000000005,0.125000000000001,0.187500000000002,
0.250000000000002,0.281250000000001,0.312500000000001,0.375000000000001,
0.437500000000002,0.500000000000002,0.562500000000002,0.625000000000003,
0.687500000000003,0.750000000000003,0.781250000000003,0.812500000000003,
0.875000000000002,0.937500000000001,1.),.UNSPECIFIED.);
#1899=B_SPLINE_CURVE_WITH_KNOTS('',3,(#1017457,#1017458,#1017459,#1017460,
#1017461,#1017462,#1017463,#1017464,#1017465,#1017466,#1017467,#1017468,
#1017469,#1017470,#1017471,#1017472,#1017473,#1017474,#1017475,#1017476,
#1017477,#1017478,#1017479,#1017480,#1017481,#1017482,#1017483,#1017484,
#1017485,#1017486,#1017487,#1017488,#1017489,#1017490,#1017491,#1017492,
#1017493,#1017494,#1017495,#1017496,#1017497,#1017498,#1017499,#1017500,
#1017501,#1017502,#1017503,#1017504,#1017505,#1017506,#1017507,#1017508,
#1017509,#1017510,#1017511,#1017512,#1017513,#1017514,#1017515,#1017516,
#1017517,#1017518,#1017519,#1017520,#1017521,#1017522,#1017523,#1017524,
#1017525,#1017526,#1017527,#1017528,#1017529,#1017530,#1017531,#1017532,
#1017533,#1017534,#1017535,#1017536,#1017537,#1017538,#1017539,#1017540,
#1017541,#1017542,#1017543,#1017544,#1017545,#1017546,#1017547,#1017548,
#1017549,#1017550,#1017551,#1017552,#1017553),.UNSPECIFIED.,.F.,.F.,(4,
3,3,3,3,3,3,3,3,3,3,3,3,3,3,3,3,3,3,3,3,3,3,3,3,3,3,3,3,3,3,3,4),(0.0153354995217388,
0.032886443248196,0.0452007165047424,0.0625000000000002,0.0758989378109343,
0.096721331547979,0.118355849565085,0.125,0.139262881903395,0.164960366710703,
0.171411822301813,0.187500000000001,0.203493713683811,0.225213627349416,
0.235324985531361,0.250000000000001,0.266872286784847,0.29458855737551,
0.298559649546241,0.312500000000001,0.330453532253169,0.352272298740511,
0.362396328509039,0.375000000000001,0.394108256090545,0.413057140122518,
0.425427473946116,0.437500000000001,0.45470742792134,0.456049483697485,
0.471816966837859,0.48593225500963,0.499266965169072),.UNSPECIFIED.);
#1900=B_SPLINE_CURVE_WITH_KNOTS('',3,(#1017815,#1017816,#1017817,#1017818,
#1017819,#1017820,#1017821,#1017822,#1017823,#1017824,#1017825,#1017826,
#1017827,#1017828,#1017829,#1017830),.UNSPECIFIED.,.F.,.F.,(4,3,3,3,3,4),
(0.,0.256786447699799,0.5,0.500112409627687,0.852816041903211,1.),
 .UNSPECIFIED.);
#1901=B_SPLINE_CURVE_WITH_KNOTS('',3,(#1017834,#1017835,#1017836,#1017837,
#1017838,#1017839,#1017840,#1017841,#1017842,#1017843,#1017844,#1017845,
#1017846,#1017847,#1017848,#1017849),.UNSPECIFIED.,.F.,.F.,(4,3,3,3,3,4),
(0.,0.426266811257651,0.499924402971662,0.5,0.789148361521337,1.),
 .UNSPECIFIED.);
#1902=B_SPLINE_CURVE_WITH_KNOTS('',3,(#1017855,#1017856,#1017857,#1017858,
#1017859,#1017860,#1017861,#1017862,#1017863,#1017864,#1017865,#1017866,
#1017867,#1017868,#1017869,#1017870,#1017871,#1017872,#1017873,#1017874,
#1017875,#1017876,#1017877,#1017878,#1017879,#1017880,#1017881,#1017882),
 .UNSPECIFIED.,.F.,.F.,(4,3,3,3,3,3,3,3,3,4),(0.,0.150416011606192,0.249542937090561,
0.399842297906687,0.498613058961192,0.5,0.639631149056028,0.748442494524163,
0.895572829740851,1.),.UNSPECIFIED.);
#1903=B_SPLINE_CURVE_WITH_KNOTS('',3,(#1017884,#1017885,#1017886,#1017887,
#1017888,#1017889,#1017890,#1017891,#1017892,#1017893),.UNSPECIFIED.,.F.,
 .F.,(4,3,3,4),(0.,0.00100000000007194,0.00500000000888946,0.00748052373779466),
 .UNSPECIFIED.);
#1904=B_SPLINE_CURVE_WITH_KNOTS('',3,(#1017895,#1017896,#1017897,#1017898,
#1017899,#1017900,#1017901,#1017902,#1017903,#1017904,#1017905,#1017906,
#1017907,#1017908,#1017909,#1017910,#1017911,#1017912,#1017913,#1017914,
#1017915,#1017916,#1017917,#1017918,#1017919,#1017920,#1017921,#1017922,
#1017923,#1017924,#1017925,#1017926,#1017927,#1017928,#1017929,#1017930,
#1017931,#1017932,#1017933,#1017934,#1017935,#1017936,#1017937,#1017938,
#1017939,#1017940,#1017941,#1017942,#1017943,#1017944,#1017945,#1017946,
#1017947,#1017948,#1017949,#1017950,#1017951,#1017952,#1017953,#1017954,
#1017955,#1017956,#1017957,#1017958),.UNSPECIFIED.,.F.,.F.,(4,3,3,3,3,3,
3,3,3,3,3,3,3,3,3,3,3,3,3,3,3,4),(0.,0.108598633800079,0.124999999999998,
0.237876673207411,0.249999999999997,0.25101770215221,0.34092766263571,0.374999999999997,
0.376272373114226,0.439619673678669,0.499999999999998,0.501333274087017,
0.57599216142034,0.624999999999998,0.626202216527917,0.707222578369299,
0.749999999999999,0.750920838148268,0.867569309442567,0.874999999999999,
0.984129818244321,1.),.UNSPECIFIED.);
#1905=B_SPLINE_CURVE_WITH_KNOTS('',3,(#1017960,#1017961,#1017962,#1017963,
#1017964,#1017965,#1017966,#1017967,#1017968,#1017969,#1017970,#1017971,
#1017972,#1017973,#1017974,#1017975,#1017976,#1017977,#1017978,#1017979,
#1017980,#1017981,#1017982,#1017983,#1017984,#1017985,#1017986,#1017987,
#1017988,#1017989,#1017990,#1017991,#1017992,#1017993,#1017994,#1017995,
#1017996,#1017997,#1017998,#1017999,#1018000,#1018001,#1018002,#1018003,
#1018004,#1018005,#1018006,#1018007,#1018008,#1018009,#1018010,#1018011,
#1018012,#1018013,#1018014,#1018015,#1018016,#1018017,#1018018,#1018019,
#1018020,#1018021,#1018022,#1018023),.UNSPECIFIED.,.F.,.F.,(4,3,3,3,3,3,
3,3,3,3,3,3,3,3,3,3,3,3,3,3,3,4),(0.,0.062472663219834,0.124951076854591,
0.125,0.229120086922683,0.24994167642354,0.25,0.331862930174742,0.374926725451338,
0.455471913704111,0.5,0.500000587329484,0.554836153893428,0.562540910893925,
0.617921574985406,0.625,0.625057057257088,0.704508400960921,0.75,0.750078764596461,
0.875055903539745,1.),.UNSPECIFIED.);
#1906=B_SPLINE_CURVE_WITH_KNOTS('',3,(#1018025,#1018026,#1018027,#1018028,
#1018029,#1018030,#1018031,#1018032,#1018033,#1018034,#1018035,#1018036,
#1018037,#1018038,#1018039,#1018040,#1018041,#1018042,#1018043,#1018044,
#1018045,#1018046,#1018047,#1018048,#1018049,#1018050,#1018051,#1018052,
#1018053,#1018054,#1018055,#1018056,#1018057,#1018058,#1018059,#1018060,
#1018061,#1018062,#1018063,#1018064,#1018065,#1018066,#1018067,#1018068,
#1018069,#1018070,#1018071,#1018072,#1018073,#1018074,#1018075,#1018076,
#1018077,#1018078,#1018079,#1018080,#1018081,#1018082,#1018083,#1018084,
#1018085,#1018086,#1018087,#1018088,#1018089,#1018090,#1018091),
 .UNSPECIFIED.,.F.,.F.,(4,3,3,3,3,3,3,3,3,3,3,3,3,3,3,3,3,3,3,3,3,3,4),
(0.,0.0947790768574072,0.124592909271935,0.219139250126381,0.249101023592596,
0.250000000000002,0.303778981105854,0.312500000000002,0.374062230698279,
0.406250000000002,0.463752769242452,0.498675971127211,0.500000000000002,
0.576850530573413,0.623729484567216,0.625,0.691894612402429,0.748974611703644,
0.749999999999999,0.812499999999999,0.874611112117408,0.947649928075462,
1.),.UNSPECIFIED.);
#1907=B_SPLINE_CURVE_WITH_KNOTS('',3,(#1018093,#1018094,#1018095,#1018096,
#1018097,#1018098,#1018099,#1018100,#1018101,#1018102),.UNSPECIFIED.,.F.,
 .F.,(4,3,3,4),(0.,0.00100000000006922,0.0050000000087528,0.00748052373772518),
 .UNSPECIFIED.);
#1908=B_SPLINE_CURVE_WITH_KNOTS('',3,(#1018103,#1018104,#1018105,#1018106,
#1018107,#1018108,#1018109,#1018110,#1018111,#1018112,#1018113,#1018114,
#1018115,#1018116,#1018117,#1018118,#1018119,#1018120,#1018121,#1018122,
#1018123,#1018124,#1018125,#1018126,#1018127,#1018128,#1018129,#1018130),
 .UNSPECIFIED.,.F.,.F.,(4,3,3,3,3,3,3,3,3,4),(0.,0.125,0.250883706841152,
0.375441853420576,0.5,0.501393769219554,0.679716227170517,0.75,0.924484893725173,
1.),.UNSPECIFIED.);
#1909=B_SPLINE_CURVE_WITH_KNOTS('',3,(#1018134,#1018135,#1018136,#1018137,
#1018138,#1018139,#1018140,#1018141,#1018142,#1018143,#1018144,#1018145,
#1018146,#1018147,#1018148,#1018149),.UNSPECIFIED.,.F.,.F.,(4,3,3,3,3,4),
(0.,0.256786447655246,0.5,0.500112409627689,0.852816043110632,1.),
 .UNSPECIFIED.);
#1910=B_SPLINE_CURVE_WITH_KNOTS('',3,(#1018153,#1018154,#1018155,#1018156,
#1018157,#1018158,#1018159,#1018160,#1018161,#1018162,#1018163,#1018164,
#1018165,#1018166,#1018167,#1018168),.UNSPECIFIED.,.F.,.F.,(4,3,3,3,3,4),
(0.,0.426266813047671,0.499924402971662,0.5,0.789148360454935,1.),
 .UNSPECIFIED.);
#1911=B_SPLINE_CURVE_WITH_KNOTS('',3,(#1018174,#1018175,#1018176,#1018177,
#1018178,#1018179,#1018180,#1018181,#1018182,#1018183,#1018184,#1018185,
#1018186,#1018187,#1018188,#1018189,#1018190,#1018191,#1018192,#1018193,
#1018194,#1018195,#1018196,#1018197,#1018198,#1018199,#1018200,#1018201),
 .UNSPECIFIED.,.F.,.F.,(4,3,3,3,3,3,3,3,3,4),(0.,0.150416011602634,0.249542937090449,
0.399842297902483,0.498613058961193,0.5,0.639631149063167,0.748442494524025,
0.895572829751085,1.),.UNSPECIFIED.);
#1912=B_SPLINE_CURVE_WITH_KNOTS('',3,(#1018203,#1018204,#1018205,#1018206,
#1018207,#1018208,#1018209,#1018210,#1018211,#1018212),.UNSPECIFIED.,.F.,
 .F.,(4,3,3,4),(0.,0.00100000000007194,0.00500000000888946,0.00748052373779466),
 .UNSPECIFIED.);
#1913=B_SPLINE_CURVE_WITH_KNOTS('',3,(#1018214,#1018215,#1018216,#1018217,
#1018218,#1018219,#1018220,#1018221,#1018222,#1018223,#1018224,#1018225,
#1018226,#1018227,#1018228,#1018229,#1018230,#1018231,#1018232,#1018233,
#1018234,#1018235,#1018236,#1018237,#1018238,#1018239,#1018240,#1018241,
#1018242,#1018243,#1018244,#1018245,#1018246,#1018247,#1018248,#1018249,
#1018250,#1018251,#1018252,#1018253,#1018254,#1018255,#1018256,#1018257,
#1018258,#1018259,#1018260,#1018261,#1018262,#1018263,#1018264,#1018265,
#1018266,#1018267,#1018268,#1018269,#1018270,#1018271,#1018272,#1018273,
#1018274,#1018275,#1018276,#1018277),.UNSPECIFIED.,.F.,.F.,(4,3,3,3,3,3,
3,3,3,3,3,3,3,3,3,3,3,3,3,3,3,4),(0.,0.108598633800409,0.124999999999997,
0.237876673211795,0.249999999999995,0.251017702152211,0.340927662636254,
0.374999999999996,0.376272373114225,0.439619673678761,0.499999999999997,
0.501333274087012,0.575992161419756,0.624999999999997,0.626202216527914,
0.707222578371833,0.749999999999998,0.750920838148266,0.86756930944228,
0.874999999999999,0.984129818293601,1.),.UNSPECIFIED.);
#1914=B_SPLINE_CURVE_WITH_KNOTS('',3,(#1018279,#1018280,#1018281,#1018282,
#1018283,#1018284,#1018285,#1018286,#1018287,#1018288,#1018289,#1018290,
#1018291,#1018292,#1018293,#1018294,#1018295,#1018296,#1018297,#1018298,
#1018299,#1018300,#1018301,#1018302,#1018303,#1018304,#1018305,#1018306,
#1018307,#1018308,#1018309,#1018310,#1018311,#1018312,#1018313,#1018314,
#1018315,#1018316,#1018317,#1018318,#1018319,#1018320,#1018321,#1018322,
#1018323,#1018324,#1018325,#1018326,#1018327,#1018328,#1018329,#1018330,
#1018331,#1018332,#1018333,#1018334,#1018335,#1018336,#1018337,#1018338,
#1018339,#1018340,#1018341,#1018342),.UNSPECIFIED.,.F.,.F.,(4,3,3,3,3,3,
3,3,3,3,3,3,3,3,3,3,3,3,3,3,3,4),(0.,0.0624726632199425,0.124951076854591,
0.125,0.229120087040532,0.249941676423539,0.25,0.331862930178375,0.374926725451332,
0.455471913707465,0.5,0.500000587329483,0.554836153894587,0.562540910893926,
0.617921574986407,0.625,0.625057057257087,0.704508400940841,0.75,0.750078764596461,
0.875055903539623,1.),.UNSPECIFIED.);
#1915=B_SPLINE_CURVE_WITH_KNOTS('',3,(#1018344,#1018345,#1018346,#1018347,
#1018348,#1018349,#1018350,#1018351,#1018352,#1018353,#1018354,#1018355,
#1018356,#1018357,#1018358,#1018359,#1018360,#1018361,#1018362,#1018363,
#1018364,#1018365,#1018366,#1018367,#1018368,#1018369,#1018370,#1018371,
#1018372,#1018373,#1018374,#1018375,#1018376,#1018377,#1018378,#1018379,
#1018380,#1018381,#1018382,#1018383,#1018384,#1018385,#1018386,#1018387,
#1018388,#1018389,#1018390,#1018391,#1018392,#1018393,#1018394,#1018395,
#1018396,#1018397,#1018398,#1018399,#1018400,#1018401,#1018402,#1018403,
#1018404,#1018405,#1018406,#1018407,#1018408,#1018409,#1018410),
 .UNSPECIFIED.,.F.,.F.,(4,3,3,3,3,3,3,3,3,3,3,3,3,3,3,3,3,3,3,3,3,3,4),
(0.,0.094779076891866,0.124592909272101,0.219139250174579,0.249101023592591,
0.250000000000001,0.303778981106076,0.312500000000002,0.374062230698277,
0.406250000000002,0.46375276924306,0.498675971127214,0.500000000000003,
0.576850530571405,0.62372948456722,0.625000000000003,0.691894612405764,
0.748974611703647,0.750000000000004,0.812500000000003,0.874611112117488,
0.947649928119246,1.),.UNSPECIFIED.);
#1916=B_SPLINE_CURVE_WITH_KNOTS('',3,(#1018412,#1018413,#1018414,#1018415,
#1018416,#1018417,#1018418,#1018419,#1018420,#1018421),.UNSPECIFIED.,.F.,
 .F.,(4,3,3,4),(0.,0.00100000000006922,0.0050000000087528,0.00748052373772519),
 .UNSPECIFIED.);
#1917=B_SPLINE_CURVE_WITH_KNOTS('',3,(#1018423,#1018424,#1018425,#1018426,
#1018427,#1018428,#1018429,#1018430,#1018431,#1018432,#1018433,#1018434,
#1018435,#1018436,#1018437,#1018438,#1018439,#1018440,#1018441,#1018442,
#1018443,#1018444,#1018445,#1018446,#1018447,#1018448,#1018449,#1018450),
 .UNSPECIFIED.,.F.,.F.,(4,3,3,3,3,3,3,3,3,4),(0.,0.125,0.250883706841163,
0.375441853420582,0.5,0.501393769219544,0.679716227183092,0.75,0.92448489375997,
1.),.UNSPECIFIED.);
#1918=B_SPLINE_CURVE_WITH_KNOTS('',3,(#1018455,#1018456,#1018457,#1018458,
#1018459,#1018460),.UNSPECIFIED.,.F.,.F.,(4,2,4),(0.,0.5,1.),
 .UNSPECIFIED.);
#1919=B_SPLINE_CURVE_WITH_KNOTS('',3,(#1018461,#1018462,#1018463,#1018464,
#1018465,#1018466),.UNSPECIFIED.,.F.,.F.,(4,2,4),(0.,0.5,1.),
 .UNSPECIFIED.);
#1920=B_SPLINE_CURVE_WITH_KNOTS('',3,(#1018468,#1018469,#1018470,#1018471,
#1018472,#1018473),.UNSPECIFIED.,.F.,.F.,(4,2,4),(0.,0.5,1.),
 .UNSPECIFIED.);
#1921=B_SPLINE_CURVE_WITH_KNOTS('',3,(#1018474,#1018475,#1018476,#1018477,
#1018478,#1018479),.UNSPECIFIED.,.F.,.F.,(4,2,4),(0.,0.5,1.),
 .UNSPECIFIED.);
#1922=B_SPLINE_CURVE_WITH_KNOTS('',3,(#1018481,#1018482,#1018483,#1018484,
#1018485,#1018486,#1018487,#1018488,#1018489,#1018490,#1018491,#1018492,
#1018493,#1018494,#1018495,#1018496,#1018497,#1018498,#1018499,#1018500,
#1018501,#1018502,#1018503,#1018504,#1018505,#1018506,#1018507,#1018508,
#1018509,#1018510,#1018511,#1018512,#1018513,#1018514,#1018515,#1018516,
#1018517,#1018518,#1018519,#1018520,#1018521,#1018522,#1018523,#1018524,
#1018525,#1018526,#1018527,#1018528,#1018529,#1018530,#1018531,#1018532,
#1018533,#1018534,#1018535,#1018536,#1018537,#1018538,#1018539,#1018540,
#1018541,#1018542,#1018543,#1018544),.UNSPECIFIED.,.F.,.F.,(4,3,3,3,3,3,
3,3,3,3,3,3,3,3,3,3,3,3,3,3,3,4),(0.,0.108345717371422,0.124685128715174,
0.230611248664987,0.249531137759724,0.250000000000001,0.313495848223952,
0.374429734916563,0.375000000000001,0.449386099725611,0.499428520336509,
0.500000000000001,0.565359167155436,0.624506812093728,0.625000000000002,
0.728310029139401,0.749660516173166,0.750000000000002,0.841332159320766,
0.874752513207696,0.966763683154897,1.),.UNSPECIFIED.);
#1923=B_SPLINE_CURVE_WITH_KNOTS('',3,(#1018545,#1018546,#1018547,#1018548,
#1018549,#1018550,#1018551,#1018552,#1018553,#1018554,#1018555,#1018556,
#1018557,#1018558),.UNSPECIFIED.,.F.,.F.,(4,2,2,2,2,2,4),(0.,0.249999999999998,
0.374999999999998,0.499999999999999,0.624999999999999,0.749999999999999,
1.),.UNSPECIFIED.);
#1924=B_SPLINE_CURVE_WITH_KNOTS('',3,(#1018560,#1018561,#1018562,#1018563,
#1018564,#1018565,#1018566,#1018567,#1018568,#1018569,#1018570,#1018571,
#1018572,#1018573),.UNSPECIFIED.,.F.,.F.,(4,2,2,2,2,2,4),(0.,0.249999999999999,
0.374999999999999,0.499999999999999,0.624999999999999,0.75,1.),
 .UNSPECIFIED.);
#1925=B_SPLINE_CURVE_WITH_KNOTS('',3,(#1018574,#1018575,#1018576,#1018577,
#1018578,#1018579,#1018580,#1018581,#1018582,#1018583,#1018584,#1018585,
#1018586,#1018587,#1018588,#1018589,#1018590,#1018591,#1018592,#1018593,
#1018594,#1018595,#1018596,#1018597,#1018598,#1018599,#1018600,#1018601,
#1018602,#1018603,#1018604,#1018605,#1018606,#1018607,#1018608,#1018609,
#1018610,#1018611,#1018612,#1018613,#1018614,#1018615,#1018616,#1018617,
#1018618,#1018619,#1018620,#1018621,#1018622,#1018623,#1018624,#1018625,
#1018626,#1018627,#1018628,#1018629,#1018630,#1018631,#1018632,#1018633,
#1018634,#1018635,#1018636,#1018637),.UNSPECIFIED.,.F.,.F.,(4,3,3,3,3,3,
3,3,3,3,3,3,3,3,3,3,3,3,3,3,3,4),(0.,0.108345717222845,0.124685128715376,
0.230611248540427,0.249531137759721,0.249999999999997,0.31349584822198,
0.37442973491656,0.374999999999996,0.449386099727562,0.499428520336508,
0.499999999999996,0.565359167154421,0.624506812093721,0.624999999999996,
0.728310029127934,0.749660516173162,0.749999999999995,0.84133215923724,
0.874752513207961,0.966763683067182,1.),.UNSPECIFIED.);
#1926=B_SPLINE_CURVE_WITH_KNOTS('',3,(#1018662,#1018663,#1018664,#1018665,
#1018666,#1018667,#1018668,#1018669,#1018670,#1018671,#1018672,#1018673,
#1018674,#1018675,#1018676,#1018677,#1018678,#1018679,#1018680,#1018681,
#1018682,#1018683,#1018684,#1018685,#1018686,#1018687,#1018688,#1018689,
#1018690,#1018691,#1018692),.UNSPECIFIED.,.F.,.F.,(4,3,3,3,3,3,3,3,3,3,
4),(0.,0.134739374885909,0.268793151733558,0.393772588830596,0.5,0.533054215378663,
0.649789670730015,0.753643321156928,0.852340935420777,0.944448914657783,
0.999996036784071),.UNSPECIFIED.);
#1927=B_SPLINE_CURVE_WITH_KNOTS('',3,(#1018755,#1018756,#1018757,#1018758,
#1018759,#1018760,#1018761,#1018762,#1018763,#1018764,#1018765,#1018766,
#1018767,#1018768,#1018769,#1018770,#1018771,#1018772,#1018773,#1018774,
#1018775,#1018776,#1018777,#1018778,#1018779,#1018780,#1018781,#1018782,
#1018783,#1018784,#1018785),.UNSPECIFIED.,.F.,.F.,(4,3,3,3,3,3,3,3,3,3,
4),(0.,0.0918642454542289,0.191044915212373,0.295150430545625,0.408177095750537,
0.466653098630976,0.5,0.625,0.756089201257527,0.891484054813954,1.),
 .UNSPECIFIED.);
#1928=B_SPLINE_CURVE_WITH_KNOTS('',3,(#1018812,#1018813,#1018814,#1018815,
#1018816,#1018817,#1018818,#1018819,#1018820,#1018821,#1018822,#1018823,
#1018824,#1018825,#1018826,#1018827,#1018828,#1018829,#1018830,#1018831,
#1018832,#1018833,#1018834,#1018835,#1018836,#1018837,#1018838,#1018839,
#1018840,#1018841,#1018842),.UNSPECIFIED.,.F.,.F.,(4,3,3,3,3,3,3,3,3,3,
4),(0.,0.0918642454525974,0.191044915209865,0.295150430542425,0.408177095747486,
0.466653098630973,0.5,0.625,0.75608920126647,0.891484054834487,1.),
 .UNSPECIFIED.);
#1929=B_SPLINE_CURVE_WITH_KNOTS('',3,(#1018901,#1018902,#1018903,#1018904,
#1018905,#1018906,#1018907,#1018908,#1018909,#1018910,#1018911,#1018912,
#1018913,#1018914,#1018915,#1018916,#1018917,#1018918,#1018919,#1018920,
#1018921,#1018922,#1018923,#1018924,#1018925,#1018926,#1018927,#1018928,
#1018929,#1018930,#1018931),.UNSPECIFIED.,.F.,.F.,(4,3,3,3,3,3,3,3,3,3,
4),(0.,0.134739374882183,0.268793151724803,0.393772588818525,0.5,0.533054215378657,
0.649789670730011,0.753643321158999,0.852340935426102,0.944448914664057,
0.99999603678407),.UNSPECIFIED.);
#1930=B_SPLINE_CURVE_WITH_KNOTS('',3,(#1019514,#1019515,#1019516,#1019517,
#1019518,#1019519,#1019520,#1019521,#1019522,#1019523,#1019524,#1019525,
#1019526,#1019527,#1019528,#1019529,#1019530,#1019531,#1019532,#1019533,
#1019534,#1019535,#1019536,#1019537,#1019538,#1019539,#1019540,#1019541,
#1019542,#1019543,#1019544,#1019545,#1019546,#1019547,#1019548,#1019549,
#1019550,#1019551,#1019552,#1019553),.UNSPECIFIED.,.F.,.F.,(4,3,3,3,3,3,
3,3,3,3,3,3,3,4),(0.,0.143111930012682,0.28374153801718,0.416315632314882,
0.500000000000001,0.591332019963846,0.675876362634621,0.750000000000001,
0.8125,0.868011314477346,0.875,0.928787706163552,0.978913174124155,1.),
 .UNSPECIFIED.);
#1931=B_SPLINE_CURVE_WITH_KNOTS('',3,(#1019586,#1019587,#1019588,#1019589,
#1019590,#1019591,#1019592,#1019593,#1019594,#1019595,#1019596,#1019597,
#1019598,#1019599,#1019600,#1019601,#1019602,#1019603,#1019604,#1019605,
#1019606,#1019607,#1019608,#1019609,#1019610,#1019611,#1019612,#1019613,
#1019614,#1019615,#1019616,#1019617,#1019618,#1019619,#1019620,#1019621,
#1019622,#1019623,#1019624,#1019625,#1019626,#1019627,#1019628),
 .UNSPECIFIED.,.F.,.F.,(4,3,3,3,3,3,3,3,3,3,3,3,3,3,4),(0.,0.0461765081177679,
0.10310491635942,0.124999999999999,0.162820160733415,0.194558011366423,
0.24215602719341,0.249999999999998,0.382190378075301,0.446808445620272,
0.499999999999998,0.66671499585864,0.720689351271979,0.916492320195431,
1.),.UNSPECIFIED.);
#1932=B_SPLINE_CURVE_WITH_KNOTS('',3,(#1019847,#1019848,#1019849,#1019850,
#1019851,#1019852,#1019853,#1019854,#1019855,#1019856,#1019857,#1019858,
#1019859,#1019860,#1019861,#1019862,#1019863,#1019864,#1019865,#1019866,
#1019867,#1019868,#1019869,#1019870,#1019871,#1019872,#1019873,#1019874,
#1019875,#1019876,#1019877,#1019878,#1019879,#1019880,#1019881,#1019882,
#1019883,#1019884,#1019885,#1019886,#1019887,#1019888,#1019889,#1019890,
#1019891,#1019892,#1019893,#1019894,#1019895,#1019896,#1019897,#1019898,
#1019899,#1019900,#1019901,#1019902,#1019903,#1019904,#1019905,#1019906,
#1019907,#1019908,#1019909,#1019910,#1019911,#1019912,#1019913,#1019914,
#1019915,#1019916,#1019917,#1019918,#1019919,#1019920,#1019921,#1019922,
#1019923,#1019924,#1019925,#1019926,#1019927,#1019928,#1019929,#1019930,
#1019931,#1019932,#1019933,#1019934,#1019935,#1019936,#1019937,#1019938,
#1019939,#1019940,#1019941,#1019942,#1019943,#1019944,#1019945,#1019946,
#1019947,#1019948,#1019949,#1019950,#1019951,#1019952,#1019953,#1019954,
#1019955,#1019956,#1019957,#1019958,#1019959,#1019960,#1019961,#1019962,
#1019963,#1019964,#1019965,#1019966,#1019967,#1019968,#1019969,#1019970,
#1019971,#1019972,#1019973,#1019974,#1019975,#1019976,#1019977,#1019978,
#1019979,#1019980,#1019981,#1019982,#1019983,#1019984,#1019985,#1019986,
#1019987,#1019988,#1019989,#1019990,#1019991,#1019992,#1019993,#1019994,
#1019995,#1019996,#1019997,#1019998,#1019999,#1020000,#1020001,#1020002,
#1020003,#1020004,#1020005,#1020006,#1020007,#1020008,#1020009,#1020010,
#1020011,#1020012,#1020013,#1020014,#1020015,#1020016,#1020017,#1020018,
#1020019,#1020020,#1020021,#1020022,#1020023,#1020024,#1020025,#1020026,
#1020027,#1020028,#1020029,#1020030,#1020031,#1020032,#1020033,#1020034,
#1020035,#1020036,#1020037,#1020038,#1020039,#1020040,#1020041,#1020042,
#1020043,#1020044,#1020045,#1020046,#1020047,#1020048,#1020049,#1020050,
#1020051,#1020052,#1020053,#1020054,#1020055,#1020056,#1020057,#1020058,
#1020059,#1020060,#1020061,#1020062,#1020063,#1020064,#1020065,#1020066,
#1020067,#1020068,#1020069,#1020070,#1020071,#1020072,#1020073,#1020074,
#1020075,#1020076,#1020077,#1020078),.UNSPECIFIED.,.F.,.F.,(4,3,3,3,3,3,
3,3,3,3,3,3,3,3,3,3,3,3,3,3,3,3,3,3,3,3,3,3,3,3,3,3,3,3,3,3,3,3,3,3,3,3,
3,3,3,3,3,3,3,3,3,3,3,3,3,3,3,3,3,3,3,3,3,3,3,3,3,3,3,3,3,3,3,3,3,3,3,4),
(0.,0.0167332731849895,0.0335763237447891,0.0506424098282325,0.062500000000001,
0.0800515215792355,0.0978278339733148,0.115985789275271,0.125000000000002,
0.142086262678915,0.159782171193131,0.178658654022506,0.187500000000003,
0.204497247895877,0.219998577779297,0.234999288889651,0.2483259235221,0.250000000000004,
0.262827284524134,0.276078715668068,0.281250000000004,0.282645483302793,
0.292754009493972,0.302981346878952,0.312500000000003,0.324089437639243,
0.33737017134215,0.352469490999284,0.363310988847907,0.375000000000003,
0.388368763678736,0.403129680762368,0.417756509095207,0.432140467101039,
0.437500000000003,0.453125000000003,0.467615072987619,0.481915433821662,
0.496118327542297,0.500000000000003,0.501758817390929,0.515645411988272,
0.529697500825218,0.543943038685242,0.55868874132848,0.562500000000002,
0.576625849456035,0.591492584674441,0.606898764880742,0.621122456869293,
0.625000000000002,0.636710166283714,0.649683415890618,0.656250000000002,
0.671875000000003,0.684392426776617,0.687500000000003,0.696951172525631,
0.706599808562131,0.716835895455611,0.717452444284233,0.718750000000003,
0.732215111202541,0.745046994182186,0.750000000000003,0.763436908437121,
0.778244171337319,0.794213104932217,0.812500000000002,0.831322382059668,
0.849389189335239,0.866523808523806,0.875000000000002,0.893092659712532,
0.910894222062421,0.928261497039387,0.937500000000001,0.940061635140125),
 .UNSPECIFIED.);
#1933=B_SPLINE_CURVE_WITH_KNOTS('',3,(#1020083,#1020084,#1020085,#1020086,
#1020087,#1020088,#1020089,#1020090,#1020091,#1020092,#1020093,#1020094,
#1020095,#1020096,#1020097,#1020098,#1020099,#1020100,#1020101,#1020102,
#1020103,#1020104,#1020105,#1020106,#1020107,#1020108,#1020109,#1020110,
#1020111,#1020112,#1020113,#1020114,#1020115,#1020116,#1020117,#1020118,
#1020119,#1020120),.UNSPECIFIED.,.F.,.F.,(4,2,2,2,2,2,2,2,2,2,2,2,2,2,2,
2,2,2,4),(0.0540653661195743,0.0625000000000005,0.125000000000001,0.187500000000002,
0.250000000000002,0.281250000000001,0.312500000000001,0.375000000000001,
0.437500000000002,0.500000000000002,0.562500000000002,0.625000000000003,
0.687500000000003,0.750000000000003,0.781250000000003,0.812500000000003,
0.875000000000002,0.937500000000001,1.),.UNSPECIFIED.);
#1934=B_SPLINE_CURVE_WITH_KNOTS('',3,(#1020229,#1020230,#1020231,#1020232,
#1020233,#1020234,#1020235,#1020236,#1020237,#1020238,#1020239,#1020240,
#1020241,#1020242,#1020243,#1020244,#1020245,#1020246,#1020247,#1020248,
#1020249,#1020250,#1020251,#1020252,#1020253,#1020254,#1020255,#1020256,
#1020257,#1020258,#1020259,#1020260,#1020261,#1020262,#1020263,#1020264,
#1020265,#1020266,#1020267,#1020268,#1020269,#1020270,#1020271,#1020272,
#1020273,#1020274,#1020275,#1020276,#1020277,#1020278,#1020279,#1020280,
#1020281,#1020282,#1020283,#1020284,#1020285,#1020286,#1020287,#1020288,
#1020289,#1020290,#1020291,#1020292,#1020293,#1020294,#1020295,#1020296,
#1020297,#1020298,#1020299,#1020300,#1020301,#1020302,#1020303,#1020304,
#1020305,#1020306,#1020307,#1020308,#1020309,#1020310,#1020311,#1020312,
#1020313,#1020314,#1020315,#1020316,#1020317,#1020318,#1020319,#1020320,
#1020321,#1020322,#1020323,#1020324,#1020325,#1020326,#1020327,#1020328,
#1020329,#1020330,#1020331,#1020332,#1020333,#1020334,#1020335,#1020336,
#1020337,#1020338,#1020339,#1020340,#1020341,#1020342,#1020343,#1020344,
#1020345,#1020346),.UNSPECIFIED.,.F.,.F.,(4,3,3,3,3,3,3,3,3,3,3,3,3,3,3,
3,3,3,3,3,3,3,3,3,3,3,3,3,3,3,3,3,3,3,3,3,3,3,3,4),(0.499965379650354,0.499999999999992,
0.513793823221478,0.527695765652143,0.541750311509362,0.556256481631356,
0.562499999999992,0.576669337743881,0.591645762886768,0.607167822558692,
0.621369042493555,0.624999999999993,0.636432092049664,0.650133329430106,
0.656249999999993,0.671874999999994,0.684300349777311,0.687499999999994,
0.697221827407847,0.707290625023099,0.717359422638352,0.731760223884958,
0.745105705780276,0.749999999999995,0.764210058622806,0.779265596779683,
0.781249999999996,0.798462778333966,0.812499999999997,0.831197690915896,
0.848925000887198,0.865625029231563,0.874999999999998,0.892979260468423,
0.910678742403035,0.928014883449944,0.937499999999999,0.954655616105147,
0.971595413475916,0.982676114794182),.UNSPECIFIED.);
#1935=B_SPLINE_CURVE_WITH_KNOTS('',3,(#1020351,#1020352,#1020353,#1020354,
#1020355,#1020356,#1020357,#1020358,#1020359,#1020360,#1020361,#1020362,
#1020363,#1020364,#1020365,#1020366,#1020367,#1020368,#1020369,#1020370,
#1020371,#1020372,#1020373,#1020374,#1020375,#1020376,#1020377,#1020378,
#1020379,#1020380,#1020381,#1020382,#1020383,#1020384,#1020385,#1020386,
#1020387,#1020388,#1020389,#1020390,#1020391,#1020392,#1020393,#1020394,
#1020395,#1020396,#1020397,#1020398,#1020399,#1020400,#1020401,#1020402,
#1020403,#1020404,#1020405,#1020406,#1020407,#1020408,#1020409,#1020410,
#1020411,#1020412,#1020413,#1020414,#1020415,#1020416,#1020417,#1020418,
#1020419,#1020420,#1020421,#1020422,#1020423,#1020424,#1020425,#1020426,
#1020427,#1020428,#1020429,#1020430,#1020431,#1020432,#1020433,#1020434,
#1020435,#1020436,#1020437,#1020438,#1020439,#1020440,#1020441,#1020442,
#1020443,#1020444,#1020445,#1020446,#1020447),.UNSPECIFIED.,.F.,.F.,(4,
3,3,3,3,3,3,3,3,3,3,3,3,3,3,3,3,3,3,3,3,3,3,3,3,3,3,3,3,3,3,3,4),(0.0153354995217388,
0.0328864432468267,0.0452007165047424,0.0625000000000002,0.0758989378109343,
0.096721331548009,0.11835584956512,0.125,0.139262881903395,0.164960366710694,
0.171411822301813,0.187500000000001,0.203493713683811,0.225213627349636,
0.235324985531361,0.250000000000001,0.266872286784847,0.294588557375498,
0.298559649546241,0.312500000000001,0.330453532253169,0.352272298740627,
0.362396328509039,0.375000000000001,0.394108256090545,0.413057140122588,
0.425427473946116,0.437500000000001,0.454707427921855,0.456049483697485,
0.471816966837835,0.48593225500963,0.499266965169072),.UNSPECIFIED.);
#1936=B_SPLINE_CURVE_WITH_KNOTS('',3,(#1020504,#1020505,#1020506,#1020507,
#1020508,#1020509),.UNSPECIFIED.,.F.,.F.,(4,1,1,4),(0.00388391570541052,
0.18273924369199,0.28273924369199,0.993910973009778),.UNSPECIFIED.);
#1937=B_SPLINE_CURVE_WITH_KNOTS('',3,(#1020512,#1020513,#1020514,#1020515),
 .UNSPECIFIED.,.F.,.F.,(4,4),(0.00388391570541052,0.128842616318427),
 .UNSPECIFIED.);
#1938=B_SPLINE_CURVE_WITH_KNOTS('',3,(#1020517,#1020518,#1020519,#1020520),
 .UNSPECIFIED.,.F.,.F.,(4,4),(0.982676114794182,1.),.UNSPECIFIED.);
#1939=B_SPLINE_CURVE_WITH_KNOTS('',3,(#1020522,#1020523,#1020524,#1020525),
 .UNSPECIFIED.,.F.,.F.,(4,4),(0.595125355735184,0.993910973009778),
 .UNSPECIFIED.);
#1940=B_SPLINE_CURVE_WITH_KNOTS('',3,(#1020527,#1020528,#1020529,#1020530,
#1020531,#1020532,#1020533,#1020534,#1020535,#1020536,#1020537,#1020538,
#1020539),.UNSPECIFIED.,.F.,.F.,(4,3,3,3,4),(0.940061635140125,0.956716320423274,
0.973236474209145,0.98960092191146,1.),.UNSPECIFIED.);
#1941=B_SPLINE_CURVE_WITH_KNOTS('',3,(#1020543,#1020544,#1020545,#1020546,
#1020547,#1020548,#1020549,#1020550,#1020551,#1020552,#1020553,#1020554,
#1020555),.UNSPECIFIED.,.F.,.F.,(4,3,3,3,4),(0.,0.473156297474795,0.5,0.888373172308935,
1.),.UNSPECIFIED.);
#1942=B_SPLINE_CURVE_WITH_KNOTS('',3,(#1020562,#1020563,#1020564,#1020565,
#1020566,#1020567,#1020568,#1020569,#1020570,#1020571,#1020572,#1020573,
#1020574),.UNSPECIFIED.,.F.,.F.,(4,3,3,3,4),(0.,0.473156297714503,0.5,0.888373172309,
1.),.UNSPECIFIED.);
#1943=B_SPLINE_CURVE_WITH_KNOTS('',3,(#1020591,#1020592,#1020593,#1020594,
#1020595,#1020596,#1020597,#1020598,#1020599,#1020600),.UNSPECIFIED.,.F.,
 .F.,(4,3,3,4),(0.,0.112810063002179,0.766303485551342,1.),
 .UNSPECIFIED.);
#1944=B_SPLINE_CURVE_WITH_KNOTS('',3,(#1020607,#1020608,#1020609,#1020610,
#1020611,#1020612,#1020613,#1020614,#1020615,#1020616),.UNSPECIFIED.,.F.,
 .F.,(4,3,3,4),(2.26042394285656E-11,0.112810063002161,0.766303486285021,
1.),.UNSPECIFIED.);
#1945=B_SPLINE_CURVE_WITH_KNOTS('',3,(#1020629,#1020630,#1020631,#1020632,
#1020633,#1020634,#1020635,#1020636,#1020637,#1020638,#1020639,#1020640,
#1020641,#1020642,#1020643,#1020644,#1020645,#1020646,#1020647,#1020648,
#1020649,#1020650,#1020651,#1020652,#1020653,#1020654,#1020655,#1020656,
#1020657,#1020658,#1020659,#1020660,#1020661,#1020662,#1020663,#1020664,
#1020665,#1020666,#1020667,#1020668,#1020669,#1020670,#1020671,#1020672,
#1020673,#1020674,#1020675,#1020676,#1020677,#1020678,#1020679,#1020680,
#1020681,#1020682,#1020683,#1020684,#1020685,#1020686,#1020687,#1020688,
#1020689,#1020690,#1020691,#1020692),.UNSPECIFIED.,.F.,.F.,(4,3,3,3,3,3,
3,3,3,3,3,3,3,3,3,3,3,3,3,3,3,4),(0.,0.124979535220942,0.249967212158124,
0.25,0.329203723362784,0.374976147068521,0.375,0.429619320786531,0.437477092376044,
0.491515367928729,0.5,0.500000458225262,0.580220197152819,0.625049802721082,
0.70666442961552,0.75,0.750024493337407,0.854662859963711,0.875,0.87501994473483,
0.937508457833206,1.),.UNSPECIFIED.);
#1946=B_SPLINE_CURVE_WITH_KNOTS('',3,(#1020695,#1020696,#1020697,#1020698,
#1020699,#1020700,#1020701,#1020702,#1020703,#1020704,#1020705,#1020706,
#1020707,#1020708,#1020709,#1020710,#1020711,#1020712,#1020713,#1020714,
#1020715,#1020716,#1020717,#1020718,#1020719,#1020720,#1020721,#1020722,
#1020723,#1020724,#1020725,#1020726,#1020727,#1020728,#1020729,#1020730,
#1020731,#1020732,#1020733,#1020734,#1020735,#1020736,#1020737,#1020738,
#1020739,#1020740,#1020741,#1020742,#1020743,#1020744,#1020745,#1020746,
#1020747,#1020748,#1020749,#1020750,#1020751,#1020752,#1020753,#1020754,
#1020755,#1020756,#1020757,#1020758),.UNSPECIFIED.,.F.,.F.,(4,3,3,3,3,3,
3,3,3,3,3,3,3,3,3,3,3,3,3,3,3,4),(0.,0.124979535221128,0.249967212158124,
0.25,0.329203723348057,0.374976147068522,0.375,0.429619320787456,0.437477092376043,
0.491515367928933,0.5,0.500000458225262,0.58022019715742,0.625049802721089,
0.706664429620245,0.75,0.750024493337407,0.854662860124799,0.875,0.875019944734829,
0.93750845783306,1.),.UNSPECIFIED.);
#1947=B_SPLINE_CURVE_WITH_KNOTS('',3,(#1020796,#1020797,#1020798,#1020799,
#1020800,#1020801,#1020802,#1020803,#1020804,#1020805,#1020806,#1020807,
#1020808,#1020809,#1020810,#1020811,#1020812,#1020813,#1020814,#1020815,
#1020816,#1020817,#1020818,#1020819,#1020820,#1020821,#1020822,#1020823,
#1020824,#1020825,#1020826,#1020827,#1020828,#1020829,#1020830,#1020831,
#1020832,#1020833,#1020834,#1020835),.UNSPECIFIED.,.F.,.F.,(4,3,3,3,3,3,
3,3,3,3,3,3,3,4),(0.500021313594835,0.545963447916151,0.59273266288089,
0.625,0.665412397402483,0.706893328453069,0.748374259503654,0.75,0.793824152853176,
0.83822700054917,0.875,0.928465881636136,0.98174681678693,1.),
 .UNSPECIFIED.);
#1948=B_SPLINE_CURVE_WITH_KNOTS('',3,(#1020837,#1020838,#1020839,#1020840,
#1020841,#1020842,#1020843,#1020844,#1020845,#1020846,#1020847,#1020848,
#1020849,#1020850,#1020851,#1020852,#1020853,#1020854,#1020855,#1020856,
#1020857,#1020858,#1020859,#1020860,#1020861,#1020862,#1020863,#1020864,
#1020865,#1020866,#1020867,#1020868,#1020869,#1020870),.UNSPECIFIED.,.F.,
 .F.,(4,3,3,3,3,3,3,3,3,3,3,4),(0.,0.11162493991208,0.224001210504199,0.336006814825494,
0.446524558928066,0.499999999999999,0.606255877370207,0.712916564348764,
0.75,0.857951708397061,0.965615193934907,1.),.UNSPECIFIED.);
#1949=B_SPLINE_CURVE_WITH_KNOTS('',3,(#1020874,#1020875,#1020876,#1020877,
#1020878,#1020879,#1020880,#1020881,#1020882,#1020883),.UNSPECIFIED.,.F.,
 .F.,(4,2,2,2,4),(0.,0.25,0.5,0.75,1.),.UNSPECIFIED.);
#1950=B_SPLINE_CURVE_WITH_KNOTS('',3,(#1020885,#1020886,#1020887,#1020888,
#1020889,#1020890,#1020891,#1020892,#1020893,#1020894,#1020895,#1020896,
#1020897,#1020898,#1020899,#1020900,#1020901,#1020902,#1020903,#1020904,
#1020905,#1020906,#1020907,#1020908,#1020909,#1020910,#1020911,#1020912,
#1020913,#1020914,#1020915,#1020916,#1020917,#1020918,#1020919,#1020920,
#1020921,#1020922,#1020923,#1020924,#1020925,#1020926,#1020927,#1020928,
#1020929,#1020930,#1020931,#1020932,#1020933,#1020934,#1020935,#1020936,
#1020937,#1020938,#1020939,#1020940,#1020941,#1020942,#1020943,#1020944,
#1020945,#1020946,#1020947,#1020948,#1020949,#1020950,#1020951,#1020952,
#1020953,#1020954,#1020955,#1020956,#1020957,#1020958,#1020959,#1020960,
#1020961,#1020962,#1020963),.UNSPECIFIED.,.F.,.F.,(4,3,3,3,3,3,3,3,3,3,
3,3,3,3,3,3,3,3,3,3,3,3,3,3,3,3,4),(0.,0.0625,0.125,0.169419173924384,0.213376697053695,
0.25,0.251489587923414,0.291850203827276,0.333425101913638,0.375,0.418564564925458,
0.461510370563164,0.5,0.500021313594835,0.545963447916255,0.59273266288118,
0.625,0.665412397402428,0.706893328453042,0.748374259503656,0.75,0.793824152852501,
0.838227000547549,0.875,0.928465881634319,0.98174681678168,1.),
 .UNSPECIFIED.);
#1951=B_SPLINE_CURVE_WITH_KNOTS('',3,(#1020965,#1020966,#1020967,#1020968,
#1020969,#1020970,#1020971,#1020972,#1020973,#1020974,#1020975,#1020976,
#1020977,#1020978,#1020979,#1020980,#1020981,#1020982,#1020983,#1020984,
#1020985,#1020986,#1020987,#1020988,#1020989,#1020990,#1020991,#1020992,
#1020993,#1020994,#1020995,#1020996,#1020997,#1020998),.UNSPECIFIED.,.F.,
 .F.,(4,3,3,3,3,3,3,3,3,3,3,4),(0.,0.111624939911951,0.2240012105041,0.336006814825394,
0.446524558928131,0.500000000000001,0.606255877370447,0.712916564348999,
0.75,0.85795170839774,0.965615193935711,1.),.UNSPECIFIED.);
#1952=B_SPLINE_CURVE_WITH_KNOTS('',3,(#1021002,#1021003,#1021004,#1021005,
#1021006,#1021007,#1021008,#1021009,#1021010,#1021011),.UNSPECIFIED.,.F.,
 .F.,(4,2,2,2,4),(0.,0.25,0.5,0.75,1.),.UNSPECIFIED.);
#1953=B_SPLINE_CURVE_WITH_KNOTS('',3,(#1021012,#1021013,#1021014,#1021015,
#1021016,#1021017,#1021018,#1021019,#1021020,#1021021,#1021022,#1021023,
#1021024,#1021025,#1021026,#1021027,#1021028,#1021029,#1021030,#1021031,
#1021032,#1021033,#1021034,#1021035,#1021036,#1021037,#1021038,#1021039,
#1021040,#1021041,#1021042,#1021043,#1021044,#1021045,#1021046,#1021047,
#1021048,#1021049,#1021050,#1021051),.UNSPECIFIED.,.F.,.F.,(4,3,3,3,3,3,
3,3,3,3,3,3,3,4),(0.,0.0625,0.125,0.16941917392532,0.213376697055573,0.25,
0.251489587923412,0.291850203827443,0.333425101913721,0.375,0.418564564925304,
0.461510370562849,0.5,0.500021313594835),.UNSPECIFIED.);
#1954=B_SPLINE_CURVE_WITH_KNOTS('',3,(#1021141,#1021142,#1021143,#1021144,
#1021145,#1021146,#1021147,#1021148,#1021149,#1021150,#1021151,#1021152,
#1021153,#1021154,#1021155,#1021156,#1021157,#1021158,#1021159,#1021160,
#1021161,#1021162,#1021163,#1021164,#1021165,#1021166,#1021167,#1021168),
 .UNSPECIFIED.,.F.,.F.,(4,3,3,3,3,3,3,3,3,4),(0.,0.150637102843326,0.25,
0.251412790060847,0.365294154551327,0.490903734592554,0.5,0.501455353900675,
0.826720022902999,1.),.UNSPECIFIED.);
#1955=B_SPLINE_CURVE_WITH_KNOTS('',3,(#1021180,#1021181,#1021182,#1021183,
#1021184,#1021185,#1021186,#1021187,#1021188,#1021189,#1021190,#1021191,
#1021192,#1021193,#1021194,#1021195,#1021196,#1021197,#1021198,#1021199,
#1021200,#1021201,#1021202,#1021203,#1021204,#1021205,#1021206,#1021207),
 .UNSPECIFIED.,.F.,.F.,(4,3,3,3,3,3,3,3,3,4),(0.,0.248852162759157,0.48092534447568,
0.498183186496117,0.5,0.647801447609391,0.748305633776162,0.75,0.885687959486577,
1.),.UNSPECIFIED.);
#1956=B_SPLINE_CURVE_WITH_KNOTS('',3,(#1021553,#1021554,#1021555,#1021556,
#1021557,#1021558,#1021559,#1021560,#1021561,#1021562,#1021563,#1021564,
#1021565,#1021566,#1021567,#1021568,#1021569,#1021570,#1021571,#1021572,
#1021573,#1021574,#1021575,#1021576,#1021577,#1021578,#1021579,#1021580,
#1021581,#1021582,#1021583,#1021584,#1021585,#1021586,#1021587,#1021588,
#1021589,#1021590,#1021591,#1021592,#1021593,#1021594,#1021595,#1021596,
#1021597,#1021598,#1021599,#1021600,#1021601,#1021602,#1021603,#1021604,
#1021605,#1021606,#1021607,#1021608,#1021609,#1021610,#1021611,#1021612,
#1021613,#1021614,#1021615,#1021616,#1021617,#1021618,#1021619,#1021620,
#1021621,#1021622,#1021623,#1021624,#1021625,#1021626,#1021627,#1021628,
#1021629,#1021630,#1021631,#1021632,#1021633,#1021634,#1021635,#1021636,
#1021637,#1021638,#1021639,#1021640,#1021641,#1021642,#1021643,#1021644,
#1021645,#1021646,#1021647,#1021648,#1021649,#1021650,#1021651,#1021652,
#1021653,#1021654,#1021655,#1021656,#1021657,#1021658,#1021659,#1021660,
#1021661,#1021662,#1021663,#1021664,#1021665,#1021666,#1021667,#1021668,
#1021669,#1021670),.UNSPECIFIED.,.F.,.F.,(4,3,3,3,3,3,3,3,3,3,3,3,3,3,3,
3,3,3,3,3,3,3,3,3,3,3,3,3,3,3,3,3,3,3,3,3,3,3,3,4),(0.,0.0167033133325031,
0.0335159775125136,0.0505515605385958,0.0624999999999979,0.0800465545681813,
0.0978171564439076,0.115968549293086,0.124999999999996,0.142088748571844,
0.159786865182446,0.178659352147713,0.187499999999994,0.204457016908542,
0.219931593246307,0.234965796623149,0.248277791543989,0.249999999999992,
0.262845023760247,0.276119938589977,0.281249999999991,0.282491349088776,
0.292588181826111,0.30281426987212,0.312499999999991,0.324099353709234,
0.337396964536658,0.352539086872458,0.363112984521665,0.374999999999991,
0.388399403677899,0.403168593182065,0.417786395688586,0.432156333019549,
0.437499999999992,0.453116344912582,0.46739292018638,0.481498885903431,
0.495523900483923,0.499965379650354),.UNSPECIFIED.);
#1957=B_SPLINE_CURVE_WITH_KNOTS('',3,(#1021726,#1021727,#1021728,#1021729),
 .UNSPECIFIED.,.F.,.F.,(4,4),(0.,0.0153354995217388),.UNSPECIFIED.);
#1958=B_SPLINE_CURVE_WITH_KNOTS('',3,(#1021730,#1021731,#1021732,#1021733,
#1021734,#1021735,#1021736,#1021737,#1021738,#1021739,#1021740,#1021741,
#1021742,#1021743,#1021744,#1021745,#1021746,#1021747,#1021748,#1021749,
#1021750,#1021751,#1021752,#1021753,#1021754,#1021755,#1021756,#1021757,
#1021758,#1021759,#1021760,#1021761,#1021762,#1021763,#1021764,#1021765,
#1021766,#1021767,#1021768,#1021769,#1021770,#1021771,#1021772,#1021773,
#1021774,#1021775,#1021776,#1021777,#1021778,#1021779,#1021780,#1021781,
#1021782,#1021783,#1021784,#1021785,#1021786,#1021787,#1021788,#1021789,
#1021790,#1021791,#1021792,#1021793,#1021794,#1021795,#1021796,#1021797,
#1021798,#1021799,#1021800,#1021801,#1021802,#1021803,#1021804,#1021805,
#1021806,#1021807,#1021808,#1021809,#1021810,#1021811,#1021812,#1021813,
#1021814,#1021815,#1021816,#1021817,#1021818,#1021819,#1021820,#1021821,
#1021822,#1021823,#1021824,#1021825,#1021826,#1021827,#1021828,#1021829,
#1021830,#1021831,#1021832,#1021833,#1021834,#1021835,#1021836,#1021837,
#1021838,#1021839,#1021840,#1021841,#1021842,#1021843,#1021844,#1021845,
#1021846,#1021847,#1021848,#1021849,#1021850,#1021851,#1021852,#1021853,
#1021854,#1021855,#1021856,#1021857,#1021858,#1021859,#1021860,#1021861,
#1021862),.UNSPECIFIED.,.F.,.F.,(4,3,3,3,3,3,3,3,3,3,3,3,3,3,3,3,3,3,3,
3,3,3,3,3,3,3,3,3,3,3,3,3,3,3,3,3,3,3,3,3,3,3,3,3,4),(0.499266965169072,
0.500000000000001,0.511013804893337,0.515593134959166,0.527010714272482,
0.531250000000001,0.5425152261697,0.545639516084281,0.5576000462928,0.562500000000001,
0.57633659863279,0.594010439571651,0.607667271042769,0.625000000000002,
0.628906250000002,0.639383998917446,0.643554687500002,0.654541015625003,
0.671279869257483,0.687500000000003,0.70321409819673,0.726760928461883,
0.734963898652107,0.750000000000004,0.760961710775004,0.76639052582048,
0.777773579613495,0.781250000000003,0.792850682654075,0.796875000000003,
0.798167361748037,0.812500000000003,0.830168230659747,0.856946324466417,
0.86221846131369,0.875000000000002,0.894155969091751,0.913028587810093,
0.925502238512144,0.937500000000001,0.953730795351765,0.956110005984519,
0.971519005927786,0.98606190073076,1.),.UNSPECIFIED.);
#1959=B_SPLINE_CURVE_WITH_KNOTS('',3,(#1021864,#1021865,#1021866,#1021867),
 .UNSPECIFIED.,.F.,.F.,(4,4),(0.,0.0540653661195743),.UNSPECIFIED.);
#1960=B_SPLINE_CURVE_WITH_KNOTS('',3,(#1022127,#1022128,#1022129,#1022130,
#1022131,#1022132,#1022133,#1022134,#1022135,#1022136,#1022137,#1022138,
#1022139,#1022140,#1022141,#1022142,#1022143,#1022144,#1022145,#1022146,
#1022147,#1022148,#1022149,#1022150,#1022151,#1022152,#1022153,#1022154),
 .UNSPECIFIED.,.F.,.F.,(4,3,3,3,3,3,3,3,3,4),(0.,0.125,0.250883706841152,
0.375441853420576,0.5,0.501393769219554,0.679716227170639,0.75,0.924484893724866,
1.),.UNSPECIFIED.);
#1961=B_SPLINE_CURVE_WITH_KNOTS('',3,(#1022156,#1022157,#1022158,#1022159,
#1022160,#1022161,#1022162,#1022163,#1022164,#1022165),.UNSPECIFIED.,.F.,
 .F.,(4,3,3,4),(0.,0.00100000000006922,0.0050000000087528,0.00748052373772518),
 .UNSPECIFIED.);
#1962=B_SPLINE_CURVE_WITH_KNOTS('',3,(#1022167,#1022168,#1022169,#1022170,
#1022171,#1022172,#1022173,#1022174,#1022175,#1022176,#1022177,#1022178,
#1022179,#1022180,#1022181,#1022182,#1022183,#1022184,#1022185,#1022186,
#1022187,#1022188,#1022189,#1022190,#1022191,#1022192,#1022193,#1022194,
#1022195,#1022196,#1022197,#1022198,#1022199,#1022200,#1022201,#1022202,
#1022203,#1022204,#1022205,#1022206,#1022207,#1022208,#1022209,#1022210,
#1022211,#1022212,#1022213,#1022214,#1022215,#1022216,#1022217,#1022218,
#1022219,#1022220,#1022221,#1022222,#1022223,#1022224,#1022225,#1022226,
#1022227,#1022228,#1022229,#1022230,#1022231,#1022232,#1022233),
 .UNSPECIFIED.,.F.,.F.,(4,3,3,3,3,3,3,3,3,3,3,3,3,3,3,3,3,3,3,3,3,3,4),
(0.,0.0947790768583613,0.124592909271935,0.219139250126045,0.249101023592596,
0.250000000000002,0.303778981105875,0.312500000000002,0.374062230698279,
0.406250000000002,0.463752769242158,0.498675971127211,0.500000000000002,
0.576850530573404,0.623729484567216,0.625,0.691894612402419,0.748974611703644,
0.749999999999999,0.812499999999999,0.874611112117408,0.947649928074643,
1.),.UNSPECIFIED.);
#1963=B_SPLINE_CURVE_WITH_KNOTS('',3,(#1022235,#1022236,#1022237,#1022238,
#1022239,#1022240,#1022241,#1022242,#1022243,#1022244,#1022245,#1022246,
#1022247,#1022248,#1022249,#1022250,#1022251,#1022252,#1022253,#1022254,
#1022255,#1022256,#1022257,#1022258,#1022259,#1022260,#1022261,#1022262,
#1022263,#1022264,#1022265,#1022266,#1022267,#1022268,#1022269,#1022270,
#1022271,#1022272,#1022273,#1022274,#1022275,#1022276,#1022277,#1022278,
#1022279,#1022280,#1022281,#1022282,#1022283,#1022284,#1022285,#1022286,
#1022287,#1022288,#1022289,#1022290,#1022291,#1022292,#1022293,#1022294,
#1022295,#1022296,#1022297,#1022298),.UNSPECIFIED.,.F.,.F.,(4,3,3,3,3,3,
3,3,3,3,3,3,3,3,3,3,3,3,3,3,3,4),(0.,0.062472663219834,0.124951076854591,
0.125,0.229120086922236,0.24994167642354,0.25,0.331862930174815,0.374926725451338,
0.455471913704024,0.5,0.500000587329484,0.554836153893162,0.562540910893925,
0.617921574985551,0.625,0.625057057257088,0.70450840096106,0.75,0.750078764596461,
0.875055903539745,1.),.UNSPECIFIED.);
#1964=B_SPLINE_CURVE_WITH_KNOTS('',3,(#1022300,#1022301,#1022302,#1022303,
#1022304,#1022305,#1022306,#1022307,#1022308,#1022309,#1022310,#1022311,
#1022312,#1022313,#1022314,#1022315,#1022316,#1022317,#1022318,#1022319,
#1022320,#1022321,#1022322,#1022323,#1022324,#1022325,#1022326,#1022327,
#1022328,#1022329,#1022330,#1022331,#1022332,#1022333,#1022334,#1022335,
#1022336,#1022337,#1022338,#1022339,#1022340,#1022341,#1022342,#1022343,
#1022344,#1022345,#1022346,#1022347,#1022348,#1022349,#1022350,#1022351,
#1022352,#1022353,#1022354,#1022355,#1022356,#1022357,#1022358,#1022359,
#1022360,#1022361,#1022362,#1022363),.UNSPECIFIED.,.F.,.F.,(4,3,3,3,3,3,
3,3,3,3,3,3,3,3,3,3,3,3,3,3,3,4),(0.,0.108598633800022,0.124999999999998,
0.237876673207428,0.249999999999997,0.25101770215221,0.340927662635765,
0.374999999999997,0.376272373114226,0.439619673678626,0.499999999999998,
0.501333274087017,0.575992161420351,0.624999999999998,0.626202216527917,
0.70722257836962,0.749999999999999,0.750920838148268,0.867569309443163,
0.874999999999999,0.984129818244188,1.),.UNSPECIFIED.);
#1965=B_SPLINE_CURVE_WITH_KNOTS('',3,(#1022365,#1022366,#1022367,#1022368,
#1022369,#1022370,#1022371,#1022372,#1022373,#1022374),.UNSPECIFIED.,.F.,
 .F.,(4,3,3,4),(0.,0.00100000000007194,0.00500000000888946,0.00748052373779466),
 .UNSPECIFIED.);
#1966=B_SPLINE_CURVE_WITH_KNOTS('',3,(#1022376,#1022377,#1022378,#1022379,
#1022380,#1022381,#1022382,#1022383,#1022384,#1022385,#1022386,#1022387,
#1022388,#1022389,#1022390,#1022391,#1022392,#1022393,#1022394,#1022395,
#1022396,#1022397,#1022398,#1022399,#1022400,#1022401,#1022402,#1022403),
 .UNSPECIFIED.,.F.,.F.,(4,3,3,3,3,3,3,3,3,4),(0.,0.150416011605869,0.249542937090561,
0.399842297907114,0.498613058961192,0.5,0.63963114905604,0.748442494524163,
0.895572829741011,1.),.UNSPECIFIED.);
#1967=B_SPLINE_CURVE_WITH_KNOTS('',3,(#1022409,#1022410,#1022411,#1022412,
#1022413,#1022414,#1022415,#1022416,#1022417,#1022418,#1022419,#1022420,
#1022421,#1022422,#1022423,#1022424),.UNSPECIFIED.,.F.,.F.,(4,3,3,3,3,4),
(0.,0.426266811257053,0.499924402971662,0.5,0.789148361521529,1.),
 .UNSPECIFIED.);
#1968=B_SPLINE_CURVE_WITH_KNOTS('',3,(#1022428,#1022429,#1022430,#1022431,
#1022432,#1022433,#1022434,#1022435,#1022436,#1022437,#1022438,#1022439,
#1022440,#1022441,#1022442,#1022443),.UNSPECIFIED.,.F.,.F.,(4,3,3,3,3,4),
(0.,0.256786447698788,0.5,0.500112409627687,0.852816041902364,1.),
 .UNSPECIFIED.);
#1969=B_SPLINE_CURVE_WITH_KNOTS('',3,(#1022448,#1022449,#1022450,#1022451,
#1022452,#1022453,#1022454,#1022455,#1022456,#1022457,#1022458,#1022459,
#1022460,#1022461,#1022462,#1022463),.UNSPECIFIED.,.F.,.F.,(4,3,3,3,3,4),
(0.,0.256786447656177,0.5,0.500112409627689,0.852816043110959,1.),
 .UNSPECIFIED.);
#1970=B_SPLINE_CURVE_WITH_KNOTS('',3,(#1022469,#1022470,#1022471,#1022472,
#1022473,#1022474,#1022475,#1022476,#1022477,#1022478,#1022479,#1022480,
#1022481,#1022482,#1022483,#1022484,#1022485,#1022486,#1022487,#1022488,
#1022489,#1022490,#1022491,#1022492,#1022493,#1022494,#1022495,#1022496),
 .UNSPECIFIED.,.F.,.F.,(4,3,3,3,3,3,3,3,3,4),(0.,0.125,0.250883706841163,
0.375441853420582,0.5,0.501393769219544,0.679716227184266,0.75,0.924484893758922,
1.),.UNSPECIFIED.);
#1971=B_SPLINE_CURVE_WITH_KNOTS('',3,(#1022498,#1022499,#1022500,#1022501,
#1022502,#1022503,#1022504,#1022505,#1022506,#1022507),.UNSPECIFIED.,.F.,
 .F.,(4,3,3,4),(0.,0.00100000000006922,0.0050000000087528,0.00748052373772519),
 .UNSPECIFIED.);
#1972=B_SPLINE_CURVE_WITH_KNOTS('',3,(#1022509,#1022510,#1022511,#1022512,
#1022513,#1022514,#1022515,#1022516,#1022517,#1022518,#1022519,#1022520,
#1022521,#1022522,#1022523,#1022524,#1022525,#1022526,#1022527,#1022528,
#1022529,#1022530,#1022531,#1022532,#1022533,#1022534,#1022535,#1022536,
#1022537,#1022538,#1022539,#1022540,#1022541,#1022542,#1022543,#1022544,
#1022545,#1022546,#1022547,#1022548,#1022549,#1022550,#1022551,#1022552,
#1022553,#1022554,#1022555,#1022556,#1022557,#1022558,#1022559,#1022560,
#1022561,#1022562,#1022563,#1022564,#1022565,#1022566,#1022567,#1022568,
#1022569,#1022570,#1022571,#1022572,#1022573,#1022574,#1022575),
 .UNSPECIFIED.,.F.,.F.,(4,3,3,3,3,3,3,3,3,3,3,3,3,3,3,3,3,3,3,3,3,3,4),
(0.,0.0947790768915193,0.124592909272101,0.21913925017512,0.249101023592591,
0.250000000000001,0.303778981106172,0.312500000000002,0.374062230698277,
0.406250000000002,0.463752769243053,0.498675971127214,0.500000000000003,
0.576850530571178,0.62372948456722,0.625000000000003,0.691894612405737,
0.748974611703647,0.750000000000004,0.812500000000003,0.874611112117488,
0.947649928120995,1.),.UNSPECIFIED.);
#1973=B_SPLINE_CURVE_WITH_KNOTS('',3,(#1022577,#1022578,#1022579,#1022580,
#1022581,#1022582,#1022583,#1022584,#1022585,#1022586,#1022587,#1022588,
#1022589,#1022590,#1022591,#1022592,#1022593,#1022594,#1022595,#1022596,
#1022597,#1022598,#1022599,#1022600,#1022601,#1022602,#1022603,#1022604,
#1022605,#1022606,#1022607,#1022608,#1022609,#1022610,#1022611,#1022612,
#1022613,#1022614,#1022615,#1022616,#1022617,#1022618,#1022619,#1022620,
#1022621,#1022622,#1022623,#1022624,#1022625,#1022626,#1022627,#1022628,
#1022629,#1022630,#1022631,#1022632,#1022633,#1022634,#1022635,#1022636,
#1022637,#1022638,#1022639,#1022640),.UNSPECIFIED.,.F.,.F.,(4,3,3,3,3,3,
3,3,3,3,3,3,3,3,3,3,3,3,3,3,3,4),(0.,0.0624726632199425,0.124951076854591,
0.125,0.229120087040254,0.249941676423539,0.25,0.331862930178424,0.374926725451332,
0.455471913707523,0.5,0.500000587329483,0.554836153894346,0.562540910893926,
0.617921574986316,0.625,0.625057057257087,0.704508400940739,0.75,0.750078764596461,
0.875055903539623,1.),.UNSPECIFIED.);
#1974=B_SPLINE_CURVE_WITH_KNOTS('',3,(#1022642,#1022643,#1022644,#1022645,
#1022646,#1022647,#1022648,#1022649,#1022650,#1022651,#1022652,#1022653,
#1022654,#1022655,#1022656,#1022657,#1022658,#1022659,#1022660,#1022661,
#1022662,#1022663,#1022664,#1022665,#1022666,#1022667,#1022668,#1022669,
#1022670,#1022671,#1022672,#1022673,#1022674,#1022675,#1022676,#1022677,
#1022678,#1022679,#1022680,#1022681,#1022682,#1022683,#1022684,#1022685,
#1022686,#1022687,#1022688,#1022689,#1022690,#1022691,#1022692,#1022693,
#1022694,#1022695,#1022696,#1022697,#1022698,#1022699,#1022700,#1022701,
#1022702,#1022703,#1022704,#1022705),.UNSPECIFIED.,.F.,.F.,(4,3,3,3,3,3,
3,3,3,3,3,3,3,3,3,3,3,3,3,3,3,4),(0.,0.108598633800308,0.124999999999997,
0.237876673212692,0.249999999999995,0.251017702152211,0.340927662635607,
0.374999999999996,0.376272373114225,0.439619673678705,0.499999999999997,
0.501333274087012,0.57599216141989,0.624999999999997,0.626202216527914,
0.707222578371888,0.749999999999998,0.750920838148266,0.867569309442103,
0.874999999999999,0.98412981829372,1.),.UNSPECIFIED.);
#1975=B_SPLINE_CURVE_WITH_KNOTS('',3,(#1022707,#1022708,#1022709,#1022710,
#1022711,#1022712,#1022713,#1022714,#1022715,#1022716),.UNSPECIFIED.,.F.,
 .F.,(4,3,3,4),(0.,0.00100000000007194,0.00500000000888946,0.00748052373779466),
 .UNSPECIFIED.);
#1976=B_SPLINE_CURVE_WITH_KNOTS('',3,(#1022718,#1022719,#1022720,#1022721,
#1022722,#1022723,#1022724,#1022725,#1022726,#1022727,#1022728,#1022729,
#1022730,#1022731,#1022732,#1022733,#1022734,#1022735,#1022736,#1022737,
#1022738,#1022739,#1022740,#1022741,#1022742,#1022743,#1022744,#1022745),
 .UNSPECIFIED.,.F.,.F.,(4,3,3,3,3,3,3,3,3,4),(0.,0.150416011601478,0.249542937090449,
0.399842297903396,0.498613058961193,0.5,0.6396311490635,0.748442494524025,
0.895572829750627,1.),.UNSPECIFIED.);
#1977=B_SPLINE_CURVE_WITH_KNOTS('',3,(#1022751,#1022752,#1022753,#1022754,
#1022755,#1022756,#1022757,#1022758,#1022759,#1022760,#1022761,#1022762,
#1022763,#1022764,#1022765,#1022766),.UNSPECIFIED.,.F.,.F.,(4,3,3,3,3,4),
(0.,0.426266813049525,0.499924402971662,0.5,0.78914836045404,1.),
 .UNSPECIFIED.);
#1978=B_SPLINE_CURVE_WITH_KNOTS('',3,(#1022769,#1022770,#1022771,#1022772,
#1022773,#1022774),.UNSPECIFIED.,.F.,.F.,(4,2,4),(0.,0.5,1.),
 .UNSPECIFIED.);
#1979=B_SPLINE_CURVE_WITH_KNOTS('',3,(#1022775,#1022776,#1022777,#1022778,
#1022779,#1022780),.UNSPECIFIED.,.F.,.F.,(4,2,4),(0.,0.5,1.),
 .UNSPECIFIED.);
#1980=B_SPLINE_CURVE_WITH_KNOTS('',3,(#1022782,#1022783,#1022784,#1022785,
#1022786,#1022787),.UNSPECIFIED.,.F.,.F.,(4,2,4),(0.,0.5,1.),
 .UNSPECIFIED.);
#1981=B_SPLINE_CURVE_WITH_KNOTS('',3,(#1022788,#1022789,#1022790,#1022791,
#1022792,#1022793),.UNSPECIFIED.,.F.,.F.,(4,2,4),(0.,0.5,1.),
 .UNSPECIFIED.);
#1982=B_SPLINE_CURVE_WITH_KNOTS('',3,(#1022795,#1022796,#1022797,#1022798,
#1022799,#1022800,#1022801,#1022802,#1022803,#1022804,#1022805,#1022806,
#1022807,#1022808),.UNSPECIFIED.,.F.,.F.,(4,2,2,2,2,2,4),(0.,0.249999999999998,
0.374999999999998,0.499999999999999,0.624999999999999,0.749999999999999,
1.),.UNSPECIFIED.);
#1983=B_SPLINE_CURVE_WITH_KNOTS('',3,(#1022809,#1022810,#1022811,#1022812,
#1022813,#1022814,#1022815,#1022816,#1022817,#1022818,#1022819,#1022820,
#1022821,#1022822,#1022823,#1022824,#1022825,#1022826,#1022827,#1022828,
#1022829,#1022830,#1022831,#1022832,#1022833,#1022834,#1022835,#1022836,
#1022837,#1022838,#1022839,#1022840,#1022841,#1022842,#1022843,#1022844,
#1022845,#1022846,#1022847,#1022848,#1022849,#1022850,#1022851,#1022852,
#1022853,#1022854,#1022855,#1022856,#1022857,#1022858,#1022859,#1022860,
#1022861,#1022862,#1022863,#1022864,#1022865,#1022866,#1022867,#1022868,
#1022869,#1022870,#1022871,#1022872),.UNSPECIFIED.,.F.,.F.,(4,3,3,3,3,3,
3,3,3,3,3,3,3,3,3,3,3,3,3,3,3,4),(0.,0.108345717371328,0.124685128715174,
0.230611248664578,0.249531137759724,0.250000000000001,0.313495848223922,
0.374429734916563,0.375000000000001,0.449386099725783,0.499428520336509,
0.500000000000001,0.565359167155163,0.624506812093728,0.625000000000002,
0.728310029139312,0.749660516173166,0.750000000000002,0.841332159321063,
0.874752513207696,0.96676368315501,1.),.UNSPECIFIED.);
#1984=B_SPLINE_CURVE_WITH_KNOTS('',3,(#1022874,#1022875,#1022876,#1022877,
#1022878,#1022879,#1022880,#1022881,#1022882,#1022883,#1022884,#1022885,
#1022886,#1022887,#1022888,#1022889,#1022890,#1022891,#1022892,#1022893,
#1022894,#1022895,#1022896,#1022897,#1022898,#1022899,#1022900,#1022901,
#1022902,#1022903,#1022904,#1022905,#1022906,#1022907,#1022908,#1022909,
#1022910,#1022911,#1022912,#1022913,#1022914,#1022915,#1022916,#1022917,
#1022918,#1022919,#1022920,#1022921,#1022922,#1022923,#1022924,#1022925,
#1022926,#1022927,#1022928,#1022929,#1022930,#1022931,#1022932,#1022933,
#1022934,#1022935,#1022936,#1022937),.UNSPECIFIED.,.F.,.F.,(4,3,3,3,3,3,
3,3,3,3,3,3,3,3,3,3,3,3,3,3,3,4),(0.,0.108345717222604,0.124685128715376,
0.230611248539636,0.249531137759721,0.249999999999997,0.313495848221871,
0.37442973491656,0.374999999999996,0.449386099727609,0.499428520336508,
0.499999999999996,0.565359167154167,0.624506812093721,0.624999999999996,
0.728310029128292,0.749660516173162,0.749999999999995,0.84133215923793,
0.874752513207961,0.966763683066788,1.),.UNSPECIFIED.);
#1985=B_SPLINE_CURVE_WITH_KNOTS('',3,(#1022938,#1022939,#1022940,#1022941,
#1022942,#1022943,#1022944,#1022945,#1022946,#1022947,#1022948,#1022949,
#1022950,#1022951),.UNSPECIFIED.,.F.,.F.,(4,2,2,2,2,2,4),(0.,0.249999999999999,
0.374999999999999,0.499999999999999,0.624999999999999,0.75,1.),
 .UNSPECIFIED.);
#1986=B_SPLINE_CURVE_WITH_KNOTS('',3,(#1022975,#1022976,#1022977,#1022978,
#1022979,#1022980,#1022981,#1022982,#1022983,#1022984,#1022985,#1022986,
#1022987,#1022988,#1022989,#1022990,#1022991,#1022992,#1022993,#1022994,
#1022995,#1022996,#1022997,#1022998,#1022999,#1023000,#1023001,#1023002,
#1023003,#1023004,#1023005),.UNSPECIFIED.,.F.,.F.,(4,3,3,3,3,3,3,3,3,3,
4),(0.,0.134739374885934,0.268793151732904,0.393772588829406,0.5,0.533054215378663,
0.649789670730015,0.753643321157463,0.852340935420403,0.944448914658137,
0.999996036784071),.UNSPECIFIED.);
#1987=B_SPLINE_CURVE_WITH_KNOTS('',3,(#1023068,#1023069,#1023070,#1023071,
#1023072,#1023073,#1023074,#1023075,#1023076,#1023077,#1023078,#1023079,
#1023080,#1023081,#1023082,#1023083,#1023084,#1023085,#1023086,#1023087,
#1023088,#1023089,#1023090,#1023091,#1023092,#1023093,#1023094,#1023095,
#1023096,#1023097,#1023098),.UNSPECIFIED.,.F.,.F.,(4,3,3,3,3,3,3,3,3,3,
4),(0.,0.0918642454544953,0.191044915213789,0.29515043054846,0.408177095754849,
0.466653098630976,0.5,0.625,0.756089201258327,0.891484054815577,1.),
 .UNSPECIFIED.);
#1988=B_SPLINE_CURVE_WITH_KNOTS('',3,(#1023125,#1023126,#1023127,#1023128,
#1023129,#1023130,#1023131,#1023132,#1023133,#1023134,#1023135,#1023136,
#1023137,#1023138,#1023139,#1023140,#1023141,#1023142,#1023143,#1023144,
#1023145,#1023146,#1023147,#1023148,#1023149,#1023150,#1023151,#1023152,
#1023153,#1023154,#1023155),.UNSPECIFIED.,.F.,.F.,(4,3,3,3,3,3,3,3,3,3,
4),(0.,0.0918642454517959,0.191044915209254,0.295150430543749,0.408177095750019,
0.466653098630973,0.5,0.625,0.756089201264715,0.891484054832452,1.),
 .UNSPECIFIED.);
#1989=B_SPLINE_CURVE_WITH_KNOTS('',3,(#1023215,#1023216,#1023217,#1023218,
#1023219,#1023220,#1023221,#1023222,#1023223,#1023224,#1023225,#1023226,
#1023227,#1023228,#1023229,#1023230,#1023231,#1023232,#1023233,#1023234,
#1023235,#1023236,#1023237,#1023238,#1023239,#1023240,#1023241,#1023242,
#1023243,#1023244,#1023245),.UNSPECIFIED.,.F.,.F.,(4,3,3,3,3,3,3,3,3,3,
4),(0.,0.134739374881972,0.268793151723993,0.393772588816965,0.5,0.533054215378657,
0.649789670730011,0.753643321159098,0.852340935425252,0.944448914664147,
0.99999603678407),.UNSPECIFIED.);
#1990=B_SPLINE_CURVE_WITH_KNOTS('',3,(#1023828,#1023829,#1023830,#1023831,
#1023832,#1023833,#1023834,#1023835,#1023836,#1023837,#1023838,#1023839,
#1023840,#1023841,#1023842,#1023843,#1023844,#1023845,#1023846,#1023847,
#1023848,#1023849,#1023850,#1023851,#1023852,#1023853,#1023854,#1023855,
#1023856,#1023857,#1023858,#1023859,#1023860,#1023861,#1023862,#1023863,
#1023864,#1023865,#1023866,#1023867),.UNSPECIFIED.,.F.,.F.,(4,3,3,3,3,3,
3,3,3,3,3,3,3,4),(0.,0.143111930012682,0.283741538017183,0.416315632314899,
0.500000000000001,0.591332019963846,0.67587636263462,0.750000000000001,
0.8125,0.868011314477345,0.875,0.928787706163552,0.978913174124156,1.),
 .UNSPECIFIED.);
#1991=B_SPLINE_CURVE_WITH_KNOTS('',3,(#1023900,#1023901,#1023902,#1023903,
#1023904,#1023905,#1023906,#1023907,#1023908,#1023909,#1023910,#1023911,
#1023912,#1023913,#1023914,#1023915,#1023916,#1023917,#1023918,#1023919,
#1023920,#1023921,#1023922,#1023923,#1023924,#1023925,#1023926,#1023927,
#1023928,#1023929,#1023930,#1023931,#1023932,#1023933,#1023934,#1023935,
#1023936,#1023937,#1023938,#1023939,#1023940,#1023941,#1023942),
 .UNSPECIFIED.,.F.,.F.,(4,3,3,3,3,3,3,3,3,3,3,3,3,3,4),(0.,0.0461765081177766,
0.103104916359947,0.124999999999999,0.162820160733234,0.194558011366423,
0.242156027193761,0.249999999999998,0.382190378082526,0.446808445620272,
0.499999999999998,0.666714995855669,0.720689351271979,0.916492320196043,
1.),.UNSPECIFIED.);
#1992=B_SPLINE_CURVE_WITH_KNOTS('',3,(#1024098,#1024099,#1024100,#1024101,
#1024102,#1024103,#1024104,#1024105,#1024106,#1024107,#1024108,#1024109,
#1024110,#1024111,#1024112,#1024113,#1024114,#1024115,#1024116),
 .UNSPECIFIED.,.F.,.F.,(4,3,3,3,3,3,4),(0.,0.25,0.335061180631865,0.5,0.672539044323688,
0.75,1.),.UNSPECIFIED.);
#1993=B_SPLINE_CURVE_WITH_KNOTS('',3,(#1024120,#1024121,#1024122,#1024123,
#1024124,#1024125,#1024126,#1024127,#1024128,#1024129,#1024130,#1024131,
#1024132,#1024133,#1024134,#1024135,#1024136,#1024137,#1024138,#1024139,
#1024140,#1024141,#1024142,#1024143,#1024144,#1024145,#1024146,#1024147,
#1024148,#1024149,#1024150,#1024151,#1024152,#1024153,#1024154,#1024155,
#1024156,#1024157,#1024158,#1024159,#1024160,#1024161,#1024162,#1024163,
#1024164,#1024165,#1024166,#1024167,#1024168,#1024169,#1024170,#1024171,
#1024172,#1024173,#1024174,#1024175,#1024176,#1024177,#1024178,#1024179,
#1024180,#1024181,#1024182,#1024183,#1024184,#1024185,#1024186,#1024187,
#1024188,#1024189,#1024190,#1024191,#1024192,#1024193,#1024194,#1024195,
#1024196,#1024197,#1024198,#1024199,#1024200,#1024201,#1024202,#1024203,
#1024204,#1024205,#1024206,#1024207,#1024208,#1024209,#1024210,#1024211,
#1024212,#1024213,#1024214,#1024215,#1024216,#1024217,#1024218,#1024219,
#1024220,#1024221,#1024222,#1024223,#1024224,#1024225,#1024226,#1024227,
#1024228,#1024229,#1024230,#1024231,#1024232,#1024233,#1024234,#1024235,
#1024236,#1024237,#1024238,#1024239,#1024240,#1024241,#1024242,#1024243,
#1024244,#1024245,#1024246,#1024247,#1024248,#1024249,#1024250,#1024251,
#1024252,#1024253,#1024254,#1024255,#1024256,#1024257,#1024258,#1024259,
#1024260,#1024261,#1024262,#1024263,#1024264,#1024265,#1024266,#1024267,
#1024268,#1024269,#1024270,#1024271,#1024272,#1024273,#1024274,#1024275,
#1024276,#1024277,#1024278,#1024279,#1024280,#1024281,#1024282,#1024283,
#1024284,#1024285,#1024286,#1024287,#1024288,#1024289,#1024290,#1024291,
#1024292,#1024293,#1024294,#1024295,#1024296,#1024297,#1024298,#1024299,
#1024300,#1024301,#1024302,#1024303,#1024304,#1024305,#1024306,#1024307,
#1024308,#1024309,#1024310,#1024311,#1024312,#1024313,#1024314,#1024315,
#1024316,#1024317,#1024318,#1024319,#1024320,#1024321),.UNSPECIFIED.,.F.,
 .F.,(4,3,3,3,3,3,3,3,3,3,3,3,3,3,3,3,3,3,3,3,3,3,3,3,3,3,3,3,3,3,3,3,3,
3,3,3,3,3,3,3,3,3,3,3,3,3,3,3,3,3,3,3,3,3,3,3,3,3,3,3,3,3,3,3,3,3,3,4),
(0.,0.0157367232827839,0.0277777777777778,0.0388236462646922,0.0500762280055643,
0.0555555555555556,0.0790731085287594,0.0833333333333333,0.0988659590427038,
0.111111111111111,0.131070226999089,0.138888888888889,0.166666666666667,
0.192573015118985,0.194444444444444,0.222222222222222,0.25,0.277777777777778,
0.300997431578047,0.305555555555556,0.326842075932834,0.333333333333333,
0.349689239238215,0.361111111111111,0.375510862821463,0.388888888888889,
0.409746095809727,0.416666666666667,0.433062464928749,0.444444444444444,
0.461351541339928,0.472222222222222,0.489149089806482,0.5,0.517249114392868,
0.527777777777778,0.54439866955905,0.555555555555556,0.574978642314772,
0.583333333333333,0.598908104695521,0.611111111111111,0.626058297896722,
0.638888888888889,0.666666666666667,0.687094477505307,0.694444444444444,
0.722222222222222,0.75,0.777777777777778,0.805555555555555,0.827415047355366,
0.833333333333333,0.852126834935079,0.861111111111111,0.888888888888889,
0.901897365072562,0.914773928281705,0.916666666666667,0.928377854855217,
0.939810346497666,0.944444444444444,0.955406147741775,0.965995788918055,
0.972222222222222,0.984577828655212,0.996520413736517,1.),.UNSPECIFIED.);
#1994=B_SPLINE_CURVE_WITH_KNOTS('',3,(#1024328,#1024329,#1024330,#1024331,
#1024332,#1024333,#1024334,#1024335,#1024336,#1024337,#1024338,#1024339,
#1024340,#1024341,#1024342,#1024343,#1024344,#1024345,#1024346),
 .UNSPECIFIED.,.F.,.F.,(4,3,3,3,3,3,4),(0.,0.25,0.310392804557618,0.5,0.695593939345212,
0.75,1.),.UNSPECIFIED.);
#1995=B_SPLINE_CURVE_WITH_KNOTS('',3,(#1024351,#1024352,#1024353,#1024354,
#1024355,#1024356,#1024357,#1024358,#1024359,#1024360,#1024361,#1024362,
#1024363,#1024364,#1024365,#1024366,#1024367,#1024368,#1024369,#1024370,
#1024371,#1024372,#1024373,#1024374,#1024375,#1024376,#1024377,#1024378,
#1024379,#1024380,#1024381,#1024382,#1024383,#1024384,#1024385,#1024386,
#1024387,#1024388,#1024389,#1024390,#1024391,#1024392,#1024393,#1024394,
#1024395,#1024396,#1024397,#1024398,#1024399,#1024400,#1024401,#1024402,
#1024403,#1024404,#1024405,#1024406,#1024407,#1024408,#1024409,#1024410,
#1024411,#1024412,#1024413,#1024414,#1024415,#1024416,#1024417,#1024418,
#1024419,#1024420,#1024421,#1024422,#1024423,#1024424,#1024425,#1024426,
#1024427,#1024428,#1024429,#1024430,#1024431,#1024432,#1024433,#1024434,
#1024435,#1024436,#1024437,#1024438,#1024439,#1024440,#1024441,#1024442,
#1024443,#1024444,#1024445,#1024446,#1024447,#1024448,#1024449,#1024450,
#1024451,#1024452,#1024453,#1024454,#1024455,#1024456,#1024457,#1024458,
#1024459,#1024460,#1024461,#1024462,#1024463,#1024464,#1024465,#1024466,
#1024467,#1024468,#1024469,#1024470,#1024471,#1024472,#1024473,#1024474,
#1024475,#1024476,#1024477,#1024478,#1024479,#1024480,#1024481,#1024482,
#1024483,#1024484,#1024485,#1024486,#1024487,#1024488,#1024489,#1024490,
#1024491,#1024492,#1024493,#1024494,#1024495,#1024496,#1024497,#1024498,
#1024499,#1024500,#1024501,#1024502,#1024503,#1024504,#1024505,#1024506,
#1024507,#1024508,#1024509,#1024510,#1024511,#1024512,#1024513,#1024514,
#1024515,#1024516,#1024517,#1024518,#1024519,#1024520,#1024521,#1024522,
#1024523,#1024524,#1024525,#1024526,#1024527,#1024528,#1024529,#1024530,
#1024531,#1024532,#1024533,#1024534,#1024535,#1024536,#1024537,#1024538,
#1024539,#1024540,#1024541,#1024542,#1024543,#1024544,#1024545,#1024546,
#1024547,#1024548,#1024549,#1024550,#1024551,#1024552),.UNSPECIFIED.,.F.,
 .F.,(4,3,3,3,3,3,3,3,3,3,3,3,3,3,3,3,3,3,3,3,3,3,3,3,3,3,3,3,3,3,3,3,3,
3,3,3,3,3,3,3,3,3,3,3,3,3,3,3,3,3,3,3,3,3,3,3,3,3,3,3,3,3,3,3,3,3,3,4),
(0.,0.0157841217347575,0.0277777777777778,0.0388323513152868,0.0500897128541005,
0.0555555555555556,0.0786945974098603,0.0833333333333333,0.0989203552549886,
0.111111111111111,0.131177209446434,0.138888888888889,0.166666666666667,
0.192741303900032,0.194444444444444,0.222222222222222,0.25,0.277777777777778,
0.301059215662092,0.305555555555556,0.32679337018686,0.333333333333333,
0.349736884257011,0.361111111111111,0.375514424942067,0.388888888888889,
0.409684997502642,0.416666666666667,0.433116749291947,0.444444444444444,
0.461409411376075,0.472222222222222,0.489176874544064,0.5,0.517234966855866,
0.527777777777778,0.544392045672703,0.555555555555556,0.574911060458684,
0.583333333333333,0.598965393429215,0.611111111111111,0.62606701425831,
0.638888888888889,0.666666666666667,0.687112219687468,0.694444444444444,
0.722222222222222,0.75,0.777777777777778,0.805555555555555,0.827226727423716,
0.833333333333333,0.852167809120483,0.861111111111111,0.888888888888889,
0.901867529941368,0.914711350706304,0.916666666666667,0.92837639827137,
0.939804286821313,0.944444444444444,0.955399245931894,0.965980301361945,
0.972222222222222,0.984545180152816,0.996455297536621,1.),.UNSPECIFIED.);
#1996=B_SPLINE_CURVE_WITH_KNOTS('',3,(#1024556,#1024557,#1024558,#1024559,
#1024560,#1024561),.UNSPECIFIED.,.F.,.F.,(4,2,4),(-0.103841027759698,-0.046813829579909,
-1.63635018595687E-6),.UNSPECIFIED.);
#1997=B_SPLINE_CURVE_WITH_KNOTS('',3,(#1024565,#1024566,#1024567,#1024568,
#1024569,#1024570),.UNSPECIFIED.,.F.,.F.,(4,2,4),(-0.116471599506652,-0.0639959723323039,
-3.51236745035899E-7),.UNSPECIFIED.);
#1998=B_SPLINE_CURVE_WITH_KNOTS('',3,(#1024578,#1024579,#1024580,#1024581,
#1024582,#1024583),.UNSPECIFIED.,.F.,.F.,(4,2,4),(-0.103593678848588,-0.0467570501635841,
-1.22058309443242E-6),.UNSPECIFIED.);
#1999=B_SPLINE_CURVE_WITH_KNOTS('',3,(#1024587,#1024588,#1024589,#1024590,
#1024591,#1024592),.UNSPECIFIED.,.F.,.F.,(4,2,4),(-0.11651392192715,-0.0639948064158284,
-1.07822846136732E-6),.UNSPECIFIED.);
#2000=B_SPLINE_CURVE_WITH_KNOTS('',3,(#1024607,#1024608,#1024609,#1024610,
#1024611,#1024612,#1024613,#1024614,#1024615,#1024616,#1024617,#1024618,
#1024619,#1024620,#1024621,#1024622,#1024623,#1024624,#1024625),
 .UNSPECIFIED.,.F.,.F.,(4,3,3,3,3,3,4),(0.,0.25,0.335061184452688,0.5,0.672539058284651,
0.75,1.),.UNSPECIFIED.);
#2001=B_SPLINE_CURVE_WITH_KNOTS('',3,(#1024629,#1024630,#1024631,#1024632,
#1024633,#1024634,#1024635,#1024636,#1024637,#1024638,#1024639,#1024640,
#1024641,#1024642,#1024643,#1024644,#1024645,#1024646,#1024647,#1024648,
#1024649,#1024650,#1024651,#1024652,#1024653,#1024654,#1024655,#1024656,
#1024657,#1024658,#1024659,#1024660,#1024661,#1024662,#1024663,#1024664,
#1024665,#1024666,#1024667,#1024668,#1024669,#1024670,#1024671,#1024672,
#1024673,#1024674,#1024675,#1024676,#1024677,#1024678,#1024679,#1024680,
#1024681,#1024682,#1024683,#1024684,#1024685,#1024686,#1024687,#1024688,
#1024689,#1024690,#1024691,#1024692,#1024693,#1024694,#1024695,#1024696,
#1024697,#1024698,#1024699,#1024700,#1024701,#1024702,#1024703,#1024704,
#1024705,#1024706,#1024707,#1024708,#1024709,#1024710,#1024711,#1024712,
#1024713,#1024714,#1024715,#1024716,#1024717,#1024718,#1024719,#1024720,
#1024721,#1024722,#1024723,#1024724,#1024725,#1024726,#1024727,#1024728,
#1024729,#1024730,#1024731,#1024732,#1024733,#1024734,#1024735,#1024736,
#1024737,#1024738,#1024739,#1024740,#1024741,#1024742,#1024743,#1024744,
#1024745,#1024746,#1024747,#1024748,#1024749,#1024750,#1024751,#1024752,
#1024753,#1024754,#1024755,#1024756,#1024757,#1024758,#1024759,#1024760,
#1024761,#1024762,#1024763,#1024764,#1024765,#1024766,#1024767,#1024768,
#1024769,#1024770,#1024771,#1024772,#1024773,#1024774,#1024775,#1024776,
#1024777,#1024778,#1024779,#1024780,#1024781,#1024782,#1024783,#1024784,
#1024785,#1024786,#1024787,#1024788,#1024789,#1024790,#1024791,#1024792,
#1024793,#1024794,#1024795,#1024796,#1024797,#1024798,#1024799,#1024800,
#1024801,#1024802,#1024803,#1024804,#1024805,#1024806,#1024807,#1024808,
#1024809,#1024810,#1024811,#1024812,#1024813,#1024814,#1024815,#1024816,
#1024817,#1024818,#1024819,#1024820,#1024821,#1024822,#1024823,#1024824,
#1024825,#1024826,#1024827,#1024828,#1024829,#1024830),.UNSPECIFIED.,.F.,
 .F.,(4,3,3,3,3,3,3,3,3,3,3,3,3,3,3,3,3,3,3,3,3,3,3,3,3,3,3,3,3,3,3,3,3,
3,3,3,3,3,3,3,3,3,3,3,3,3,3,3,3,3,3,3,3,3,3,3,3,3,3,3,3,3,3,3,3,3,3,4),
(0.,0.0159233719046478,0.0277777777777778,0.0389437074118066,0.0503134656817802,
0.0555555555555556,0.0788274503479352,0.0833333333333333,0.0988070929523193,
0.111111111111111,0.131603420061378,0.138888888888889,0.166666666666667,
0.192850394830186,0.194444444444444,0.222222222222222,0.25,0.277777777777778,
0.300545841910984,0.305555555555556,0.327326178975848,0.333333333333333,
0.349429636754919,0.361111111111111,0.375562550757361,0.388888888888889,
0.409990663589376,0.416666666666667,0.433020340983929,0.444444444444444,
0.461398455444661,0.472222222222222,0.489144945806404,0.5,0.517251405936449,
0.527777777777778,0.544403106896366,0.555555555555556,0.575333500076957,
0.583333333333333,0.598735011366718,0.611111111111111,0.626159473372801,
0.638888888888889,0.666666666666667,0.687288804322205,0.694444444444444,
0.722222222222222,0.75,0.777777777777778,0.805555555555555,0.827405663489845,
0.833333333333333,0.851771643661181,0.861111111111111,0.888888888888889,
0.901650090880852,0.914278272101372,0.916666666666667,0.928429280530113,
0.939902910571279,0.944444444444444,0.955411834341891,0.966004878398475,
0.972222222222222,0.984513431510813,0.996389224533838,1.),.UNSPECIFIED.);
#2002=B_SPLINE_CURVE_WITH_KNOTS('',3,(#1024837,#1024838,#1024839,#1024840,
#1024841,#1024842,#1024843,#1024844,#1024845,#1024846,#1024847,#1024848,
#1024849,#1024850,#1024851,#1024852,#1024853,#1024854,#1024855),
 .UNSPECIFIED.,.F.,.F.,(4,3,3,3,3,3,4),(0.,0.25,0.310392813766609,0.5,0.69559381770185,
0.75,1.),.UNSPECIFIED.);
#2003=B_SPLINE_CURVE_WITH_KNOTS('',3,(#1024860,#1024861,#1024862,#1024863,
#1024864,#1024865,#1024866,#1024867,#1024868,#1024869,#1024870,#1024871,
#1024872,#1024873,#1024874,#1024875,#1024876,#1024877,#1024878,#1024879,
#1024880,#1024881,#1024882,#1024883,#1024884,#1024885,#1024886,#1024887,
#1024888,#1024889,#1024890,#1024891,#1024892,#1024893,#1024894,#1024895,
#1024896,#1024897,#1024898,#1024899,#1024900,#1024901,#1024902,#1024903,
#1024904,#1024905,#1024906,#1024907,#1024908,#1024909,#1024910,#1024911,
#1024912,#1024913,#1024914,#1024915,#1024916,#1024917,#1024918,#1024919,
#1024920,#1024921,#1024922,#1024923,#1024924,#1024925,#1024926,#1024927,
#1024928,#1024929,#1024930,#1024931,#1024932,#1024933,#1024934,#1024935,
#1024936,#1024937,#1024938,#1024939,#1024940,#1024941,#1024942,#1024943,
#1024944,#1024945,#1024946,#1024947,#1024948,#1024949,#1024950,#1024951,
#1024952,#1024953,#1024954,#1024955,#1024956,#1024957,#1024958,#1024959,
#1024960,#1024961,#1024962,#1024963,#1024964,#1024965,#1024966,#1024967,
#1024968,#1024969,#1024970,#1024971,#1024972,#1024973,#1024974,#1024975,
#1024976,#1024977,#1024978,#1024979,#1024980,#1024981,#1024982,#1024983,
#1024984,#1024985,#1024986,#1024987,#1024988,#1024989,#1024990,#1024991,
#1024992,#1024993,#1024994,#1024995,#1024996,#1024997,#1024998,#1024999,
#1025000,#1025001,#1025002,#1025003,#1025004,#1025005,#1025006,#1025007,
#1025008,#1025009,#1025010,#1025011,#1025012,#1025013,#1025014,#1025015,
#1025016,#1025017,#1025018,#1025019,#1025020,#1025021,#1025022,#1025023,
#1025024,#1025025,#1025026,#1025027,#1025028,#1025029,#1025030,#1025031,
#1025032,#1025033,#1025034,#1025035,#1025036,#1025037,#1025038,#1025039,
#1025040,#1025041,#1025042,#1025043,#1025044,#1025045,#1025046,#1025047,
#1025048,#1025049,#1025050,#1025051,#1025052,#1025053,#1025054,#1025055,
#1025056,#1025057,#1025058,#1025059,#1025060,#1025061),.UNSPECIFIED.,.F.,
 .F.,(4,3,3,3,3,3,3,3,3,3,3,3,3,3,3,3,3,3,3,3,3,3,3,3,3,3,3,3,3,3,3,3,3,
3,3,3,3,3,3,3,3,3,3,3,3,3,3,3,3,3,3,3,3,3,3,3,3,3,3,3,3,3,3,3,3,3,3,4),
(0.,0.0159753353125853,0.0277777777777778,0.0389542336255563,0.0503305160713102,
0.0555555555555556,0.0784088395806868,0.0833333333333333,0.0988600131687611,
0.111111111111111,0.131719160529879,0.138888888888889,0.166666666666667,
0.193025479470455,0.194444444444444,0.222222222222222,0.25,0.277777777777778,
0.300603808752033,0.305555555555556,0.32726641739952,0.333333333333333,
0.349473710550848,0.361111111111111,0.375564516402006,0.388888888888889,
0.409968624399039,0.416666666666667,0.433073074010804,0.444444444444444,
0.461456573651229,0.472222222222222,0.489170627470304,0.5,0.517236134943081,
0.527777777777778,0.544396260054843,0.555555555555556,0.575264803154864,
0.583333333333333,0.59878860815886,0.611111111111111,0.626166096590065,
0.638888888888889,0.666666666666667,0.687301438510196,0.694444444444444,
0.722222222222222,0.75,0.777777777777778,0.805555555555555,0.827216610615319,
0.833333333333333,0.851805311005701,0.861111111111111,0.888888888888889,
0.901625211788839,0.914225580329129,0.916666666666667,0.928427815345577,
0.939896896073255,0.944444444444444,0.955404524179692,0.96598862459723,
0.972222222222222,0.984481114566984,0.996324830095178,1.),.UNSPECIFIED.);
#2004=B_SPLINE_CURVE_WITH_KNOTS('',3,(#1025067,#1025068,#1025069,#1025070,
#1025071,#1025072,#1025073,#1025074,#1025075,#1025076,#1025077,#1025078,
#1025079,#1025080,#1025081,#1025082,#1025083,#1025084,#1025085,#1025086,
#1025087,#1025088),.UNSPECIFIED.,.F.,.F.,(4,3,3,3,3,3,3,4),(0.,0.199479166452514,
0.25,0.5,0.527613434657868,0.75,0.855222112699928,0.99999981592122),
 .UNSPECIFIED.);
#2005=B_SPLINE_CURVE_WITH_KNOTS('',3,(#1025092,#1025093,#1025094,#1025095,
#1025096,#1025097,#1025098,#1025099,#1025100,#1025101,#1025102,#1025103,
#1025104,#1025105,#1025106,#1025107,#1025108,#1025109,#1025110,#1025111,
#1025112,#1025113),.UNSPECIFIED.,.F.,.F.,(4,3,3,3,3,3,3,4),(1.29915841394274E-7,
0.203203830625182,0.25,0.495060206518382,0.5,0.75,0.786395103747551,1.),
 .UNSPECIFIED.);
#2006=B_SPLINE_CURVE_WITH_KNOTS('',3,(#1025117,#1025118,#1025119,#1025120,
#1025121,#1025122),.UNSPECIFIED.,.F.,.F.,(4,1,1,4),(0.,0.333333333333333,
0.666666666666667,0.999998973708401),.UNSPECIFIED.);
#2007=B_SPLINE_CURVE_WITH_KNOTS('',3,(#1025126,#1025127,#1025128,#1025129,
#1025130,#1025131),.UNSPECIFIED.,.F.,.F.,(4,1,1,4),(0.,0.333333333333333,
0.666666666666667,1.),.UNSPECIFIED.);
#2008=B_SPLINE_CURVE_WITH_KNOTS('',3,(#1025135,#1025136,#1025137,#1025138,
#1025139,#1025140),.UNSPECIFIED.,.F.,.F.,(4,1,1,4),(0.,0.333333333333333,
0.666666666666667,0.999998998281144),.UNSPECIFIED.);
#2009=B_SPLINE_CURVE_WITH_KNOTS('',3,(#1025144,#1025145,#1025146,#1025147,
#1025148,#1025149),.UNSPECIFIED.,.F.,.F.,(4,1,1,4),(0.,0.333333333333333,
0.666666666666667,1.),.UNSPECIFIED.);
#2010=B_SPLINE_CURVE_WITH_KNOTS('',3,(#1025160,#1025161,#1025162,#1025163,
#1025164,#1025165,#1025166,#1025167,#1025168,#1025169,#1025170,#1025171,
#1025172,#1025173,#1025174,#1025175,#1025176,#1025177,#1025178,#1025179,
#1025180,#1025181),.UNSPECIFIED.,.F.,.F.,(4,3,3,3,3,3,3,4),(0.,0.199479187415842,
0.25,0.5,0.527613489219765,0.75,0.855222168652816,0.999999819999423),
 .UNSPECIFIED.);
#2011=B_SPLINE_CURVE_WITH_KNOTS('',3,(#1025185,#1025186,#1025187,#1025188,
#1025189,#1025190,#1025191,#1025192,#1025193,#1025194,#1025195,#1025196,
#1025197,#1025198,#1025199,#1025200,#1025201,#1025202,#1025203,#1025204,
#1025205,#1025206),.UNSPECIFIED.,.F.,.F.,(4,3,3,3,3,3,3,4),(4.01516394724588E-7,
0.203203730623837,0.25,0.495060131825962,0.5,0.75,0.786395070470394,1.),
 .UNSPECIFIED.);
#2012=B_SPLINE_CURVE_WITH_KNOTS('',3,(#1025218,#1025219,#1025220,#1025221,
#1025222,#1025223,#1025224,#1025225,#1025226,#1025227,#1025228,#1025229,
#1025230,#1025231,#1025232,#1025233,#1025234,#1025235,#1025236,#1025237,
#1025238,#1025239,#1025240,#1025241,#1025242,#1025243,#1025244,#1025245,
#1025246,#1025247,#1025248,#1025249,#1025250,#1025251,#1025252,#1025253,
#1025254,#1025255,#1025256,#1025257,#1025258,#1025259,#1025260,#1025261,
#1025262,#1025263,#1025264,#1025265,#1025266,#1025267,#1025268,#1025269,
#1025270,#1025271,#1025272),.UNSPECIFIED.,.F.,.F.,(4,3,3,3,3,3,3,3,3,3,
3,3,3,3,3,3,3,3,4),(0.,0.0874046407492199,0.177126423033959,0.2,0.279572462747736,
0.359419006153005,0.399998313491126,0.4,0.473577802470186,0.545925302262719,
0.6,0.600002567776546,0.691352484085611,0.778412726137718,0.8,0.800003319296762,
0.890856247527489,0.976641675315332,1.),.UNSPECIFIED.);
#2013=B_SPLINE_CURVE_WITH_KNOTS('',3,(#1025276,#1025277,#1025278,#1025279,
#1025280,#1025281,#1025282,#1025283,#1025284,#1025285,#1025286,#1025287,
#1025288,#1025289,#1025290,#1025291,#1025292,#1025293,#1025294,#1025295,
#1025296,#1025297,#1025298,#1025299,#1025300,#1025301,#1025302,#1025303,
#1025304,#1025305,#1025306,#1025307,#1025308,#1025309,#1025310,#1025311,
#1025312,#1025313,#1025314,#1025315,#1025316,#1025317,#1025318,#1025319,
#1025320,#1025321,#1025322,#1025323,#1025324),.UNSPECIFIED.,.F.,.F.,(4,
3,3,3,3,3,3,3,3,3,3,3,3,3,3,3,4),(0.,0.0999991292407307,0.199998258481461,
0.2,0.274594321887646,0.347618481291607,0.399995173959162,0.4,0.477526412062128,
0.552234797271994,0.6,0.690102561192757,0.776967638693082,0.8,0.88402296283144,
0.961201021236869,0.999999998695004),.UNSPECIFIED.);
#2014=B_SPLINE_CURVE_WITH_KNOTS('',3,(#1025329,#1025330,#1025331,#1025332,
#1025333,#1025334,#1025335,#1025336,#1025337,#1025338,#1025339,#1025340,
#1025341,#1025342,#1025343,#1025344,#1025345,#1025346,#1025347,#1025348,
#1025349,#1025350,#1025351,#1025352,#1025353,#1025354,#1025355,#1025356,
#1025357,#1025358,#1025359,#1025360,#1025361,#1025362,#1025363,#1025364,
#1025365,#1025366,#1025367,#1025368,#1025369,#1025370,#1025371,#1025372,
#1025373,#1025374,#1025375,#1025376,#1025377),.UNSPECIFIED.,.F.,.F.,(4,
3,3,3,3,3,3,3,3,3,3,3,3,3,3,3,4),(0.,0.0999991296494037,0.199998259298807,
0.2,0.2758075350045,0.350195333263335,0.399995350803517,0.4,0.476049726388523,
0.549536078880916,0.6,0.687094163653038,0.768862093226052,0.8,0.879304048722232,
0.952709160523594,0.99999999838884),.UNSPECIFIED.);
#2015=B_SPLINE_CURVE_WITH_KNOTS('',3,(#1025379,#1025380,#1025381,#1025382,
#1025383,#1025384,#1025385,#1025386,#1025387,#1025388,#1025389,#1025390,
#1025391,#1025392,#1025393,#1025394,#1025395,#1025396,#1025397,#1025398,
#1025399,#1025400,#1025401,#1025402,#1025403,#1025404,#1025405,#1025406,
#1025407,#1025408,#1025409,#1025410,#1025411,#1025412,#1025413,#1025414,
#1025415,#1025416,#1025417,#1025418,#1025419,#1025420,#1025421,#1025422,
#1025423,#1025424,#1025425,#1025426,#1025427,#1025428,#1025429,#1025430,
#1025431,#1025432,#1025433),.UNSPECIFIED.,.F.,.F.,(4,3,3,3,3,3,3,3,3,3,
3,3,3,3,3,3,3,3,4),(0.,0.0874432054743196,0.176838096892592,0.2,0.278529479641901,
0.357137264007107,0.399998269392079,0.4,0.474243113252539,0.547095962713017,
0.6,0.600002470299789,0.68637031620336,0.769186571531944,0.8,0.800003246505255,
0.886805212975042,0.969602426806369,1.),.UNSPECIFIED.);
#2016=B_SPLINE_CURVE_WITH_KNOTS('',3,(#1025451,#1025452,#1025453,#1025454,
#1025455,#1025456,#1025457,#1025458,#1025459,#1025460,#1025461),
 .UNSPECIFIED.,.F.,.F.,(4,1,1,1,1,1,1,1,4),(0.,0.125,0.25,0.375,0.5,0.625,
0.75,0.875,1.),.UNSPECIFIED.);
#2017=B_SPLINE_CURVE_WITH_KNOTS('',3,(#1025465,#1025466,#1025467,#1025468,
#1025469,#1025470,#1025471,#1025472,#1025473,#1025474,#1025475),
 .UNSPECIFIED.,.F.,.F.,(4,1,1,1,1,1,1,1,4),(0.,0.125,0.25,0.375,0.5,0.625,
0.75,0.875,1.),.UNSPECIFIED.);
#2018=B_SPLINE_CURVE_WITH_KNOTS('',3,(#1025480,#1025481,#1025482,#1025483,
#1025484,#1025485,#1025486,#1025487),.UNSPECIFIED.,.F.,.F.,(4,1,1,1,1,4),
(1.20158745501342E-5,0.2,0.4,0.6,0.8,1.),.UNSPECIFIED.);
#2019=B_SPLINE_CURVE_WITH_KNOTS('',3,(#1025489,#1025490,#1025491,#1025492,
#1025493,#1025494,#1025495,#1025496),.UNSPECIFIED.,.F.,.F.,(4,1,1,1,1,4),
(0.,0.2,0.4,0.6,0.8,1.),.UNSPECIFIED.);
#2020=B_SPLINE_CURVE_WITH_KNOTS('',3,(#1025548,#1025549,#1025550,#1025551,
#1025552,#1025553,#1025554,#1025555,#1025556,#1025557,#1025558,#1025559,
#1025560,#1025561,#1025562,#1025563,#1025564,#1025565,#1025566,#1025567,
#1025568,#1025569,#1025570,#1025571,#1025572,#1025573,#1025574,#1025575,
#1025576,#1025577,#1025578,#1025579,#1025580,#1025581,#1025582,#1025583,
#1025584,#1025585,#1025586,#1025587),.UNSPECIFIED.,.F.,.F.,(4,3,3,3,3,3,
3,3,3,3,3,3,3,4),(0.,0.115419467411536,0.2,0.292184368857926,0.385569093661061,
0.4,0.531468899517219,0.6,0.6878443241037,0.776327695007489,0.8,0.89389975204999,
0.990686884690462,1.),.UNSPECIFIED.);
#2021=B_SPLINE_CURVE_WITH_KNOTS('',3,(#1025618,#1025619,#1025620,#1025621,
#1025622,#1025623,#1025624,#1025625,#1025626,#1025627,#1025628,#1025629,
#1025630,#1025631,#1025632,#1025633,#1025634,#1025635,#1025636,#1025637,
#1025638,#1025639,#1025640,#1025641,#1025642,#1025643,#1025644,#1025645,
#1025646,#1025647,#1025648,#1025649,#1025650,#1025651,#1025652,#1025653,
#1025654,#1025655,#1025656,#1025657,#1025658,#1025659,#1025660,#1025661,
#1025662,#1025663,#1025664,#1025665,#1025666,#1025667,#1025668,#1025669,
#1025670,#1025671,#1025672,#1025673,#1025674,#1025675,#1025676,#1025677,
#1025678,#1025679,#1025680,#1025681,#1025682,#1025683,#1025684,#1025685,
#1025686,#1025687),.UNSPECIFIED.,.F.,.F.,(4,3,3,3,3,3,3,3,3,3,3,3,3,3,3,
3,3,3,3,3,3,3,3,4),(3.15423215700293E-6,0.0647576237134548,0.0698402190864557,
0.137930461727215,0.142857142857143,0.198065098805568,0.224931859529535,
0.285714285714286,0.34070038108046,0.380097289646784,0.428571428571429,
0.486657532877054,0.535162065260927,0.571428571428571,0.637148743632478,
0.690184975181336,0.714285714285714,0.773564646674144,0.835506935379476,
0.845107351089792,0.857142857142857,0.918959530269333,0.983654854431946,
0.999999999971841),.UNSPECIFIED.);
#2022=B_SPLINE_CURVE_WITH_KNOTS('',3,(#1025688,#1025689,#1025690,#1025691,
#1025692,#1025693,#1025694,#1025695,#1025696,#1025697,#1025698,#1025699,
#1025700,#1025701,#1025702,#1025703,#1025704,#1025705,#1025706,#1025707,
#1025708,#1025709,#1025710,#1025711,#1025712,#1025713,#1025714,#1025715,
#1025716,#1025717,#1025718,#1025719,#1025720,#1025721),.UNSPECIFIED.,.F.,
 .F.,(4,3,3,3,3,3,3,3,3,3,3,4),(0.,0.1,0.2,0.339101205926519,0.4,0.5,0.592969971791823,
0.6,0.711284185391854,0.8,0.908054354079408,1.),.UNSPECIFIED.);
#2023=B_SPLINE_CURVE_WITH_KNOTS('',3,(#1025753,#1025754,#1025755,#1025756,
#1025757,#1025758,#1025759,#1025760,#1025761,#1025762,#1025763,#1025764,
#1025765,#1025766,#1025767,#1025768,#1025769,#1025770,#1025771,#1025772,
#1025773,#1025774,#1025775,#1025776,#1025777,#1025778,#1025779,#1025780,
#1025781,#1025782,#1025783,#1025784,#1025785,#1025786,#1025787,#1025788,
#1025789),.UNSPECIFIED.,.F.,.F.,(4,3,3,3,3,3,3,3,3,3,3,3,4),(0.,0.0987379102345493,
0.166666666666667,0.318331623385836,0.333333333333333,0.439401176484091,
0.5,0.598370718331587,0.666666666666667,0.774551811352105,0.833333333333333,
0.938285851112027,1.),.UNSPECIFIED.);
#2024=B_SPLINE_CURVE_WITH_KNOTS('',3,(#1025818,#1025819,#1025820,#1025821,
#1025822,#1025823,#1025824,#1025825,#1025826,#1025827,#1025828,#1025829,
#1025830,#1025831,#1025832,#1025833,#1025834,#1025835,#1025836,#1025837,
#1025838,#1025839,#1025840,#1025841,#1025842,#1025843,#1025844,#1025845,
#1025846,#1025847,#1025848,#1025849,#1025850,#1025851,#1025852,#1025853,
#1025854,#1025855,#1025856,#1025857,#1025858,#1025859,#1025860,#1025861,
#1025862,#1025863,#1025864,#1025865,#1025866,#1025867,#1025868,#1025869,
#1025870,#1025871,#1025872,#1025873,#1025874,#1025875,#1025876,#1025877,
#1025878,#1025879,#1025880,#1025881,#1025882,#1025883,#1025884,#1025885,
#1025886,#1025887,#1025888,#1025889,#1025890,#1025891,#1025892,#1025893,
#1025894,#1025895,#1025896,#1025897,#1025898,#1025899,#1025900,#1025901,
#1025902,#1025903,#1025904,#1025905,#1025906,#1025907,#1025908,#1025909,
#1025910,#1025911,#1025912,#1025913,#1025914),.UNSPECIFIED.,.F.,.F.,(4,
3,3,3,3,3,3,3,3,3,3,3,3,3,3,3,3,3,3,3,3,3,3,3,3,3,3,3,3,3,3,3,4),(1.01624514580855E-10,
0.0714905892300151,0.0909090909090909,0.0958392051405823,0.148548848055959,
0.181818181818182,0.191637228044188,0.258257224929172,0.272727272727273,
0.28745087687496,0.363636363636364,0.383217703020033,0.441559573906302,
0.454545454545455,0.47910983978338,0.545454545454545,0.575115375917501,
0.621750115661023,0.636363636363636,0.67077548593502,0.711135755680404,
0.727272727272727,0.766371102506817,0.808805743427887,0.818181818181818,
0.856094536180632,0.862120303941509,0.897807792728518,0.909090909090909,
0.947939003066051,0.958673415276595,0.995422239807251,0.999998985189903),
 .UNSPECIFIED.);
#2025=B_SPLINE_CURVE_WITH_KNOTS('',3,(#1025917,#1025918,#1025919,#1025920,
#1025921,#1025922,#1025923,#1025924,#1025925),.UNSPECIFIED.,.F.,.F.,(4,
1,1,1,1,1,4),(0.,0.166666666666667,0.333333333333333,0.5,0.666666666666667,
0.833333333333333,1.),.UNSPECIFIED.);
#2026=B_SPLINE_CURVE_WITH_KNOTS('',3,(#1027195,#1027196,#1027197,#1027198,
#1027199,#1027200,#1027201,#1027202,#1027203,#1027204),.UNSPECIFIED.,.F.,
 .F.,(4,1,1,1,1,1,1,4),(3.14159265358979,3.59039160410262,4.03919055461545,
4.48798950512828,4.9367884556411,5.38558740615393,5.83438635666676,6.28318530717959),
 .UNSPECIFIED.);
#2027=B_SPLINE_CURVE_WITH_KNOTS('',3,(#1027207,#1027208,#1027209,#1027210,
#1027211,#1027212,#1027213,#1027214,#1027215,#1027216),.UNSPECIFIED.,.F.,
 .F.,(4,1,1,1,1,1,1,4),(3.14159265358979,3.59039160410262,4.03919055461545,
4.48798950512828,4.9367884556411,5.38558740615393,5.83438635666676,6.28318530717959),
 .UNSPECIFIED.);
#2028=B_SPLINE_CURVE_WITH_KNOTS('',3,(#1027222,#1027223,#1027224,#1027225,
#1027226,#1027227,#1027228,#1027229,#1027230,#1027231),.UNSPECIFIED.,.F.,
 .F.,(4,1,1,1,1,1,1,4),(0.,0.448798950512828,0.897597901025655,1.34639685153848,
1.79519580205131,2.24399475256414,2.69279370307697,3.14159265358979),
 .UNSPECIFIED.);
#2029=B_SPLINE_CURVE_WITH_KNOTS('',3,(#1027234,#1027235,#1027236,#1027237,
#1027238,#1027239,#1027240,#1027241,#1027242,#1027243),.UNSPECIFIED.,.F.,
 .F.,(4,1,1,1,1,1,1,4),(0.,0.448798950512828,0.897597901025655,1.34639685153848,
1.79519580205131,2.24399475256414,2.69279370307697,3.14159265358979),
 .UNSPECIFIED.);
#2030=B_SPLINE_CURVE_WITH_KNOTS('',3,(#1027246,#1027247,#1027248,#1027249,
#1027250,#1027251,#1027252,#1027253,#1027254,#1027255),.UNSPECIFIED.,.F.,
 .F.,(4,1,1,1,1,1,1,4),(3.14159265358979,3.59039160410262,4.03919055461545,
4.48798950512828,4.9367884556411,5.38558740615393,5.83438635666676,6.28318530717959),
 .UNSPECIFIED.);
#2031=B_SPLINE_CURVE_WITH_KNOTS('',3,(#1027258,#1027259,#1027260,#1027261,
#1027262,#1027263,#1027264,#1027265,#1027266,#1027267),.UNSPECIFIED.,.F.,
 .F.,(4,1,1,1,1,1,1,4),(3.14159265358979,3.59039160410262,4.03919055461545,
4.48798950512828,4.9367884556411,5.38558740615393,5.83438635666676,6.28318530717959),
 .UNSPECIFIED.);
#2032=B_SPLINE_CURVE_WITH_KNOTS('',3,(#1027339,#1027340,#1027341,#1027342,
#1027343,#1027344,#1027345,#1027346,#1027347,#1027348),.UNSPECIFIED.,.F.,
 .F.,(4,1,1,1,1,1,1,4),(0.,0.448798950512828,0.897597901025655,1.34639685153848,
1.79519580205131,2.24399475256414,2.69279370307697,3.14159265358979),
 .UNSPECIFIED.);
#2033=B_SPLINE_CURVE_WITH_KNOTS('',3,(#1027351,#1027352,#1027353,#1027354,
#1027355,#1027356,#1027357,#1027358,#1027359,#1027360),.UNSPECIFIED.,.F.,
 .F.,(4,1,1,1,1,1,1,4),(0.,0.448798950512828,0.897597901025655,1.34639685153848,
1.79519580205131,2.24399475256414,2.69279370307697,3.14159265358979),
 .UNSPECIFIED.);
#2034=B_SPLINE_CURVE_WITH_KNOTS('',3,(#1027612,#1027613,#1027614,#1027615,
#1027616,#1027617,#1027618,#1027619,#1027620,#1027621,#1027622,#1027623,
#1027624,#1027625,#1027626,#1027627,#1027628,#1027629,#1027630),
 .UNSPECIFIED.,.F.,.F.,(4,3,3,3,3,3,4),(0.,0.25,0.335061180631865,0.5,0.672539044323688,
0.75,1.),.UNSPECIFIED.);
#2035=B_SPLINE_CURVE_WITH_KNOTS('',3,(#1027634,#1027635,#1027636,#1027637,
#1027638,#1027639,#1027640,#1027641,#1027642,#1027643,#1027644,#1027645,
#1027646,#1027647,#1027648,#1027649,#1027650,#1027651,#1027652,#1027653,
#1027654,#1027655,#1027656,#1027657,#1027658,#1027659,#1027660,#1027661,
#1027662,#1027663,#1027664,#1027665,#1027666,#1027667,#1027668,#1027669,
#1027670,#1027671,#1027672,#1027673,#1027674,#1027675,#1027676,#1027677,
#1027678,#1027679,#1027680,#1027681,#1027682,#1027683,#1027684,#1027685,
#1027686,#1027687,#1027688,#1027689,#1027690,#1027691,#1027692,#1027693,
#1027694,#1027695,#1027696,#1027697,#1027698,#1027699,#1027700,#1027701,
#1027702,#1027703,#1027704,#1027705,#1027706,#1027707,#1027708,#1027709,
#1027710,#1027711,#1027712,#1027713,#1027714,#1027715,#1027716,#1027717,
#1027718,#1027719,#1027720,#1027721,#1027722,#1027723,#1027724,#1027725,
#1027726,#1027727,#1027728,#1027729,#1027730,#1027731,#1027732,#1027733,
#1027734,#1027735,#1027736,#1027737,#1027738,#1027739,#1027740,#1027741,
#1027742,#1027743,#1027744,#1027745,#1027746,#1027747,#1027748,#1027749,
#1027750,#1027751,#1027752,#1027753,#1027754,#1027755,#1027756,#1027757,
#1027758,#1027759,#1027760,#1027761,#1027762,#1027763,#1027764,#1027765,
#1027766,#1027767,#1027768,#1027769,#1027770,#1027771,#1027772,#1027773,
#1027774,#1027775,#1027776,#1027777,#1027778,#1027779,#1027780,#1027781,
#1027782,#1027783,#1027784,#1027785,#1027786,#1027787,#1027788,#1027789,
#1027790,#1027791,#1027792,#1027793,#1027794,#1027795,#1027796,#1027797,
#1027798,#1027799,#1027800,#1027801,#1027802,#1027803,#1027804,#1027805,
#1027806,#1027807,#1027808,#1027809,#1027810,#1027811,#1027812,#1027813,
#1027814,#1027815,#1027816,#1027817,#1027818,#1027819,#1027820,#1027821,
#1027822,#1027823,#1027824,#1027825,#1027826,#1027827,#1027828,#1027829,
#1027830,#1027831,#1027832,#1027833,#1027834,#1027835),.UNSPECIFIED.,.F.,
 .F.,(4,3,3,3,3,3,3,3,3,3,3,3,3,3,3,3,3,3,3,3,3,3,3,3,3,3,3,3,3,3,3,3,3,
3,3,3,3,3,3,3,3,3,3,3,3,3,3,3,3,3,3,3,3,3,3,3,3,3,3,3,3,3,3,3,3,3,3,4),
(0.,0.0157367232807449,0.0277777777777778,0.0388236462645115,0.0500762280053008,
0.0555555555555556,0.0790731085289516,0.0833333333333333,0.098865959042349,
0.111111111111111,0.131070226999083,0.138888888888889,0.166666666666667,
0.192573015119048,0.194444444444444,0.222222222222222,0.25,0.277777777777778,
0.300997431577936,0.305555555555556,0.326842075932907,0.333333333333333,
0.349689239238257,0.361111111111111,0.375510862821436,0.388888888888889,
0.40974609580917,0.416666666666667,0.433062464928891,0.444444444444444,
0.461351541340159,0.472222222222222,0.489149089806451,0.5,0.517249114393175,
0.527777777777778,0.544398669558847,0.555555555555556,0.574978642314806,
0.583333333333333,0.598908104695629,0.611111111111111,0.626058297896782,
0.638888888888889,0.666666666666667,0.687094477505339,0.694444444444444,
0.722222222222222,0.75,0.777777777777778,0.805555555555555,0.82741504735517,
0.833333333333333,0.852126834935089,0.861111111111111,0.888888888888889,
0.901897365072526,0.914773928281696,0.916666666666667,0.928377854855223,
0.939810346497661,0.944444444444444,0.955406147741418,0.965995788917205,
0.972222222222222,0.984577828655629,0.996520413737381,1.),.UNSPECIFIED.);
#2036=B_SPLINE_CURVE_WITH_KNOTS('',3,(#1027842,#1027843,#1027844,#1027845,
#1027846,#1027847,#1027848,#1027849,#1027850,#1027851,#1027852,#1027853,
#1027854,#1027855,#1027856,#1027857,#1027858,#1027859,#1027860),
 .UNSPECIFIED.,.F.,.F.,(4,3,3,3,3,3,4),(0.,0.25,0.310392804557618,0.5,0.695593939345212,
0.75,1.),.UNSPECIFIED.);
#2037=B_SPLINE_CURVE_WITH_KNOTS('',3,(#1027865,#1027866,#1027867,#1027868,
#1027869,#1027870,#1027871,#1027872,#1027873,#1027874,#1027875,#1027876,
#1027877,#1027878,#1027879,#1027880,#1027881,#1027882,#1027883,#1027884,
#1027885,#1027886,#1027887,#1027888,#1027889,#1027890,#1027891,#1027892,
#1027893,#1027894,#1027895,#1027896,#1027897,#1027898,#1027899,#1027900,
#1027901,#1027902,#1027903,#1027904,#1027905,#1027906,#1027907,#1027908,
#1027909,#1027910,#1027911,#1027912,#1027913,#1027914,#1027915,#1027916,
#1027917,#1027918,#1027919,#1027920,#1027921,#1027922,#1027923,#1027924,
#1027925,#1027926,#1027927,#1027928,#1027929,#1027930,#1027931,#1027932,
#1027933,#1027934,#1027935,#1027936,#1027937,#1027938,#1027939,#1027940,
#1027941,#1027942,#1027943,#1027944,#1027945,#1027946,#1027947,#1027948,
#1027949,#1027950,#1027951,#1027952,#1027953,#1027954,#1027955,#1027956,
#1027957,#1027958,#1027959,#1027960,#1027961,#1027962,#1027963,#1027964,
#1027965,#1027966,#1027967,#1027968,#1027969,#1027970,#1027971,#1027972,
#1027973,#1027974,#1027975,#1027976,#1027977,#1027978,#1027979,#1027980,
#1027981,#1027982,#1027983,#1027984,#1027985,#1027986,#1027987,#1027988,
#1027989,#1027990,#1027991,#1027992,#1027993,#1027994,#1027995,#1027996,
#1027997,#1027998,#1027999,#1028000,#1028001,#1028002,#1028003,#1028004,
#1028005,#1028006,#1028007,#1028008,#1028009,#1028010,#1028011,#1028012,
#1028013,#1028014,#1028015,#1028016,#1028017,#1028018,#1028019,#1028020,
#1028021,#1028022,#1028023,#1028024,#1028025,#1028026,#1028027,#1028028,
#1028029,#1028030,#1028031,#1028032,#1028033,#1028034,#1028035,#1028036,
#1028037,#1028038,#1028039,#1028040,#1028041,#1028042,#1028043,#1028044,
#1028045,#1028046,#1028047,#1028048,#1028049,#1028050,#1028051,#1028052,
#1028053,#1028054,#1028055,#1028056,#1028057,#1028058,#1028059,#1028060,
#1028061,#1028062,#1028063,#1028064,#1028065,#1028066),.UNSPECIFIED.,.F.,
 .F.,(4,3,3,3,3,3,3,3,3,3,3,3,3,3,3,3,3,3,3,3,3,3,3,3,3,3,3,3,3,3,3,3,3,
3,3,3,3,3,3,3,3,3,3,3,3,3,3,3,3,3,3,3,3,3,3,3,3,3,3,3,3,3,3,3,3,3,3,4),
(0.,0.0157841217315591,0.0277777777777778,0.038832351315455,0.0500897128543119,
0.0555555555555556,0.0786945974100651,0.0833333333333333,0.0989203552551932,
0.111111111111111,0.131177209446386,0.138888888888889,0.166666666666667,
0.192741303900077,0.194444444444444,0.222222222222222,0.25,0.277777777777778,
0.301059215662146,0.305555555555556,0.326793370186344,0.333333333333333,
0.349736884256999,0.361111111111111,0.37551442494175,0.388888888888889,
0.409684997505122,0.416666666666667,0.433116749291527,0.444444444444444,
0.461409411376016,0.472222222222222,0.489176874544091,0.5,0.517234966856037,
0.527777777777778,0.544392045672435,0.555555555555556,0.574911060459925,
0.583333333333333,0.598965393429171,0.611111111111111,0.626067014258276,
0.638888888888889,0.666666666666667,0.68711221968742,0.694444444444444,
0.722222222222222,0.75,0.777777777777778,0.805555555555555,0.827226727423808,
0.833333333333333,0.852167809120579,0.861111111111111,0.888888888888889,
0.901867529941371,0.914711350706154,0.916666666666667,0.928376398271251,
0.939804286821028,0.944444444444444,0.95539924593177,0.965980301361654,
0.972222222222222,0.984545180153832,0.996455297538681,1.),.UNSPECIFIED.);
#2038=B_SPLINE_CURVE_WITH_KNOTS('',3,(#1028070,#1028071,#1028072,#1028073,
#1028074,#1028075),.UNSPECIFIED.,.F.,.F.,(4,2,4),(-0.103841027759698,-0.046813829579909,
-1.63635018595687E-6),.UNSPECIFIED.);
#2039=B_SPLINE_CURVE_WITH_KNOTS('',3,(#1028079,#1028080,#1028081,#1028082,
#1028083,#1028084),.UNSPECIFIED.,.F.,.F.,(4,2,4),(-0.116471599506652,-0.0639959723323039,
-3.51236745035899E-7),.UNSPECIFIED.);
#2040=B_SPLINE_CURVE_WITH_KNOTS('',3,(#1028092,#1028093,#1028094,#1028095,
#1028096,#1028097),.UNSPECIFIED.,.F.,.F.,(4,2,4),(-0.103593678848588,-0.0467570501635841,
-1.22058309443242E-6),.UNSPECIFIED.);
#2041=B_SPLINE_CURVE_WITH_KNOTS('',3,(#1028101,#1028102,#1028103,#1028104,
#1028105,#1028106),.UNSPECIFIED.,.F.,.F.,(4,2,4),(-0.11651392192715,-0.0639948064158284,
-1.07822846136732E-6),.UNSPECIFIED.);
#2042=B_SPLINE_CURVE_WITH_KNOTS('',3,(#1028121,#1028122,#1028123,#1028124,
#1028125,#1028126,#1028127,#1028128,#1028129,#1028130,#1028131,#1028132,
#1028133,#1028134,#1028135,#1028136,#1028137,#1028138,#1028139),
 .UNSPECIFIED.,.F.,.F.,(4,3,3,3,3,3,4),(0.,0.25,0.335061184452688,0.5,0.672539058284651,
0.75,1.),.UNSPECIFIED.);
#2043=B_SPLINE_CURVE_WITH_KNOTS('',3,(#1028143,#1028144,#1028145,#1028146,
#1028147,#1028148,#1028149,#1028150,#1028151,#1028152,#1028153,#1028154,
#1028155,#1028156,#1028157,#1028158,#1028159,#1028160,#1028161,#1028162,
#1028163,#1028164,#1028165,#1028166,#1028167,#1028168,#1028169,#1028170,
#1028171,#1028172,#1028173,#1028174,#1028175,#1028176,#1028177,#1028178,
#1028179,#1028180,#1028181,#1028182,#1028183,#1028184,#1028185,#1028186,
#1028187,#1028188,#1028189,#1028190,#1028191,#1028192,#1028193,#1028194,
#1028195,#1028196,#1028197,#1028198,#1028199,#1028200,#1028201,#1028202,
#1028203,#1028204,#1028205,#1028206,#1028207,#1028208,#1028209,#1028210,
#1028211,#1028212,#1028213,#1028214,#1028215,#1028216,#1028217,#1028218,
#1028219,#1028220,#1028221,#1028222,#1028223,#1028224,#1028225,#1028226,
#1028227,#1028228,#1028229,#1028230,#1028231,#1028232,#1028233,#1028234,
#1028235,#1028236,#1028237,#1028238,#1028239,#1028240,#1028241,#1028242,
#1028243,#1028244,#1028245,#1028246,#1028247,#1028248,#1028249,#1028250,
#1028251,#1028252,#1028253,#1028254,#1028255,#1028256,#1028257,#1028258,
#1028259,#1028260,#1028261,#1028262,#1028263,#1028264,#1028265,#1028266,
#1028267,#1028268,#1028269,#1028270,#1028271,#1028272,#1028273,#1028274,
#1028275,#1028276,#1028277,#1028278,#1028279,#1028280,#1028281,#1028282,
#1028283,#1028284,#1028285,#1028286,#1028287,#1028288,#1028289,#1028290,
#1028291,#1028292,#1028293,#1028294,#1028295,#1028296,#1028297,#1028298,
#1028299,#1028300,#1028301,#1028302,#1028303,#1028304,#1028305,#1028306,
#1028307,#1028308,#1028309,#1028310,#1028311,#1028312,#1028313,#1028314,
#1028315,#1028316,#1028317,#1028318,#1028319,#1028320,#1028321,#1028322,
#1028323,#1028324,#1028325,#1028326,#1028327,#1028328,#1028329,#1028330,
#1028331,#1028332,#1028333,#1028334,#1028335,#1028336,#1028337,#1028338,
#1028339,#1028340,#1028341,#1028342,#1028343,#1028344),.UNSPECIFIED.,.F.,
 .F.,(4,3,3,3,3,3,3,3,3,3,3,3,3,3,3,3,3,3,3,3,3,3,3,3,3,3,3,3,3,3,3,3,3,
3,3,3,3,3,3,3,3,3,3,3,3,3,3,3,3,3,3,3,3,3,3,3,3,3,3,3,3,3,3,3,3,3,3,4),
(0.,0.0159233719059943,0.0277777777777778,0.0389437074119131,0.0503134656819248,
0.0555555555555556,0.0788274503460821,0.0833333333333333,0.098807092952278,
0.111111111111111,0.131603420061416,0.138888888888889,0.166666666666667,
0.192850394830186,0.194444444444444,0.222222222222222,0.25,0.277777777777778,
0.300545841910991,0.305555555555556,0.327326178976262,0.333333333333333,
0.349429636754978,0.361111111111111,0.37556255075742,0.388888888888889,
0.409990663591447,0.416666666666667,0.433020340983786,0.444444444444444,
0.461398455444929,0.472222222222222,0.489144945806368,0.5,0.517251405936928,
0.527777777777778,0.544403106896031,0.555555555555556,0.57533350007725,
0.583333333333333,0.59873501136625,0.611111111111111,0.626159473372763,
0.638888888888889,0.666666666666667,0.687288804322106,0.694444444444444,
0.722222222222222,0.75,0.777777777777778,0.805555555555555,0.827405663489678,
0.833333333333333,0.851771643661138,0.861111111111111,0.888888888888889,
0.90165009088085,0.914278272101336,0.916666666666667,0.928429280529952,
[truncated: 77,195,052 more chars]
