# Supplementary material for: Addition of angled rungs to the horizontal ladder walking task for more sensitive probing of sensorimotor changes
Source: PLoS One. 2021 Feb 5;16(2):e0246298. doi: 10.1371/journal.pone.0246298 (PMC7864417; doi:10.1371/journal.pone.0246298)
Supplement: S4 Appendix — File contains raw data that was obtained from trained scorers. (CSV) [file pone.0246298.s008.csv]

rat	ladder_type	condition	cno_administered	traversal	step	hit	slip	miss
1	asymmetrical	Baseline	no	1	1	1	0	0
1	asymmetrical	Baseline	no	1	2	1	0	0
1	asymmetrical	Baseline	no	1	3	1	0	0
1	asymmetrical	Baseline	no	1	4	1	0	0
1	asymmetrical	Baseline	no	1	5	1	0	0
1	asymmetrical	Baseline	no	1	6	1	0	0
1	asymmetrical	Baseline	no	1	7	1	0	0
1	asymmetrical	Baseline	no	1	8	1	0	0
1	asymmetrical	Baseline	no	1	9	1	0	0
1	asymmetrical	Baseline	no	1	10	1	0	0
1	asymmetrical	Baseline	no	1	11	1	0	0
1	asymmetrical	Baseline	no	1	12	1	0	0
1	asymmetrical	Baseline	no	1	13	1	0	0
1	asymmetrical	Baseline	no	1	14	1	0	0
1	asymmetrical	Baseline	no	1	15	1	0	0
1	asymmetrical	Baseline	no	1	16	1	0	0
1	asymmetrical	Baseline	no	2	17	1	0	0
1	asymmetrical	Baseline	no	2	18	1	0	0
1	asymmetrical	Baseline	no	2	19	1	0	0
1	asymmetrical	Baseline	no	2	20	1	0	0
1	asymmetrical	Baseline	no	2	21	1	0	0
1	asymmetrical	Baseline	no	2	22	1	0	0
1	asymmetrical	Baseline	no	2	23	1	0	0
1	asymmetrical	Baseline	no	2	24	1	0	0
1	asymmetrical	Baseline	no	2	25	1	0	0
1	asymmetrical	Baseline	no	2	26	1	0	0
1	asymmetrical	Baseline	no	2	27	1	0	0
1	asymmetrical	Baseline	no	2	28	1	0	0
1	asymmetrical	Baseline	no	2	29	1	0	0
1	asymmetrical	Baseline	no	2	30	1	0	0
1	asymmetrical	Baseline	no	3	31	1	0	0
1	asymmetrical	Baseline	no	3	32	1	0	0
1	asymmetrical	Baseline	no	3	33	1	0	0
1	asymmetrical	Baseline	no	3	34	1	0	0
1	asymmetrical	Baseline	no	3	35	1	0	0
1	asymmetrical	Baseline	no	3	36	1	0	0
1	asymmetrical	Baseline	no	3	37	1	0	0
1	asymmetrical	Baseline	no	3	38	1	0	0
1	asymmetrical	Baseline	no	3	39	1	0	0
1	asymmetrical	Baseline	no	3	40	1	0	0
1	asymmetrical	Baseline	no	3	41	1	0	0
1	asymmetrical	Baseline	no	3	42	1	0	0
1	asymmetrical	Baseline	no	3	43	1	0	0
1	asymmetrical	Baseline	no	3	44	1	0	0
1	asymmetrical	Baseline	no	3	45	1	0	0
1	asymmetrical	Baseline	no	3	46	1	0	0
1	asymmetrical	Baseline	no	4	47	1	0	0
1	asymmetrical	Baseline	no	4	48	1	0	0
1	asymmetrical	Baseline	no	4	49	1	0	0
1	asymmetrical	Baseline	no	4	50	1	0	0
1	asymmetrical	Baseline	no	4	51	1	0	0
1	asymmetrical	Baseline	no	4	52	1	0	0
1	asymmetrical	Baseline	no	4	53	1	0	0
1	asymmetrical	Baseline	no	4	54	1	0	0
1	asymmetrical	Baseline	no	4	55	1	0	0
1	asymmetrical	Baseline	no	4	56	1	0	0
1	asymmetrical	Baseline	no	4	57	1	0	0
1	asymmetrical	Baseline	no	4	58	1	0	0
1	asymmetrical	Baseline	no	4	59	1	0	0
1	asymmetrical	Baseline	no	4	60	1	0	0
1	asymmetrical	Baseline	no	4	61	1	0	0
1	asymmetrical	Baseline	no	4	62	1	0	0
1	asymmetrical	Baseline	no	4	63	1	0	0
2	asymmetrical	Baseline	no	1	1	1	0	0
2	asymmetrical	Baseline	no	1	2	1	0	0
2	asymmetrical	Baseline	no	1	3	1	0	0
2	asymmetrical	Baseline	no	1	4	1	0	0
2	asymmetrical	Baseline	no	1	5	1	0	0
2	asymmetrical	Baseline	no	1	6	1	0	0
2	asymmetrical	Baseline	no	1	7	1	0	0
2	asymmetrical	Baseline	no	1	8	1	0	0
2	asymmetrical	Baseline	no	1	9	1	0	0
2	asymmetrical	Baseline	no	1	10	1	0	0
2	asymmetrical	Baseline	no	1	11	1	0	0
2	asymmetrical	Baseline	no	1	12	1	0	0
2	asymmetrical	Baseline	no	1	13	1	0	0
2	asymmetrical	Baseline	no	1	14	1	0	0
2	asymmetrical	Baseline	no	1	15	1	0	0
2	asymmetrical	Baseline	no	2	16	1	0	0
2	asymmetrical	Baseline	no	2	17	1	0	0
2	asymmetrical	Baseline	no	2	18	1	0	0
2	asymmetrical	Baseline	no	2	19	1	0	0
2	asymmetrical	Baseline	no	2	20	1	0	0
2	asymmetrical	Baseline	no	2	21	1	0	0
2	asymmetrical	Baseline	no	2	22	1	0	0
2	asymmetrical	Baseline	no	2	23	1	0	0
2	asymmetrical	Baseline	no	2	24	1	0	0
2	asymmetrical	Baseline	no	2	25	1	0	0
2	asymmetrical	Baseline	no	2	26	1	0	0
2	asymmetrical	Baseline	no	2	27	1	0	0
2	asymmetrical	Baseline	no	2	28	1	0	0
2	asymmetrical	Baseline	no	2	29	1	0	0
2	asymmetrical	Baseline	no	2	30	1	0	0
2	asymmetrical	Baseline	no	3	31	1	0	0
2	asymmetrical	Baseline	no	3	32	1	0	0
2	asymmetrical	Baseline	no	3	33	1	0	0
2	asymmetrical	Baseline	no	3	34	1	0	0
2	asymmetrical	Baseline	no	3	35	1	0	0
2	asymmetrical	Baseline	no	3	36	1	0	0
2	asymmetrical	Baseline	no	3	37	1	0	0
2	asymmetrical	Baseline	no	3	38	1	0	0
2	asymmetrical	Baseline	no	3	39	1	0	0
2	asymmetrical	Baseline	no	3	40	1	0	0
2	asymmetrical	Baseline	no	3	41	1	0	0
2	asymmetrical	Baseline	no	3	42	1	0	0
2	asymmetrical	Baseline	no	3	43	1	0	0
2	asymmetrical	Baseline	no	3	44	1	0	0
2	asymmetrical	Baseline	no	3	45	1	0	0
2	asymmetrical	Baseline	no	3	46	1	0	0
2	asymmetrical	Baseline	no	4	47	1	0	0
2	asymmetrical	Baseline	no	4	48	1	0	0
2	asymmetrical	Baseline	no	4	49	1	0	0
2	asymmetrical	Baseline	no	4	50	1	0	0
2	asymmetrical	Baseline	no	4	51	1	0	0
2	asymmetrical	Baseline	no	4	52	1	0	0
2	asymmetrical	Baseline	no	4	53	1	0	0
2	asymmetrical	Baseline	no	4	54	1	0	0
2	asymmetrical	Baseline	no	4	55	1	0	0
2	asymmetrical	Baseline	no	4	56	1	0	0
2	asymmetrical	Baseline	no	4	57	1	0	0
2	asymmetrical	Baseline	no	4	58	1	0	0
2	asymmetrical	Baseline	no	4	59	1	0	0
2	asymmetrical	Baseline	no	4	60	1	0	0
2	asymmetrical	Baseline	no	4	61	1	0	0
3	asymmetrical	Baseline	no	1	1	1	0	0
3	asymmetrical	Baseline	no	1	2	1	0	0
3	asymmetrical	Baseline	no	1	3	1	0	0
3	asymmetrical	Baseline	no	1	4	1	0	0
3	asymmetrical	Baseline	no	1	5	1	0	0
3	asymmetrical	Baseline	no	1	6	1	0	0
3	asymmetrical	Baseline	no	1	7	1	0	0
3	asymmetrical	Baseline	no	1	8	1	0	0
3	asymmetrical	Baseline	no	1	9	1	0	0
3	asymmetrical	Baseline	no	1	10	1	0	0
3	asymmetrical	Baseline	no	1	11	1	0	0
3	asymmetrical	Baseline	no	1	12	1	0	0
3	asymmetrical	Baseline	no	1	13	1	0	0
3	asymmetrical	Baseline	no	1	14	1	0	0
3	asymmetrical	Baseline	no	1	15	1	0	0
3	asymmetrical	Baseline	no	2	16	1	0	0
3	asymmetrical	Baseline	no	2	17	1	0	0
3	asymmetrical	Baseline	no	2	18	1	0	0
3	asymmetrical	Baseline	no	2	19	1	0	0
3	asymmetrical	Baseline	no	2	20	1	0	0
3	asymmetrical	Baseline	no	2	21	1	0	0
3	asymmetrical	Baseline	no	2	22	1	0	0
3	asymmetrical	Baseline	no	2	23	1	0	0
3	asymmetrical	Baseline	no	2	24	1	0	0
3	asymmetrical	Baseline	no	2	25	1	0	0
3	asymmetrical	Baseline	no	2	26	1	0	0
3	asymmetrical	Baseline	no	2	27	1	0	0
3	asymmetrical	Baseline	no	2	28	1	0	0
3	asymmetrical	Baseline	no	2	29	1	0	0
3	asymmetrical	Baseline	no	2	30	1	0	0
3	asymmetrical	Baseline	no	2	31	1	0	0
3	asymmetrical	Baseline	no	3	32	1	0	0
3	asymmetrical	Baseline	no	3	33	1	0	0
3	asymmetrical	Baseline	no	3	34	1	0	0
3	asymmetrical	Baseline	no	3	35	1	0	0
3	asymmetrical	Baseline	no	3	36	1	0	0
3	asymmetrical	Baseline	no	3	37	1	0	0
3	asymmetrical	Baseline	no	3	38	1	0	0
3	asymmetrical	Baseline	no	3	39	1	0	0
3	asymmetrical	Baseline	no	3	40	1	0	0
3	asymmetrical	Baseline	no	3	41	1	0	0
3	asymmetrical	Baseline	no	3	42	1	0	0
3	asymmetrical	Baseline	no	3	43	1	0	0
3	asymmetrical	Baseline	no	3	44	1	0	0
3	asymmetrical	Baseline	no	3	45	1	0	0
3	asymmetrical	Baseline	no	4	46	1	0	0
3	asymmetrical	Baseline	no	4	47	1	0	0
3	asymmetrical	Baseline	no	4	48	1	0	0
3	asymmetrical	Baseline	no	4	49	1	0	0
3	asymmetrical	Baseline	no	4	50	1	0	0
3	asymmetrical	Baseline	no	4	51	1	0	0
3	asymmetrical	Baseline	no	4	52	1	0	0
3	asymmetrical	Baseline	no	4	53	1	0	0
3	asymmetrical	Baseline	no	4	54	1	0	0
3	asymmetrical	Baseline	no	4	55	1	0	0
3	asymmetrical	Baseline	no	4	56	1	0	0
3	asymmetrical	Baseline	no	4	57	1	0	0
3	asymmetrical	Baseline	no	4	58	1	0	0
3	asymmetrical	Baseline	no	4	59	1	0	0
3	asymmetrical	Baseline	no	4	60	1	0	0
3	asymmetrical	Baseline	no	4	61	1	0	0
4	asymmetrical	Baseline	no	1	1	1	0	0
4	asymmetrical	Baseline	no	1	2	1	0	0
4	asymmetrical	Baseline	no	1	3	1	0	0
4	asymmetrical	Baseline	no	1	4	1	0	0
4	asymmetrical	Baseline	no	1	5	1	0	0
4	asymmetrical	Baseline	no	1	6	1	0	0
4	asymmetrical	Baseline	no	1	7	1	0	0
4	asymmetrical	Baseline	no	1	8	1	0	0
4	asymmetrical	Baseline	no	1	9	1	0	0
4	asymmetrical	Baseline	no	1	10	1	0	0
4	asymmetrical	Baseline	no	1	11	1	0	0
4	asymmetrical	Baseline	no	1	12	1	0	0
4	asymmetrical	Baseline	no	1	13	1	0	0
4	asymmetrical	Baseline	no	1	14	1	0	0
4	asymmetrical	Baseline	no	1	15	1	0	0
4	asymmetrical	Baseline	no	2	16	1	0	0
4	asymmetrical	Baseline	no	2	17	1	0	0
4	asymmetrical	Baseline	no	2	18	1	0	0
4	asymmetrical	Baseline	no	2	19	1	0	0
4	asymmetrical	Baseline	no	2	20	1	0	0
4	asymmetrical	Baseline	no	2	21	1	0	0
4	asymmetrical	Baseline	no	2	22	1	0	0
4	asymmetrical	Baseline	no	2	23	1	0	0
4	asymmetrical	Baseline	no	2	24	1	0	0
4	asymmetrical	Baseline	no	2	25	1	0	0
4	asymmetrical	Baseline	no	2	26	1	0	0
4	asymmetrical	Baseline	no	2	27	1	0	0
4	asymmetrical	Baseline	no	2	28	1	0	0
4	asymmetrical	Baseline	no	2	29	1	0	0
4	asymmetrical	Baseline	no	2	30	1	0	0
4	asymmetrical	Baseline	no	2	31	1	0	0
4	asymmetrical	Baseline	no	3	32	1	0	0
4	asymmetrical	Baseline	no	3	33	1	0	0
4	asymmetrical	Baseline	no	3	34	1	0	0
4	asymmetrical	Baseline	no	3	35	1	0	0
4	asymmetrical	Baseline	no	3	36	1	0	0
4	asymmetrical	Baseline	no	3	37	1	0	0
4	asymmetrical	Baseline	no	3	38	1	0	0
4	asymmetrical	Baseline	no	3	39	1	0	0
4	asymmetrical	Baseline	no	3	40	1	0	0
4	asymmetrical	Baseline	no	3	41	1	0	0
4	asymmetrical	Baseline	no	3	42	1	0	0
4	asymmetrical	Baseline	no	3	43	1	0	0
4	asymmetrical	Baseline	no	3	44	1	0	0
4	asymmetrical	Baseline	no	3	45	1	0	0
4	asymmetrical	Baseline	no	3	46	1	0	0
4	asymmetrical	Baseline	no	3	47	1	0	0
5	asymmetrical	Baseline	no	1	1	1	0	0
5	asymmetrical	Baseline	no	1	2	1	0	0
5	asymmetrical	Baseline	no	1	3	1	0	0
5	asymmetrical	Baseline	no	1	4	1	0	0
5	asymmetrical	Baseline	no	1	5	1	0	0
5	asymmetrical	Baseline	no	1	6	1	0	0
5	asymmetrical	Baseline	no	1	7	1	0	0
5	asymmetrical	Baseline	no	1	8	1	0	0
5	asymmetrical	Baseline	no	1	9	1	0	0
5	asymmetrical	Baseline	no	1	10	1	0	0
5	asymmetrical	Baseline	no	1	11	1	0	0
5	asymmetrical	Baseline	no	1	12	1	0	0
5	asymmetrical	Baseline	no	1	13	1	0	0
5	asymmetrical	Baseline	no	1	14	1	0	0
5	asymmetrical	Baseline	no	1	15	1	0	0
5	asymmetrical	Baseline	no	2	16	1	0	0
5	asymmetrical	Baseline	no	2	17	1	0	0
5	asymmetrical	Baseline	no	2	18	1	0	0
5	asymmetrical	Baseline	no	2	19	1	0	0
5	asymmetrical	Baseline	no	2	20	1	0	0
5	asymmetrical	Baseline	no	2	21	1	0	0
5	asymmetrical	Baseline	no	2	22	1	0	0
5	asymmetrical	Baseline	no	2	23	1	0	0
5	asymmetrical	Baseline	no	2	24	1	0	0
5	asymmetrical	Baseline	no	2	25	1	0	0
5	asymmetrical	Baseline	no	2	26	1	0	0
5	asymmetrical	Baseline	no	2	27	1	0	0
5	asymmetrical	Baseline	no	2	28	1	0	0
5	asymmetrical	Baseline	no	2	29	1	0	0
5	asymmetrical	Baseline	no	2	30	1	0	0
5	asymmetrical	Baseline	no	3	31	1	0	0
5	asymmetrical	Baseline	no	3	32	1	0	0
5	asymmetrical	Baseline	no	3	33	1	0	0
5	asymmetrical	Baseline	no	3	34	1	0	0
5	asymmetrical	Baseline	no	3	35	1	0	0
5	asymmetrical	Baseline	no	3	36	1	0	0
5	asymmetrical	Baseline	no	3	37	1	0	0
5	asymmetrical	Baseline	no	3	38	1	0	0
5	asymmetrical	Baseline	no	3	39	1	0	0
5	asymmetrical	Baseline	no	3	40	1	0	0
5	asymmetrical	Baseline	no	3	41	1	0	0
5	asymmetrical	Baseline	no	3	42	1	0	0
5	asymmetrical	Baseline	no	3	43	1	0	0
5	asymmetrical	Baseline	no	3	44	1	0	0
5	asymmetrical	Baseline	no	3	45	1	0	0
5	asymmetrical	Baseline	no	4	46	1	0	0
5	asymmetrical	Baseline	no	4	47	1	0	0
5	asymmetrical	Baseline	no	4	48	1	0	0
5	asymmetrical	Baseline	no	4	49	1	0	0
5	asymmetrical	Baseline	no	4	50	1	0	0
5	asymmetrical	Baseline	no	4	51	1	0	0
5	asymmetrical	Baseline	no	4	52	1	0	0
5	asymmetrical	Baseline	no	4	53	1	0	0
5	asymmetrical	Baseline	no	4	54	1	0	0
5	asymmetrical	Baseline	no	4	55	1	0	0
5	asymmetrical	Baseline	no	4	56	1	0	0
5	asymmetrical	Baseline	no	4	57	1	0	0
5	asymmetrical	Baseline	no	4	58	1	0	0
5	asymmetrical	Baseline	no	4	59	1	0	0
5	asymmetrical	Baseline	no	4	60	1	0	0
5	asymmetrical	Baseline	no	4	61	1	0	0
6	asymmetrical	Baseline	no	1	1	1	0	0
6	asymmetrical	Baseline	no	1	2	1	0	0
6	asymmetrical	Baseline	no	1	3	1	0	0
6	asymmetrical	Baseline	no	1	4	1	0	0
6	asymmetrical	Baseline	no	1	5	1	0	0
6	asymmetrical	Baseline	no	1	6	1	0	0
6	asymmetrical	Baseline	no	1	7	1	0	0
6	asymmetrical	Baseline	no	1	8	1	0	0
6	asymmetrical	Baseline	no	1	9	1	0	0
6	asymmetrical	Baseline	no	1	10	1	0	0
6	asymmetrical	Baseline	no	1	11	1	0	0
6	asymmetrical	Baseline	no	1	12	1	0	0
6	asymmetrical	Baseline	no	1	13	1	0	0
6	asymmetrical	Baseline	no	2	14	1	0	0
6	asymmetrical	Baseline	no	2	15	1	0	0
6	asymmetrical	Baseline	no	2	16	1	0	0
6	asymmetrical	Baseline	no	2	17	1	0	0
6	asymmetrical	Baseline	no	2	18	1	0	0
6	asymmetrical	Baseline	no	2	19	1	0	0
6	asymmetrical	Baseline	no	2	20	1	0	0
6	asymmetrical	Baseline	no	2	21	1	0	0
6	asymmetrical	Baseline	no	2	22	1	0	0
6	asymmetrical	Baseline	no	2	23	1	0	0
6	asymmetrical	Baseline	no	2	24	1	0	0
6	asymmetrical	Baseline	no	2	25	1	0	0
6	asymmetrical	Baseline	no	2	26	1	0	0
6	asymmetrical	Baseline	no	2	27	1	0	0
6	asymmetrical	Baseline	no	2	28	1	0	0
6	asymmetrical	Baseline	no	3	29	1	0	0
6	asymmetrical	Baseline	no	3	30	1	0	0
6	asymmetrical	Baseline	no	3	31	1	0	0
6	asymmetrical	Baseline	no	3	32	1	0	0
6	asymmetrical	Baseline	no	3	33	1	0	0
6	asymmetrical	Baseline	no	3	34	1	0	0
6	asymmetrical	Baseline	no	3	35	1	0	0
6	asymmetrical	Baseline	no	3	36	1	0	0
6	asymmetrical	Baseline	no	3	37	1	0	0
6	asymmetrical	Baseline	no	3	38	1	0	0
6	asymmetrical	Baseline	no	3	39	1	0	0
6	asymmetrical	Baseline	no	3	40	1	0	0
6	asymmetrical	Baseline	no	3	41	1	0	0
6	asymmetrical	Baseline	no	3	42	1	0	0
6	asymmetrical	Baseline	no	3	43	1	0	0
6	asymmetrical	Baseline	no	3	44	1	0	0
6	asymmetrical	Baseline	no	4	45	1	0	0
6	asymmetrical	Baseline	no	4	46	1	0	0
6	asymmetrical	Baseline	no	4	47	1	0	0
6	asymmetrical	Baseline	no	4	48	1	0	0
6	asymmetrical	Baseline	no	4	49	1	0	0
6	asymmetrical	Baseline	no	4	50	1	0	0
6	asymmetrical	Baseline	no	4	51	1	0	0
6	asymmetrical	Baseline	no	4	52	1	0	0
6	asymmetrical	Baseline	no	4	53	1	0	0
6	asymmetrical	Baseline	no	4	54	1	0	0
6	asymmetrical	Baseline	no	4	55	1	0	0
6	asymmetrical	Baseline	no	4	56	1	0	0
6	asymmetrical	Baseline	no	4	57	1	0	0
6	asymmetrical	Baseline	no	4	58	1	0	0
6	asymmetrical	Baseline	no	4	59	1	0	0
6	asymmetrical	Baseline	no	4	60	1	0	0
6	asymmetrical	Baseline	no	4	61	1	0	0
6	asymmetrical	Baseline	no	4	62	1	0	0
7	asymmetrical	Baseline	no	1	1	1	0	0
7	asymmetrical	Baseline	no	1	2	1	0	0
7	asymmetrical	Baseline	no	1	3	1	0	0
7	asymmetrical	Baseline	no	1	4	1	0	0
7	asymmetrical	Baseline	no	1	5	1	0	0
7	asymmetrical	Baseline	no	1	6	1	0	0
7	asymmetrical	Baseline	no	1	7	1	0	0
7	asymmetrical	Baseline	no	1	8	1	0	0
7	asymmetrical	Baseline	no	1	9	1	0	0
7	asymmetrical	Baseline	no	1	10	1	0	0
7	asymmetrical	Baseline	no	1	11	1	0	0
7	asymmetrical	Baseline	no	1	12	1	0	0
7	asymmetrical	Baseline	no	1	13	1	0	0
7	asymmetrical	Baseline	no	1	14	1	0	0
7	asymmetrical	Baseline	no	1	15	1	0	0
7	asymmetrical	Baseline	no	2	16	1	0	0
7	asymmetrical	Baseline	no	2	17	1	0	0
7	asymmetrical	Baseline	no	2	18	1	0	0
7	asymmetrical	Baseline	no	2	19	1	0	0
7	asymmetrical	Baseline	no	2	20	1	0	0
7	asymmetrical	Baseline	no	2	21	1	0	0
7	asymmetrical	Baseline	no	2	22	1	0	0
7	asymmetrical	Baseline	no	2	23	1	0	0
7	asymmetrical	Baseline	no	2	24	1	0	0
7	asymmetrical	Baseline	no	2	25	1	0	0
7	asymmetrical	Baseline	no	2	26	1	0	0
7	asymmetrical	Baseline	no	2	27	1	0	0
7	asymmetrical	Baseline	no	2	28	1	0	0
7	asymmetrical	Baseline	no	2	29	1	0	0
7	asymmetrical	Baseline	no	3	30	1	0	0
7	asymmetrical	Baseline	no	3	31	1	0	0
7	asymmetrical	Baseline	no	3	32	1	0	0
7	asymmetrical	Baseline	no	3	33	1	0	0
7	asymmetrical	Baseline	no	3	34	1	0	0
7	asymmetrical	Baseline	no	3	35	1	0	0
7	asymmetrical	Baseline	no	3	36	1	0	0
7	asymmetrical	Baseline	no	3	37	1	0	0
7	asymmetrical	Baseline	no	3	38	1	0	0
7	asymmetrical	Baseline	no	3	39	1	0	0
7	asymmetrical	Baseline	no	3	40	1	0	0
7	asymmetrical	Baseline	no	3	41	1	0	0
7	asymmetrical	Baseline	no	3	42	1	0	0
7	asymmetrical	Baseline	no	3	43	1	0	0
7	asymmetrical	Baseline	no	3	44	1	0	0
7	asymmetrical	Baseline	no	3	45	1	0	0
7	asymmetrical	Baseline	no	4	46	1	0	0
7	asymmetrical	Baseline	no	4	47	1	0	0
7	asymmetrical	Baseline	no	4	48	1	0	0
7	asymmetrical	Baseline	no	4	49	1	0	0
7	asymmetrical	Baseline	no	4	50	1	0	0
7	asymmetrical	Baseline	no	4	51	1	0	0
7	asymmetrical	Baseline	no	4	52	1	0	0
7	asymmetrical	Baseline	no	4	53	1	0	0
7	asymmetrical	Baseline	no	4	54	1	0	0
7	asymmetrical	Baseline	no	4	55	1	0	0
7	asymmetrical	Baseline	no	4	56	1	0	0
7	asymmetrical	Baseline	no	4	57	1	0	0
7	asymmetrical	Baseline	no	4	58	1	0	0
7	asymmetrical	Baseline	no	4	59	1	0	0
7	asymmetrical	Baseline	no	4	60	1	0	0
7	asymmetrical	Baseline	no	4	61	1	0	0
7	asymmetrical	Baseline	no	4	62	1	0	0
7	asymmetrical	Baseline	no	4	63	1	0	0
1	asymmetrical	DREADDs (-CNO)	no	1	1	1	0	0
1	asymmetrical	DREADDs (-CNO)	no	1	2	1	0	0
1	asymmetrical	DREADDs (-CNO)	no	1	3	1	0	0
1	asymmetrical	DREADDs (-CNO)	no	1	4	1	0	0
1	asymmetrical	DREADDs (-CNO)	no	1	5	1	0	0
1	asymmetrical	DREADDs (-CNO)	no	1	6	1	0	0
1	asymmetrical	DREADDs (-CNO)	no	1	7	1	0	0
1	asymmetrical	DREADDs (-CNO)	no	1	8	1	0	0
1	asymmetrical	DREADDs (-CNO)	no	1	9	1	0	0
1	asymmetrical	DREADDs (-CNO)	no	1	10	1	0	0
1	asymmetrical	DREADDs (-CNO)	no	1	11	1	0	0
1	asymmetrical	DREADDs (-CNO)	no	1	12	1	0	0
1	asymmetrical	DREADDs (-CNO)	no	1	13	1	0	0
1	asymmetrical	DREADDs (-CNO)	no	1	14	1	0	0
1	asymmetrical	DREADDs (-CNO)	no	1	15	1	0	0
1	asymmetrical	DREADDs (-CNO)	no	1	16	1	0	0
1	asymmetrical	DREADDs (-CNO)	no	2	17	1	0	0
1	asymmetrical	DREADDs (-CNO)	no	2	18	1	0	0
1	asymmetrical	DREADDs (-CNO)	no	2	19	1	0	0
1	asymmetrical	DREADDs (-CNO)	no	2	20	1	0	0
1	asymmetrical	DREADDs (-CNO)	no	2	21	1	0	0
1	asymmetrical	DREADDs (-CNO)	no	2	22	1	0	0
1	asymmetrical	DREADDs (-CNO)	no	2	23	1	0	0
1	asymmetrical	DREADDs (-CNO)	no	2	24	1	0	0
1	asymmetrical	DREADDs (-CNO)	no	2	25	1	0	0
1	asymmetrical	DREADDs (-CNO)	no	2	26	1	0	0
1	asymmetrical	DREADDs (-CNO)	no	2	27	1	0	0
1	asymmetrical	DREADDs (-CNO)	no	2	28	1	0	0
1	asymmetrical	DREADDs (-CNO)	no	2	29	1	0	0
1	asymmetrical	DREADDs (-CNO)	no	2	30	1	0	0
1	asymmetrical	DREADDs (-CNO)	no	2	31	1	0	0
1	asymmetrical	DREADDs (-CNO)	no	2	32	1	0	0
1	asymmetrical	DREADDs (-CNO)	no	2	33	1	0	0
1	asymmetrical	DREADDs (-CNO)	no	3	34	1	0	0
1	asymmetrical	DREADDs (-CNO)	no	3	35	1	0	0
1	asymmetrical	DREADDs (-CNO)	no	3	36	1	0	0
1	asymmetrical	DREADDs (-CNO)	no	3	37	1	0	0
1	asymmetrical	DREADDs (-CNO)	no	3	38	1	0	0
1	asymmetrical	DREADDs (-CNO)	no	3	39	1	0	0
1	asymmetrical	DREADDs (-CNO)	no	3	40	1	0	0
1	asymmetrical	DREADDs (-CNO)	no	3	41	1	0	0
1	asymmetrical	DREADDs (-CNO)	no	3	42	1	0	0
1	asymmetrical	DREADDs (-CNO)	no	3	43	1	0	0
1	asymmetrical	DREADDs (-CNO)	no	3	44	1	0	0
1	asymmetrical	DREADDs (-CNO)	no	3	45	1	0	0
1	asymmetrical	DREADDs (-CNO)	no	3	46	1	0	0
1	asymmetrical	DREADDs (-CNO)	no	3	47	1	0	0
1	asymmetrical	DREADDs (-CNO)	no	3	48	1	0	0
1	asymmetrical	DREADDs (-CNO)	no	4	49	1	0	0
1	asymmetrical	DREADDs (-CNO)	no	4	50	1	0	0
1	asymmetrical	DREADDs (-CNO)	no	4	51	1	0	0
1	asymmetrical	DREADDs (-CNO)	no	4	52	1	0	0
1	asymmetrical	DREADDs (-CNO)	no	4	53	1	0	0
1	asymmetrical	DREADDs (-CNO)	no	4	54	1	0	0
1	asymmetrical	DREADDs (-CNO)	no	4	55	1	0	0
1	asymmetrical	DREADDs (-CNO)	no	4	56	1	0	0
1	asymmetrical	DREADDs (-CNO)	no	4	57	1	0	0
1	asymmetrical	DREADDs (-CNO)	no	4	58	1	0	0
1	asymmetrical	DREADDs (-CNO)	no	4	59	1	0	0
1	asymmetrical	DREADDs (-CNO)	no	4	60	1	0	0
1	asymmetrical	DREADDs (-CNO)	no	4	61	1	0	0
1	asymmetrical	DREADDs (-CNO)	no	4	62	1	0	0
1	asymmetrical	DREADDs (-CNO)	no	4	63	1	0	0
1	asymmetrical	DREADDs (-CNO)	no	4	64	1	0	0
1	asymmetrical	DREADDs (-CNO)	no	4	65	1	0	0
2	asymmetrical	DREADDs (-CNO)	no	1	1	1	0	0
2	asymmetrical	DREADDs (-CNO)	no	1	2	1	0	0
2	asymmetrical	DREADDs (-CNO)	no	1	3	1	0	0
2	asymmetrical	DREADDs (-CNO)	no	1	4	1	0	0
2	asymmetrical	DREADDs (-CNO)	no	1	5	1	0	0
2	asymmetrical	DREADDs (-CNO)	no	1	6	1	0	0
2	asymmetrical	DREADDs (-CNO)	no	1	7	1	0	0
2	asymmetrical	DREADDs (-CNO)	no	1	8	1	0	0
2	asymmetrical	DREADDs (-CNO)	no	1	9	1	0	0
2	asymmetrical	DREADDs (-CNO)	no	1	10	1	0	0
2	asymmetrical	DREADDs (-CNO)	no	1	11	1	0	0
2	asymmetrical	DREADDs (-CNO)	no	1	12	1	0	0
2	asymmetrical	DREADDs (-CNO)	no	1	13	1	0	0
2	asymmetrical	DREADDs (-CNO)	no	1	14	1	0	0
2	asymmetrical	DREADDs (-CNO)	no	1	15	1	0	0
2	asymmetrical	DREADDs (-CNO)	no	1	16	1	0	0
2	asymmetrical	DREADDs (-CNO)	no	1	17	1	0	0
2	asymmetrical	DREADDs (-CNO)	no	2	18	1	0	0
2	asymmetrical	DREADDs (-CNO)	no	2	19	1	0	0
2	asymmetrical	DREADDs (-CNO)	no	2	20	1	0	0
2	asymmetrical	DREADDs (-CNO)	no	2	21	1	0	0
2	asymmetrical	DREADDs (-CNO)	no	2	22	1	0	0
2	asymmetrical	DREADDs (-CNO)	no	2	23	1	0	0
2	asymmetrical	DREADDs (-CNO)	no	2	24	1	0	0
2	asymmetrical	DREADDs (-CNO)	no	2	25	1	0	0
2	asymmetrical	DREADDs (-CNO)	no	2	26	1	0	0
2	asymmetrical	DREADDs (-CNO)	no	2	27	1	0	0
2	asymmetrical	DREADDs (-CNO)	no	2	28	1	0	0
2	asymmetrical	DREADDs (-CNO)	no	2	29	1	0	0
2	asymmetrical	DREADDs (-CNO)	no	2	30	1	0	0
2	asymmetrical	DREADDs (-CNO)	no	2	31	1	0	0
2	asymmetrical	DREADDs (-CNO)	no	2	32	1	0	0
2	asymmetrical	DREADDs (-CNO)	no	3	33	1	0	0
2	asymmetrical	DREADDs (-CNO)	no	3	34	1	0	0
2	asymmetrical	DREADDs (-CNO)	no	3	35	1	0	0
2	asymmetrical	DREADDs (-CNO)	no	3	36	1	0	0
2	asymmetrical	DREADDs (-CNO)	no	3	37	1	0	0
2	asymmetrical	DREADDs (-CNO)	no	3	38	1	0	0
2	asymmetrical	DREADDs (-CNO)	no	3	39	1	0	0
2	asymmetrical	DREADDs (-CNO)	no	3	40	1	0	0
2	asymmetrical	DREADDs (-CNO)	no	3	41	1	0	0
2	asymmetrical	DREADDs (-CNO)	no	3	42	1	0	0
2	asymmetrical	DREADDs (-CNO)	no	3	43	1	0	0
2	asymmetrical	DREADDs (-CNO)	no	3	44	1	0	0
2	asymmetrical	DREADDs (-CNO)	no	3	45	1	0	0
2	asymmetrical	DREADDs (-CNO)	no	3	46	1	0	0
2	asymmetrical	DREADDs (-CNO)	no	3	47	1	0	0
2	asymmetrical	DREADDs (-CNO)	no	3	48	1	0	0
2	asymmetrical	DREADDs (-CNO)	no	4	49	1	0	0
2	asymmetrical	DREADDs (-CNO)	no	4	50	1	0	0
2	asymmetrical	DREADDs (-CNO)	no	4	51	1	0	0
2	asymmetrical	DREADDs (-CNO)	no	4	52	1	0	0
2	asymmetrical	DREADDs (-CNO)	no	4	53	1	0	0
2	asymmetrical	DREADDs (-CNO)	no	4	54	1	0	0
2	asymmetrical	DREADDs (-CNO)	no	4	55	1	0	0
2	asymmetrical	DREADDs (-CNO)	no	4	56	1	0	0
2	asymmetrical	DREADDs (-CNO)	no	4	57	1	0	0
2	asymmetrical	DREADDs (-CNO)	no	4	58	1	0	0
2	asymmetrical	DREADDs (-CNO)	no	4	59	1	0	0
2	asymmetrical	DREADDs (-CNO)	no	4	60	1	0	0
2	asymmetrical	DREADDs (-CNO)	no	4	61	1	0	0
2	asymmetrical	DREADDs (-CNO)	no	4	62	1	0	0
2	asymmetrical	DREADDs (-CNO)	no	4	63	1	0	0
3	asymmetrical	DREADDs (-CNO)	no	1	1	1	0	0
3	asymmetrical	DREADDs (-CNO)	no	1	2	1	0	0
3	asymmetrical	DREADDs (-CNO)	no	1	3	1	0	0
3	asymmetrical	DREADDs (-CNO)	no	1	4	1	0	0
3	asymmetrical	DREADDs (-CNO)	no	1	5	1	0	0
3	asymmetrical	DREADDs (-CNO)	no	1	6	1	0	0
3	asymmetrical	DREADDs (-CNO)	no	1	7	1	0	0
3	asymmetrical	DREADDs (-CNO)	no	1	8	1	0	0
3	asymmetrical	DREADDs (-CNO)	no	1	9	1	0	0
3	asymmetrical	DREADDs (-CNO)	no	1	10	1	0	0
3	asymmetrical	DREADDs (-CNO)	no	1	11	1	0	0
3	asymmetrical	DREADDs (-CNO)	no	1	12	1	0	0
3	asymmetrical	DREADDs (-CNO)	no	1	13	1	0	0
3	asymmetrical	DREADDs (-CNO)	no	1	14	1	0	0
3	asymmetrical	DREADDs (-CNO)	no	1	15	1	0	0
3	asymmetrical	DREADDs (-CNO)	no	1	16	1	0	0
3	asymmetrical	DREADDs (-CNO)	no	2	17	1	0	0
3	asymmetrical	DREADDs (-CNO)	no	2	18	1	0	0
3	asymmetrical	DREADDs (-CNO)	no	2	19	1	0	0
3	asymmetrical	DREADDs (-CNO)	no	2	20	1	0	0
3	asymmetrical	DREADDs (-CNO)	no	2	21	1	0	0
3	asymmetrical	DREADDs (-CNO)	no	2	22	1	0	0
3	asymmetrical	DREADDs (-CNO)	no	2	23	1	0	0
3	asymmetrical	DREADDs (-CNO)	no	2	24	1	0	0
3	asymmetrical	DREADDs (-CNO)	no	2	25	1	0	0
3	asymmetrical	DREADDs (-CNO)	no	2	26	1	0	0
3	asymmetrical	DREADDs (-CNO)	no	2	27	1	0	0
3	asymmetrical	DREADDs (-CNO)	no	2	28	1	0	0
3	asymmetrical	DREADDs (-CNO)	no	2	29	1	0	0
3	asymmetrical	DREADDs (-CNO)	no	2	30	1	0	0
3	asymmetrical	DREADDs (-CNO)	no	2	31	1	0	0
3	asymmetrical	DREADDs (-CNO)	no	2	32	1	0	0
3	asymmetrical	DREADDs (-CNO)	no	3	33	1	0	0
3	asymmetrical	DREADDs (-CNO)	no	3	34	1	0	0
3	asymmetrical	DREADDs (-CNO)	no	3	35	1	0	0
3	asymmetrical	DREADDs (-CNO)	no	3	36	1	0	0
3	asymmetrical	DREADDs (-CNO)	no	3	37	1	0	0
3	asymmetrical	DREADDs (-CNO)	no	3	38	1	0	0
3	asymmetrical	DREADDs (-CNO)	no	3	39	1	0	0
3	asymmetrical	DREADDs (-CNO)	no	3	40	1	0	0
3	asymmetrical	DREADDs (-CNO)	no	3	41	1	0	0
3	asymmetrical	DREADDs (-CNO)	no	3	42	1	0	0
3	asymmetrical	DREADDs (-CNO)	no	3	43	0	1	0
3	asymmetrical	DREADDs (-CNO)	no	3	44	1	0	0
3	asymmetrical	DREADDs (-CNO)	no	3	45	1	0	0
3	asymmetrical	DREADDs (-CNO)	no	3	46	1	0	0
3	asymmetrical	DREADDs (-CNO)	no	3	47	1	0	0
3	asymmetrical	DREADDs (-CNO)	no	4	48	1	0	0
3	asymmetrical	DREADDs (-CNO)	no	4	49	1	0	0
3	asymmetrical	DREADDs (-CNO)	no	4	50	1	0	0
3	asymmetrical	DREADDs (-CNO)	no	4	51	1	0	0
3	asymmetrical	DREADDs (-CNO)	no	4	52	1	0	0
3	asymmetrical	DREADDs (-CNO)	no	4	53	1	0	0
3	asymmetrical	DREADDs (-CNO)	no	4	54	0	1	0
3	asymmetrical	DREADDs (-CNO)	no	4	55	1	0	0
3	asymmetrical	DREADDs (-CNO)	no	4	56	1	0	0
3	asymmetrical	DREADDs (-CNO)	no	4	57	1	0	0
3	asymmetrical	DREADDs (-CNO)	no	4	58	1	0	0
3	asymmetrical	DREADDs (-CNO)	no	4	59	1	0	0
3	asymmetrical	DREADDs (-CNO)	no	4	60	1	0	0
3	asymmetrical	DREADDs (-CNO)	no	4	61	1	0	0
3	asymmetrical	DREADDs (-CNO)	no	4	62	1	0	0
4	asymmetrical	DREADDs (-CNO)	no	1	1	1	0	0
4	asymmetrical	DREADDs (-CNO)	no	1	2	1	0	0
4	asymmetrical	DREADDs (-CNO)	no	1	3	1	0	0
4	asymmetrical	DREADDs (-CNO)	no	1	4	1	0	0
4	asymmetrical	DREADDs (-CNO)	no	1	5	1	0	0
4	asymmetrical	DREADDs (-CNO)	no	1	6	1	0	0
4	asymmetrical	DREADDs (-CNO)	no	1	7	1	0	0
4	asymmetrical	DREADDs (-CNO)	no	1	8	1	0	0
4	asymmetrical	DREADDs (-CNO)	no	1	9	1	0	0
4	asymmetrical	DREADDs (-CNO)	no	1	10	0	1	0
4	asymmetrical	DREADDs (-CNO)	no	1	11	1	0	0
4	asymmetrical	DREADDs (-CNO)	no	1	12	1	0	0
4	asymmetrical	DREADDs (-CNO)	no	1	13	1	0	0
4	asymmetrical	DREADDs (-CNO)	no	1	14	1	0	0
4	asymmetrical	DREADDs (-CNO)	no	2	15	1	0	0
4	asymmetrical	DREADDs (-CNO)	no	2	16	1	0	0
4	asymmetrical	DREADDs (-CNO)	no	2	17	1	0	0
4	asymmetrical	DREADDs (-CNO)	no	2	18	1	0	0
4	asymmetrical	DREADDs (-CNO)	no	2	19	1	0	0
4	asymmetrical	DREADDs (-CNO)	no	2	20	1	0	0
4	asymmetrical	DREADDs (-CNO)	no	2	21	1	0	0
4	asymmetrical	DREADDs (-CNO)	no	2	22	1	0	0
4	asymmetrical	DREADDs (-CNO)	no	2	23	1	0	0
4	asymmetrical	DREADDs (-CNO)	no	2	24	1	0	0
4	asymmetrical	DREADDs (-CNO)	no	2	25	1	0	0
4	asymmetrical	DREADDs (-CNO)	no	2	26	1	0	0
4	asymmetrical	DREADDs (-CNO)	no	2	27	1	0	0
4	asymmetrical	DREADDs (-CNO)	no	2	28	1	0	0
4	asymmetrical	DREADDs (-CNO)	no	2	29	1	0	0
4	asymmetrical	DREADDs (-CNO)	no	2	30	1	0	0
4	asymmetrical	DREADDs (-CNO)	no	3	31	1	0	0
4	asymmetrical	DREADDs (-CNO)	no	3	32	1	0	0
4	asymmetrical	DREADDs (-CNO)	no	3	33	1	0	0
4	asymmetrical	DREADDs (-CNO)	no	3	34	1	0	0
4	asymmetrical	DREADDs (-CNO)	no	3	35	1	0	0
4	asymmetrical	DREADDs (-CNO)	no	3	36	0	1	0
4	asymmetrical	DREADDs (-CNO)	no	3	37	1	0	0
4	asymmetrical	DREADDs (-CNO)	no	3	38	1	0	0
4	asymmetrical	DREADDs (-CNO)	no	3	39	1	0	0
4	asymmetrical	DREADDs (-CNO)	no	3	40	1	0	0
4	asymmetrical	DREADDs (-CNO)	no	3	41	1	0	0
4	asymmetrical	DREADDs (-CNO)	no	3	42	1	0	0
4	asymmetrical	DREADDs (-CNO)	no	3	43	1	0	0
4	asymmetrical	DREADDs (-CNO)	no	3	44	1	0	0
4	asymmetrical	DREADDs (-CNO)	no	3	45	1	0	0
4	asymmetrical	DREADDs (-CNO)	no	4	46	1	0	0
4	asymmetrical	DREADDs (-CNO)	no	4	47	1	0	0
4	asymmetrical	DREADDs (-CNO)	no	4	48	1	0	0
4	asymmetrical	DREADDs (-CNO)	no	4	49	1	0	0
4	asymmetrical	DREADDs (-CNO)	no	4	50	1	0	0
4	asymmetrical	DREADDs (-CNO)	no	4	51	1	0	0
4	asymmetrical	DREADDs (-CNO)	no	4	52	1	0	0
4	asymmetrical	DREADDs (-CNO)	no	4	53	1	0	0
4	asymmetrical	DREADDs (-CNO)	no	4	54	1	0	0
4	asymmetrical	DREADDs (-CNO)	no	4	55	1	0	0
4	asymmetrical	DREADDs (-CNO)	no	4	56	1	0	0
4	asymmetrical	DREADDs (-CNO)	no	4	57	1	0	0
4	asymmetrical	DREADDs (-CNO)	no	4	58	1	0	0
4	asymmetrical	DREADDs (-CNO)	no	4	59	1	0	0
4	asymmetrical	DREADDs (-CNO)	no	4	60	1	0	0
5	asymmetrical	DREADDs (-CNO)	no	1	1	1	0	0
5	asymmetrical	DREADDs (-CNO)	no	1	2	1	0	0
5	asymmetrical	DREADDs (-CNO)	no	1	3	1	0	0
5	asymmetrical	DREADDs (-CNO)	no	1	4	1	0	0
5	asymmetrical	DREADDs (-CNO)	no	1	5	1	0	0
5	asymmetrical	DREADDs (-CNO)	no	1	6	1	0	0
5	asymmetrical	DREADDs (-CNO)	no	1	7	1	0	0
5	asymmetrical	DREADDs (-CNO)	no	1	8	1	0	0
5	asymmetrical	DREADDs (-CNO)	no	1	9	1	0	0
5	asymmetrical	DREADDs (-CNO)	no	1	10	1	0	0
5	asymmetrical	DREADDs (-CNO)	no	1	11	1	0	0
5	asymmetrical	DREADDs (-CNO)	no	1	12	1	0	0
5	asymmetrical	DREADDs (-CNO)	no	1	13	1	0	0
5	asymmetrical	DREADDs (-CNO)	no	1	14	1	0	0
5	asymmetrical	DREADDs (-CNO)	no	1	15	1	0	0
5	asymmetrical	DREADDs (-CNO)	no	1	16	1	0	0
5	asymmetrical	DREADDs (-CNO)	no	1	17	1	0	0
5	asymmetrical	DREADDs (-CNO)	no	2	18	1	0	0
5	asymmetrical	DREADDs (-CNO)	no	2	19	1	0	0
5	asymmetrical	DREADDs (-CNO)	no	2	20	1	0	0
5	asymmetrical	DREADDs (-CNO)	no	2	21	1	0	0
5	asymmetrical	DREADDs (-CNO)	no	2	22	1	0	0
5	asymmetrical	DREADDs (-CNO)	no	2	23	1	0	0
5	asymmetrical	DREADDs (-CNO)	no	2	24	1	0	0
5	asymmetrical	DREADDs (-CNO)	no	2	25	1	0	0
5	asymmetrical	DREADDs (-CNO)	no	2	26	1	0	0
5	asymmetrical	DREADDs (-CNO)	no	2	27	1	0	0
5	asymmetrical	DREADDs (-CNO)	no	2	28	1	0	0
5	asymmetrical	DREADDs (-CNO)	no	2	29	1	0	0
5	asymmetrical	DREADDs (-CNO)	no	2	30	1	0	0
5	asymmetrical	DREADDs (-CNO)	no	2	31	1	0	0
5	asymmetrical	DREADDs (-CNO)	no	2	32	1	0	0
5	asymmetrical	DREADDs (-CNO)	no	2	33	1	0	0
5	asymmetrical	DREADDs (-CNO)	no	3	34	1	0	0
5	asymmetrical	DREADDs (-CNO)	no	3	35	1	0	0
5	asymmetrical	DREADDs (-CNO)	no	3	36	1	0	0
5	asymmetrical	DREADDs (-CNO)	no	3	37	1	0	0
5	asymmetrical	DREADDs (-CNO)	no	3	38	1	0	0
5	asymmetrical	DREADDs (-CNO)	no	3	39	1	0	0
5	asymmetrical	DREADDs (-CNO)	no	3	40	1	0	0
5	asymmetrical	DREADDs (-CNO)	no	3	41	1	0	0
5	asymmetrical	DREADDs (-CNO)	no	3	42	1	0	0
5	asymmetrical	DREADDs (-CNO)	no	3	43	1	0	0
5	asymmetrical	DREADDs (-CNO)	no	3	44	1	0	0
5	asymmetrical	DREADDs (-CNO)	no	3	45	1	0	0
5	asymmetrical	DREADDs (-CNO)	no	3	46	1	0	0
5	asymmetrical	DREADDs (-CNO)	no	3	47	1	0	0
5	asymmetrical	DREADDs (-CNO)	no	3	48	1	0	0
5	asymmetrical	DREADDs (-CNO)	no	4	49	1	0	0
5	asymmetrical	DREADDs (-CNO)	no	4	50	1	0	0
5	asymmetrical	DREADDs (-CNO)	no	4	51	1	0	0
5	asymmetrical	DREADDs (-CNO)	no	4	52	1	0	0
5	asymmetrical	DREADDs (-CNO)	no	4	53	1	0	0
5	asymmetrical	DREADDs (-CNO)	no	4	54	1	0	0
5	asymmetrical	DREADDs (-CNO)	no	4	55	1	0	0
5	asymmetrical	DREADDs (-CNO)	no	4	56	1	0	0
5	asymmetrical	DREADDs (-CNO)	no	4	57	1	0	0
5	asymmetrical	DREADDs (-CNO)	no	4	58	1	0	0
5	asymmetrical	DREADDs (-CNO)	no	4	59	1	0	0
5	asymmetrical	DREADDs (-CNO)	no	4	60	1	0	0
5	asymmetrical	DREADDs (-CNO)	no	4	61	1	0	0
5	asymmetrical	DREADDs (-CNO)	no	4	62	1	0	0
5	asymmetrical	DREADDs (-CNO)	no	4	63	1	0	0
5	asymmetrical	DREADDs (-CNO)	no	4	64	1	0	0
5	asymmetrical	DREADDs (-CNO)	no	4	65	1	0	0
6	asymmetrical	DREADDs (-CNO)	no	1	1	1	0	0
6	asymmetrical	DREADDs (-CNO)	no	1	2	1	0	0
6	asymmetrical	DREADDs (-CNO)	no	1	3	1	0	0
6	asymmetrical	DREADDs (-CNO)	no	1	4	1	0	0
6	asymmetrical	DREADDs (-CNO)	no	1	5	1	0	0
6	asymmetrical	DREADDs (-CNO)	no	1	6	1	0	0
6	asymmetrical	DREADDs (-CNO)	no	1	7	1	0	0
6	asymmetrical	DREADDs (-CNO)	no	1	8	1	0	0
6	asymmetrical	DREADDs (-CNO)	no	1	9	1	0	0
6	asymmetrical	DREADDs (-CNO)	no	1	10	1	0	0
6	asymmetrical	DREADDs (-CNO)	no	1	11	1	0	0
6	asymmetrical	DREADDs (-CNO)	no	1	12	1	0	0
6	asymmetrical	DREADDs (-CNO)	no	1	13	1	0	0
6	asymmetrical	DREADDs (-CNO)	no	1	14	1	0	0
6	asymmetrical	DREADDs (-CNO)	no	2	15	1	0	0
6	asymmetrical	DREADDs (-CNO)	no	2	16	1	0	0
6	asymmetrical	DREADDs (-CNO)	no	2	17	1	0	0
6	asymmetrical	DREADDs (-CNO)	no	2	18	1	0	0
6	asymmetrical	DREADDs (-CNO)	no	2	19	1	0	0
6	asymmetrical	DREADDs (-CNO)	no	2	20	1	0	0
6	asymmetrical	DREADDs (-CNO)	no	2	21	1	0	0
6	asymmetrical	DREADDs (-CNO)	no	2	22	1	0	0
6	asymmetrical	DREADDs (-CNO)	no	2	23	1	0	0
6	asymmetrical	DREADDs (-CNO)	no	2	24	1	0	0
6	asymmetrical	DREADDs (-CNO)	no	2	25	1	0	0
6	asymmetrical	DREADDs (-CNO)	no	2	26	1	0	0
6	asymmetrical	DREADDs (-CNO)	no	2	27	1	0	0
6	asymmetrical	DREADDs (-CNO)	no	2	28	1	0	0
6	asymmetrical	DREADDs (-CNO)	no	2	29	1	0	0
6	asymmetrical	DREADDs (-CNO)	no	2	30	1	0	0
6	asymmetrical	DREADDs (-CNO)	no	3	31	1	0	0
6	asymmetrical	DREADDs (-CNO)	no	3	32	1	0	0
6	asymmetrical	DREADDs (-CNO)	no	3	33	1	0	0
6	asymmetrical	DREADDs (-CNO)	no	3	34	1	0	0
6	asymmetrical	DREADDs (-CNO)	no	3	35	1	0	0
6	asymmetrical	DREADDs (-CNO)	no	3	36	1	0	0
6	asymmetrical	DREADDs (-CNO)	no	3	37	1	0	0
6	asymmetrical	DREADDs (-CNO)	no	3	38	1	0	0
6	asymmetrical	DREADDs (-CNO)	no	3	39	1	0	0
6	asymmetrical	DREADDs (-CNO)	no	3	40	1	0	0
6	asymmetrical	DREADDs (-CNO)	no	3	41	1	0	0
6	asymmetrical	DREADDs (-CNO)	no	3	42	1	0	0
6	asymmetrical	DREADDs (-CNO)	no	3	43	1	0	0
6	asymmetrical	DREADDs (-CNO)	no	3	44	1	0	0
6	asymmetrical	DREADDs (-CNO)	no	3	45	1	0	0
6	asymmetrical	DREADDs (-CNO)	no	4	46	1	0	0
6	asymmetrical	DREADDs (-CNO)	no	4	47	1	0	0
6	asymmetrical	DREADDs (-CNO)	no	4	48	1	0	0
6	asymmetrical	DREADDs (-CNO)	no	4	49	1	0	0
6	asymmetrical	DREADDs (-CNO)	no	4	50	1	0	0
6	asymmetrical	DREADDs (-CNO)	no	4	51	1	0	0
6	asymmetrical	DREADDs (-CNO)	no	4	52	1	0	0
6	asymmetrical	DREADDs (-CNO)	no	4	53	1	0	0
6	asymmetrical	DREADDs (-CNO)	no	4	54	1	0	0
6	asymmetrical	DREADDs (-CNO)	no	4	55	1	0	0
6	asymmetrical	DREADDs (-CNO)	no	4	56	1	0	0
6	asymmetrical	DREADDs (-CNO)	no	4	57	1	0	0
6	asymmetrical	DREADDs (-CNO)	no	4	58	1	0	0
6	asymmetrical	DREADDs (-CNO)	no	4	59	1	0	0
6	asymmetrical	DREADDs (-CNO)	no	4	60	1	0	0
7	asymmetrical	DREADDs (-CNO)	no	1	1	1	0	0
7	asymmetrical	DREADDs (-CNO)	no	1	2	1	0	0
7	asymmetrical	DREADDs (-CNO)	no	1	3	1	0	0
7	asymmetrical	DREADDs (-CNO)	no	1	4	1	0	0
7	asymmetrical	DREADDs (-CNO)	no	1	5	1	0	0
7	asymmetrical	DREADDs (-CNO)	no	1	6	1	0	0
7	asymmetrical	DREADDs (-CNO)	no	1	7	1	0	0
7	asymmetrical	DREADDs (-CNO)	no	1	8	1	0	0
7	asymmetrical	DREADDs (-CNO)	no	1	9	1	0	0
7	asymmetrical	DREADDs (-CNO)	no	1	10	1	0	0
7	asymmetrical	DREADDs (-CNO)	no	1	11	1	0	0
7	asymmetrical	DREADDs (-CNO)	no	1	12	1	0	0
7	asymmetrical	DREADDs (-CNO)	no	1	13	1	0	0
7	asymmetrical	DREADDs (-CNO)	no	1	14	1	0	0
7	asymmetrical	DREADDs (-CNO)	no	1	15	1	0	0
7	asymmetrical	DREADDs (-CNO)	no	1	16	1	0	0
7	asymmetrical	DREADDs (-CNO)	no	1	17	1	0	0
7	asymmetrical	DREADDs (-CNO)	no	2	18	1	0	0
7	asymmetrical	DREADDs (-CNO)	no	2	19	1	0	0
7	asymmetrical	DREADDs (-CNO)	no	2	20	1	0	0
7	asymmetrical	DREADDs (-CNO)	no	2	21	1	0	0
7	asymmetrical	DREADDs (-CNO)	no	2	22	1	0	0
7	asymmetrical	DREADDs (-CNO)	no	2	23	1	0	0
7	asymmetrical	DREADDs (-CNO)	no	2	24	1	0	0
7	asymmetrical	DREADDs (-CNO)	no	2	25	1	0	0
7	asymmetrical	DREADDs (-CNO)	no	2	26	1	0	0
7	asymmetrical	DREADDs (-CNO)	no	2	27	1	0	0
7	asymmetrical	DREADDs (-CNO)	no	2	28	1	0	0
7	asymmetrical	DREADDs (-CNO)	no	2	29	1	0	0
7	asymmetrical	DREADDs (-CNO)	no	2	30	1	0	0
7	asymmetrical	DREADDs (-CNO)	no	3	31	1	0	0
7	asymmetrical	DREADDs (-CNO)	no	3	32	1	0	0
7	asymmetrical	DREADDs (-CNO)	no	3	33	1	0	0
7	asymmetrical	DREADDs (-CNO)	no	3	34	1	0	0
7	asymmetrical	DREADDs (-CNO)	no	3	35	1	0	0
7	asymmetrical	DREADDs (-CNO)	no	3	36	1	0	0
7	asymmetrical	DREADDs (-CNO)	no	3	37	1	0	0
7	asymmetrical	DREADDs (-CNO)	no	3	38	1	0	0
7	asymmetrical	DREADDs (-CNO)	no	3	39	1	0	0
7	asymmetrical	DREADDs (-CNO)	no	3	40	1	0	0
7	asymmetrical	DREADDs (-CNO)	no	3	41	1	0	0
7	asymmetrical	DREADDs (-CNO)	no	3	42	1	0	0
7	asymmetrical	DREADDs (-CNO)	no	3	43	1	0	0
7	asymmetrical	DREADDs (-CNO)	no	3	44	1	0	0
7	asymmetrical	DREADDs (-CNO)	no	3	45	1	0	0
7	asymmetrical	DREADDs (-CNO)	no	3	46	1	0	0
7	asymmetrical	DREADDs (-CNO)	no	3	47	1	0	0
7	asymmetrical	DREADDs (-CNO)	no	3	48	1	0	0
7	asymmetrical	DREADDs (-CNO)	no	3	49	1	0	0
7	asymmetrical	DREADDs (-CNO)	no	4	50	1	0	0
7	asymmetrical	DREADDs (-CNO)	no	4	51	1	0	0
7	asymmetrical	DREADDs (-CNO)	no	4	52	1	0	0
7	asymmetrical	DREADDs (-CNO)	no	4	53	1	0	0
7	asymmetrical	DREADDs (-CNO)	no	4	54	1	0	0
7	asymmetrical	DREADDs (-CNO)	no	4	55	1	0	0
7	asymmetrical	DREADDs (-CNO)	no	4	56	1	0	0
7	asymmetrical	DREADDs (-CNO)	no	4	57	1	0	0
7	asymmetrical	DREADDs (-CNO)	no	4	58	1	0	0
7	asymmetrical	DREADDs (-CNO)	no	4	59	1	0	0
7	asymmetrical	DREADDs (-CNO)	no	4	60	1	0	0
7	asymmetrical	DREADDs (-CNO)	no	4	61	1	0	0
7	asymmetrical	DREADDs (-CNO)	no	4	62	1	0	0
7	asymmetrical	DREADDs (-CNO)	no	4	63	1	0	0
7	asymmetrical	DREADDs (-CNO)	no	4	64	1	0	0
7	asymmetrical	DREADDs (-CNO)	no	4	65	0	1	0
1	asymmetrical	DREADDs (+CNO)	yes	1	1	1	0	0
1	asymmetrical	DREADDs (+CNO)	yes	1	2	1	0	0
1	asymmetrical	DREADDs (+CNO)	yes	1	3	1	0	0
1	asymmetrical	DREADDs (+CNO)	yes	1	4	1	0	0
1	asymmetrical	DREADDs (+CNO)	yes	1	5	1	0	0
1	asymmetrical	DREADDs (+CNO)	yes	1	6	1	0	0
1	asymmetrical	DREADDs (+CNO)	yes	1	7	1	0	0
1	asymmetrical	DREADDs (+CNO)	yes	1	8	1	0	0
1	asymmetrical	DREADDs (+CNO)	yes	1	9	1	0	0
1	asymmetrical	DREADDs (+CNO)	yes	1	10	1	0	0
1	asymmetrical	DREADDs (+CNO)	yes	1	11	1	0	0
1	asymmetrical	DREADDs (+CNO)	yes	1	12	1	0	0
1	asymmetrical	DREADDs (+CNO)	yes	1	13	1	0	0
1	asymmetrical	DREADDs (+CNO)	yes	1	14	1	0	0
1	asymmetrical	DREADDs (+CNO)	yes	1	15	1	0	0
1	asymmetrical	DREADDs (+CNO)	yes	2	16	1	0	0
1	asymmetrical	DREADDs (+CNO)	yes	2	17	1	0	0
1	asymmetrical	DREADDs (+CNO)	yes	2	18	1	0	0
1	asymmetrical	DREADDs (+CNO)	yes	2	19	0	0	1
1	asymmetrical	DREADDs (+CNO)	yes	2	20	1	0	0
1	asymmetrical	DREADDs (+CNO)	yes	2	21	1	0	0
1	asymmetrical	DREADDs (+CNO)	yes	2	22	1	0	0
1	asymmetrical	DREADDs (+CNO)	yes	2	23	1	0	0
1	asymmetrical	DREADDs (+CNO)	yes	2	24	1	0	0
1	asymmetrical	DREADDs (+CNO)	yes	2	25	1	0	0
1	asymmetrical	DREADDs (+CNO)	yes	2	26	1	0	0
1	asymmetrical	DREADDs (+CNO)	yes	2	27	1	0	0
1	asymmetrical	DREADDs (+CNO)	yes	2	28	1	0	0
1	asymmetrical	DREADDs (+CNO)	yes	2	29	1	0	0
1	asymmetrical	DREADDs (+CNO)	yes	2	30	1	0	0
1	asymmetrical	DREADDs (+CNO)	yes	3	31	1	0	0
1	asymmetrical	DREADDs (+CNO)	yes	3	32	1	0	0
1	asymmetrical	DREADDs (+CNO)	yes	3	33	1	0	0
1	asymmetrical	DREADDs (+CNO)	yes	3	34	1	0	0
1	asymmetrical	DREADDs (+CNO)	yes	3	35	1	0	0
1	asymmetrical	DREADDs (+CNO)	yes	3	36	1	0	0
1	asymmetrical	DREADDs (+CNO)	yes	3	37	1	0	0
1	asymmetrical	DREADDs (+CNO)	yes	3	38	1	0	0
1	asymmetrical	DREADDs (+CNO)	yes	3	39	1	0	0
1	asymmetrical	DREADDs (+CNO)	yes	3	40	1	0	0
1	asymmetrical	DREADDs (+CNO)	yes	3	41	1	0	0
1	asymmetrical	DREADDs (+CNO)	yes	3	42	1	0	0
1	asymmetrical	DREADDs (+CNO)	yes	3	43	1	0	0
1	asymmetrical	DREADDs (+CNO)	yes	3	44	1	0	0
1	asymmetrical	DREADDs (+CNO)	yes	3	45	1	0	0
1	asymmetrical	DREADDs (+CNO)	yes	4	46	1	0	0
1	asymmetrical	DREADDs (+CNO)	yes	4	47	1	0	0
1	asymmetrical	DREADDs (+CNO)	yes	4	48	1	0	0
1	asymmetrical	DREADDs (+CNO)	yes	4	49	1	0	0
1	asymmetrical	DREADDs (+CNO)	yes	4	50	1	0	0
1	asymmetrical	DREADDs (+CNO)	yes	4	51	1	0	0
1	asymmetrical	DREADDs (+CNO)	yes	4	52	1	0	0
1	asymmetrical	DREADDs (+CNO)	yes	4	53	1	0	0
1	asymmetrical	DREADDs (+CNO)	yes	4	54	1	0	0
1	asymmetrical	DREADDs (+CNO)	yes	4	55	1	0	0
1	asymmetrical	DREADDs (+CNO)	yes	4	56	1	0	0
1	asymmetrical	DREADDs (+CNO)	yes	4	57	1	0	0
2	asymmetrical	DREADDs (+CNO)	yes	1	1	1	0	0
2	asymmetrical	DREADDs (+CNO)	yes	1	2	1	0	0
2	asymmetrical	DREADDs (+CNO)	yes	1	3	1	0	0
2	asymmetrical	DREADDs (+CNO)	yes	1	4	1	0	0
2	asymmetrical	DREADDs (+CNO)	yes	1	5	1	0	0
2	asymmetrical	DREADDs (+CNO)	yes	1	6	1	0	0
2	asymmetrical	DREADDs (+CNO)	yes	1	7	1	0	0
2	asymmetrical	DREADDs (+CNO)	yes	1	8	1	0	0
2	asymmetrical	DREADDs (+CNO)	yes	1	9	1	0	0
2	asymmetrical	DREADDs (+CNO)	yes	1	10	1	0	0
2	asymmetrical	DREADDs (+CNO)	yes	1	11	1	0	0
2	asymmetrical	DREADDs (+CNO)	yes	1	12	1	0	0
2	asymmetrical	DREADDs (+CNO)	yes	1	13	1	0	0
2	asymmetrical	DREADDs (+CNO)	yes	2	14	0	1	0
2	asymmetrical	DREADDs (+CNO)	yes	2	15	1	0	0
2	asymmetrical	DREADDs (+CNO)	yes	2	16	1	0	0
2	asymmetrical	DREADDs (+CNO)	yes	2	17	1	0	0
2	asymmetrical	DREADDs (+CNO)	yes	2	18	1	0	0
2	asymmetrical	DREADDs (+CNO)	yes	2	19	1	0	0
2	asymmetrical	DREADDs (+CNO)	yes	2	20	1	0	0
2	asymmetrical	DREADDs (+CNO)	yes	2	21	1	0	0
2	asymmetrical	DREADDs (+CNO)	yes	2	22	1	0	0
2	asymmetrical	DREADDs (+CNO)	yes	2	23	1	0	0
2	asymmetrical	DREADDs (+CNO)	yes	2	24	1	0	0
2	asymmetrical	DREADDs (+CNO)	yes	2	25	1	0	0
2	asymmetrical	DREADDs (+CNO)	yes	2	26	1	0	0
2	asymmetrical	DREADDs (+CNO)	yes	3	27	1	0	0
2	asymmetrical	DREADDs (+CNO)	yes	3	28	1	0	0
2	asymmetrical	DREADDs (+CNO)	yes	3	29	1	0	0
2	asymmetrical	DREADDs (+CNO)	yes	3	30	1	0	0
2	asymmetrical	DREADDs (+CNO)	yes	3	31	1	0	0
2	asymmetrical	DREADDs (+CNO)	yes	3	32	1	0	0
2	asymmetrical	DREADDs (+CNO)	yes	3	33	1	0	0
2	asymmetrical	DREADDs (+CNO)	yes	3	34	1	0	0
2	asymmetrical	DREADDs (+CNO)	yes	3	35	1	0	0
2	asymmetrical	DREADDs (+CNO)	yes	3	36	1	0	0
2	asymmetrical	DREADDs (+CNO)	yes	3	37	1	0	0
2	asymmetrical	DREADDs (+CNO)	yes	3	38	0	0	1
2	asymmetrical	DREADDs (+CNO)	yes	3	40	1	0	0
2	asymmetrical	DREADDs (+CNO)	yes	3	41	1	0	0
2	asymmetrical	DREADDs (+CNO)	yes	3	42	1	0	0
3	asymmetrical	DREADDs (+CNO)	yes	1	1	1	0	0
3	asymmetrical	DREADDs (+CNO)	yes	1	2	1	0	0
3	asymmetrical	DREADDs (+CNO)	yes	1	3	1	0	0
3	asymmetrical	DREADDs (+CNO)	yes	1	4	1	0	0
3	asymmetrical	DREADDs (+CNO)	yes	1	5	1	0	0
3	asymmetrical	DREADDs (+CNO)	yes	1	6	1	0	0
3	asymmetrical	DREADDs (+CNO)	yes	1	7	1	0	0
3	asymmetrical	DREADDs (+CNO)	yes	1	8	1	0	0
3	asymmetrical	DREADDs (+CNO)	yes	1	9	1	0	0
3	asymmetrical	DREADDs (+CNO)	yes	1	10	1	0	0
3	asymmetrical	DREADDs (+CNO)	yes	1	11	1	0	0
3	asymmetrical	DREADDs (+CNO)	yes	1	12	1	0	0
3	asymmetrical	DREADDs (+CNO)	yes	1	13	1	0	0
3	asymmetrical	DREADDs (+CNO)	yes	1	14	1	0	0
3	asymmetrical	DREADDs (+CNO)	yes	1	15	1	0	0
3	asymmetrical	DREADDs (+CNO)	yes	1	16	1	0	0
3	asymmetrical	DREADDs (+CNO)	yes	1	17	1	0	0
3	asymmetrical	DREADDs (+CNO)	yes	2	18	1	0	0
3	asymmetrical	DREADDs (+CNO)	yes	2	19	1	0	0
3	asymmetrical	DREADDs (+CNO)	yes	2	20	1	0	0
3	asymmetrical	DREADDs (+CNO)	yes	2	21	1	0	0
3	asymmetrical	DREADDs (+CNO)	yes	2	22	1	0	0
3	asymmetrical	DREADDs (+CNO)	yes	2	23	1	0	0
3	asymmetrical	DREADDs (+CNO)	yes	2	24	1	0	0
3	asymmetrical	DREADDs (+CNO)	yes	2	25	1	0	0
3	asymmetrical	DREADDs (+CNO)	yes	2	26	1	0	0
3	asymmetrical	DREADDs (+CNO)	yes	2	27	0	0	1
3	asymmetrical	DREADDs (+CNO)	yes	2	28	1	0	0
3	asymmetrical	DREADDs (+CNO)	yes	2	29	1	0	0
3	asymmetrical	DREADDs (+CNO)	yes	2	30	1	0	0
3	asymmetrical	DREADDs (+CNO)	yes	2	31	1	0	0
3	asymmetrical	DREADDs (+CNO)	yes	2	32	1	0	0
3	asymmetrical	DREADDs (+CNO)	yes	2	33	1	0	0
3	asymmetrical	DREADDs (+CNO)	yes	2	34	1	0	0
3	asymmetrical	DREADDs (+CNO)	yes	2	35	1	0	0
3	asymmetrical	DREADDs (+CNO)	yes	2	36	0	0	1
3	asymmetrical	DREADDs (+CNO)	yes	3	37	1	0	0
3	asymmetrical	DREADDs (+CNO)	yes	3	38	1	0	0
3	asymmetrical	DREADDs (+CNO)	yes	3	39	1	0	0
3	asymmetrical	DREADDs (+CNO)	yes	3	40	1	0	0
3	asymmetrical	DREADDs (+CNO)	yes	3	41	1	0	0
3	asymmetrical	DREADDs (+CNO)	yes	3	42	1	0	0
3	asymmetrical	DREADDs (+CNO)	yes	3	43	1	0	0
3	asymmetrical	DREADDs (+CNO)	yes	3	44	1	0	0
3	asymmetrical	DREADDs (+CNO)	yes	3	45	1	0	0
3	asymmetrical	DREADDs (+CNO)	yes	3	46	1	0	0
3	asymmetrical	DREADDs (+CNO)	yes	3	47	1	0	0
3	asymmetrical	DREADDs (+CNO)	yes	3	48	1	0	0
3	asymmetrical	DREADDs (+CNO)	yes	3	49	1	0	0
3	asymmetrical	DREADDs (+CNO)	yes	3	50	1	0	0
3	asymmetrical	DREADDs (+CNO)	yes	3	51	0	0	0
3	asymmetrical	DREADDs (+CNO)	yes	3	52	1	0	0
3	asymmetrical	DREADDs (+CNO)	yes	3	53	1	0	0
3	asymmetrical	DREADDs (+CNO)	yes	3	54	1	0	0
3	asymmetrical	DREADDs (+CNO)	yes	4	55	1	0	0
3	asymmetrical	DREADDs (+CNO)	yes	4	56	1	0	0
3	asymmetrical	DREADDs (+CNO)	yes	4	57	1	0	0
3	asymmetrical	DREADDs (+CNO)	yes	4	58	1	0	0
3	asymmetrical	DREADDs (+CNO)	yes	4	59	1	0	0
3	asymmetrical	DREADDs (+CNO)	yes	4	60	1	0	0
3	asymmetrical	DREADDs (+CNO)	yes	4	61	1	0	0
3	asymmetrical	DREADDs (+CNO)	yes	4	62	1	0	0
3	asymmetrical	DREADDs (+CNO)	yes	4	63	1	0	0
3	asymmetrical	DREADDs (+CNO)	yes	4	64	1	0	0
3	asymmetrical	DREADDs (+CNO)	yes	4	65	1	0	0
3	asymmetrical	DREADDs (+CNO)	yes	4	66	0	1	0
3	asymmetrical	DREADDs (+CNO)	yes	4	67	0	0	0
3	asymmetrical	DREADDs (+CNO)	yes	4	68	1	0	0
4	asymmetrical	DREADDs (+CNO)	yes	1	1	1	0	0
4	asymmetrical	DREADDs (+CNO)	yes	1	2	1	0	0
4	asymmetrical	DREADDs (+CNO)	yes	1	3	1	0	0
4	asymmetrical	DREADDs (+CNO)	yes	1	4	1	0	0
4	asymmetrical	DREADDs (+CNO)	yes	1	5	1	0	0
4	asymmetrical	DREADDs (+CNO)	yes	1	6	1	0	0
4	asymmetrical	DREADDs (+CNO)	yes	1	7	1	0	0
4	asymmetrical	DREADDs (+CNO)	yes	1	8	1	0	0
4	asymmetrical	DREADDs (+CNO)	yes	1	9	1	0	0
4	asymmetrical	DREADDs (+CNO)	yes	1	10	1	0	0
4	asymmetrical	DREADDs (+CNO)	yes	1	11	1	0	0
4	asymmetrical	DREADDs (+CNO)	yes	1	12	1	0	0
4	asymmetrical	DREADDs (+CNO)	yes	1	13	1	0	0
4	asymmetrical	DREADDs (+CNO)	yes	1	14	1	0	0
4	asymmetrical	DREADDs (+CNO)	yes	1	15	1	0	0
4	asymmetrical	DREADDs (+CNO)	yes	2	16	1	0	0
4	asymmetrical	DREADDs (+CNO)	yes	2	17	1	0	0
4	asymmetrical	DREADDs (+CNO)	yes	2	18	1	0	0
4	asymmetrical	DREADDs (+CNO)	yes	2	19	1	0	0
4	asymmetrical	DREADDs (+CNO)	yes	2	20	1	0	0
4	asymmetrical	DREADDs (+CNO)	yes	2	21	1	0	0
4	asymmetrical	DREADDs (+CNO)	yes	2	22	1	0	0
4	asymmetrical	DREADDs (+CNO)	yes	2	23	1	0	0
4	asymmetrical	DREADDs (+CNO)	yes	2	24	1	0	0
4	asymmetrical	DREADDs (+CNO)	yes	2	25	1	0	0
4	asymmetrical	DREADDs (+CNO)	yes	2	26	1	0	0
4	asymmetrical	DREADDs (+CNO)	yes	2	27	1	0	0
4	asymmetrical	DREADDs (+CNO)	yes	2	28	1	0	0
4	asymmetrical	DREADDs (+CNO)	yes	2	29	1	0	0
4	asymmetrical	DREADDs (+CNO)	yes	2	30	1	0	0
4	asymmetrical	DREADDs (+CNO)	yes	2	31	1	0	0
4	asymmetrical	DREADDs (+CNO)	yes	3	32	1	0	0
4	asymmetrical	DREADDs (+CNO)	yes	3	33	1	0	0
4	asymmetrical	DREADDs (+CNO)	yes	3	34	1	0	0
4	asymmetrical	DREADDs (+CNO)	yes	3	35	1	0	0
4	asymmetrical	DREADDs (+CNO)	yes	3	36	1	0	0
4	asymmetrical	DREADDs (+CNO)	yes	3	37	1	0	0
4	asymmetrical	DREADDs (+CNO)	yes	3	38	1	0	0
4	asymmetrical	DREADDs (+CNO)	yes	3	39	1	0	0
4	asymmetrical	DREADDs (+CNO)	yes	3	40	1	0	0
4	asymmetrical	DREADDs (+CNO)	yes	3	41	1	0	0
4	asymmetrical	DREADDs (+CNO)	yes	3	42	1	0	0
4	asymmetrical	DREADDs (+CNO)	yes	3	43	1	0	0
4	asymmetrical	DREADDs (+CNO)	yes	3	44	1	0	0
4	asymmetrical	DREADDs (+CNO)	yes	3	45	1	0	0
4	asymmetrical	DREADDs (+CNO)	yes	3	46	1	0	0
4	asymmetrical	DREADDs (+CNO)	yes	3	47	1	0	0
4	asymmetrical	DREADDs (+CNO)	yes	4	48	1	0	0
4	asymmetrical	DREADDs (+CNO)	yes	4	49	1	0	0
4	asymmetrical	DREADDs (+CNO)	yes	4	50	1	0	0
4	asymmetrical	DREADDs (+CNO)	yes	4	51	1	0	0
4	asymmetrical	DREADDs (+CNO)	yes	4	52	1	0	0
4	asymmetrical	DREADDs (+CNO)	yes	4	53	1	0	0
4	asymmetrical	DREADDs (+CNO)	yes	4	54	1	0	0
4	asymmetrical	DREADDs (+CNO)	yes	4	55	0	0	1
4	asymmetrical	DREADDs (+CNO)	yes	4	56	1	0	0
4	asymmetrical	DREADDs (+CNO)	yes	4	57	1	0	0
4	asymmetrical	DREADDs (+CNO)	yes	4	58	1	0	0
4	asymmetrical	DREADDs (+CNO)	yes	4	59	0	0	1
4	asymmetrical	DREADDs (+CNO)	yes	4	60	1	0	0
4	asymmetrical	DREADDs (+CNO)	yes	4	61	1	0	0
4	asymmetrical	DREADDs (+CNO)	yes	4	62	1	0	0
5	asymmetrical	DREADDs (+CNO)	no	1	1	0	1	0
5	asymmetrical	DREADDs (+CNO)	yes	1	2	1	0	0
5	asymmetrical	DREADDs (+CNO)	yes	1	3	1	0	0
5	asymmetrical	DREADDs (+CNO)	yes	1	4	1	0	0
5	asymmetrical	DREADDs (+CNO)	yes	1	5	1	0	0
5	asymmetrical	DREADDs (+CNO)	yes	1	6	1	0	0
5	asymmetrical	DREADDs (+CNO)	yes	1	7	1	0	0
5	asymmetrical	DREADDs (+CNO)	yes	1	8	1	0	0
5	asymmetrical	DREADDs (+CNO)	yes	1	9	1	0	0
5	asymmetrical	DREADDs (+CNO)	yes	1	10	1	0	0
5	asymmetrical	DREADDs (+CNO)	yes	1	11	1	0	0
5	asymmetrical	DREADDs (+CNO)	yes	1	12	1	0	0
5	asymmetrical	DREADDs (+CNO)	yes	1	13	1	0	0
5	asymmetrical	DREADDs (+CNO)	yes	1	14	1	0	0
5	asymmetrical	DREADDs (+CNO)	yes	1	15	1	0	0
5	asymmetrical	DREADDs (+CNO)	yes	1	16	1	0	0
5	asymmetrical	DREADDs (+CNO)	yes	1	17	1	0	0
5	asymmetrical	DREADDs (+CNO)	yes	2	18	1	0	0
5	asymmetrical	DREADDs (+CNO)	yes	2	19	1	0	0
5	asymmetrical	DREADDs (+CNO)	yes	2	20	1	0	0
5	asymmetrical	DREADDs (+CNO)	yes	2	21	1	0	0
5	asymmetrical	DREADDs (+CNO)	yes	2	22	1	0	0
5	asymmetrical	DREADDs (+CNO)	yes	2	23	1	0	0
5	asymmetrical	DREADDs (+CNO)	yes	2	24	1	0	0
5	asymmetrical	DREADDs (+CNO)	yes	2	25	1	0	0
5	asymmetrical	DREADDs (+CNO)	yes	2	26	1	0	0
5	asymmetrical	DREADDs (+CNO)	yes	2	27	1	0	0
5	asymmetrical	DREADDs (+CNO)	yes	2	28	1	0	0
5	asymmetrical	DREADDs (+CNO)	yes	2	29	1	0	0
5	asymmetrical	DREADDs (+CNO)	yes	2	30	1	0	0
5	asymmetrical	DREADDs (+CNO)	yes	2	31	1	0	0
5	asymmetrical	DREADDs (+CNO)	yes	2	32	1	0	0
5	asymmetrical	DREADDs (+CNO)	yes	2	33	1	0	0
5	asymmetrical	DREADDs (+CNO)	yes	2	34	1	0	0
5	asymmetrical	DREADDs (+CNO)	yes	2	35	0	0	0
5	asymmetrical	DREADDs (+CNO)	yes	3	36	1	0	0
5	asymmetrical	DREADDs (+CNO)	yes	3	37	1	0	0
5	asymmetrical	DREADDs (+CNO)	yes	3	38	1	0	0
5	asymmetrical	DREADDs (+CNO)	yes	3	39	1	0	0
5	asymmetrical	DREADDs (+CNO)	yes	3	40	1	0	0
5	asymmetrical	DREADDs (+CNO)	yes	3	41	1	0	0
5	asymmetrical	DREADDs (+CNO)	yes	3	42	1	0	0
5	asymmetrical	DREADDs (+CNO)	yes	3	43	1	0	0
5	asymmetrical	DREADDs (+CNO)	yes	3	44	1	0	0
5	asymmetrical	DREADDs (+CNO)	yes	3	45	1	0	0
5	asymmetrical	DREADDs (+CNO)	yes	3	46	1	0	0
5	asymmetrical	DREADDs (+CNO)	yes	3	47	1	0	0
5	asymmetrical	DREADDs (+CNO)	yes	3	48	1	0	0
5	asymmetrical	DREADDs (+CNO)	yes	3	49	1	0	0
5	asymmetrical	DREADDs (+CNO)	yes	3	50	0	0	1
5	asymmetrical	DREADDs (+CNO)	yes	4	51	1	0	0
5	asymmetrical	DREADDs (+CNO)	yes	4	52	1	0	0
5	asymmetrical	DREADDs (+CNO)	yes	4	53	1	0	0
5	asymmetrical	DREADDs (+CNO)	yes	4	54	1	0	0
5	asymmetrical	DREADDs (+CNO)	yes	4	55	1	0	0
5	asymmetrical	DREADDs (+CNO)	yes	4	56	1	0	0
5	asymmetrical	DREADDs (+CNO)	yes	4	57	1	0	0
5	asymmetrical	DREADDs (+CNO)	yes	4	58	1	0	0
5	asymmetrical	DREADDs (+CNO)	yes	4	59	1	0	0
5	asymmetrical	DREADDs (+CNO)	yes	4	60	1	0	0
5	asymmetrical	DREADDs (+CNO)	yes	4	61	1	0	0
5	asymmetrical	DREADDs (+CNO)	yes	4	62	0	0	1
5	asymmetrical	DREADDs (+CNO)	yes	4	63	1	0	0
5	asymmetrical	DREADDs (+CNO)	yes	4	64	0	0	0
5	asymmetrical	DREADDs (+CNO)	yes	4	65	1	0	0
6	asymmetrical	DREADDs (+CNO)	yes	1	1	1	0	0
6	asymmetrical	DREADDs (+CNO)	yes	1	2	1	0	0
6	asymmetrical	DREADDs (+CNO)	yes	1	3	1	0	0
6	asymmetrical	DREADDs (+CNO)	yes	1	4	1	0	0
6	asymmetrical	DREADDs (+CNO)	yes	1	5	1	0	0
6	asymmetrical	DREADDs (+CNO)	yes	1	6	1	0	0
6	asymmetrical	DREADDs (+CNO)	yes	1	7	1	0	0
6	asymmetrical	DREADDs (+CNO)	yes	1	8	1	0	0
6	asymmetrical	DREADDs (+CNO)	yes	1	9	1	0	0
6	asymmetrical	DREADDs (+CNO)	yes	1	10	1	0	0
6	asymmetrical	DREADDs (+CNO)	yes	1	11	1	0	0
6	asymmetrical	DREADDs (+CNO)	yes	1	12	1	0	0
6	asymmetrical	DREADDs (+CNO)	yes	1	13	1	0	0
6	asymmetrical	DREADDs (+CNO)	yes	1	14	1	0	0
6	asymmetrical	DREADDs (+CNO)	yes	1	15	1	0	0
6	asymmetrical	DREADDs (+CNO)	yes	1	16	1	0	0
6	asymmetrical	DREADDs (+CNO)	yes	2	17	1	0	0
6	asymmetrical	DREADDs (+CNO)	yes	2	18	1	0	0
6	asymmetrical	DREADDs (+CNO)	yes	2	19	1	0	0
6	asymmetrical	DREADDs (+CNO)	yes	2	20	1	0	0
6	asymmetrical	DREADDs (+CNO)	yes	2	21	1	0	0
6	asymmetrical	DREADDs (+CNO)	yes	2	22	1	0	0
6	asymmetrical	DREADDs (+CNO)	yes	2	23	1	0	0
6	asymmetrical	DREADDs (+CNO)	yes	2	24	1	0	0
6	asymmetrical	DREADDs (+CNO)	yes	2	25	1	0	0
6	asymmetrical	DREADDs (+CNO)	yes	2	26	1	0	0
6	asymmetrical	DREADDs (+CNO)	yes	2	27	1	0	0
6	asymmetrical	DREADDs (+CNO)	yes	2	28	1	0	0
6	asymmetrical	DREADDs (+CNO)	yes	2	29	1	0	0
6	asymmetrical	DREADDs (+CNO)	yes	2	30	1	0	0
6	asymmetrical	DREADDs (+CNO)	yes	2	31	1	0	0
6	asymmetrical	DREADDs (+CNO)	yes	2	32	1	0	0
6	asymmetrical	DREADDs (+CNO)	yes	2	33	1	0	0
6	asymmetrical	DREADDs (+CNO)	yes	3	34	1	0	0
6	asymmetrical	DREADDs (+CNO)	yes	3	35	1	0	0
6	asymmetrical	DREADDs (+CNO)	yes	3	36	1	0	0
6	asymmetrical	DREADDs (+CNO)	yes	3	37	1	0	0
6	asymmetrical	DREADDs (+CNO)	yes	3	38	1	0	0
6	asymmetrical	DREADDs (+CNO)	yes	3	39	1	0	0
6	asymmetrical	DREADDs (+CNO)	yes	3	40	1	0	0
6	asymmetrical	DREADDs (+CNO)	yes	3	41	1	0	0
6	asymmetrical	DREADDs (+CNO)	yes	3	42	1	0	0
6	asymmetrical	DREADDs (+CNO)	yes	3	43	1	0	0
6	asymmetrical	DREADDs (+CNO)	yes	3	44	1	0	0
6	asymmetrical	DREADDs (+CNO)	yes	3	45	1	0	0
6	asymmetrical	DREADDs (+CNO)	yes	3	46	1	0	0
6	asymmetrical	DREADDs (+CNO)	yes	3	47	1	0	0
6	asymmetrical	DREADDs (+CNO)	yes	3	48	1	0	0
6	asymmetrical	DREADDs (+CNO)	yes	3	49	1	0	0
6	asymmetrical	DREADDs (+CNO)	yes	3	50	1	0	0
6	asymmetrical	DREADDs (+CNO)	yes	4	51	1	0	0
6	asymmetrical	DREADDs (+CNO)	yes	4	52	1	0	0
6	asymmetrical	DREADDs (+CNO)	yes	4	53	1	0	0
6	asymmetrical	DREADDs (+CNO)	yes	4	54	1	0	0
6	asymmetrical	DREADDs (+CNO)	yes	4	55	1	0	0
6	asymmetrical	DREADDs (+CNO)	yes	4	56	1	0	0
6	asymmetrical	DREADDs (+CNO)	yes	4	57	1	0	0
6	asymmetrical	DREADDs (+CNO)	yes	4	58	1	0	0
6	asymmetrical	DREADDs (+CNO)	yes	4	59	1	0	0
6	asymmetrical	DREADDs (+CNO)	yes	4	60	1	0	0
6	asymmetrical	DREADDs (+CNO)	yes	4	61	1	0	0
6	asymmetrical	DREADDs (+CNO)	yes	4	62	0	0	0
6	asymmetrical	DREADDs (+CNO)	yes	4	63	0	0	0
6	asymmetrical	DREADDs (+CNO)	yes	4	64	1	0	0
7	asymmetrical	DREADDs (+CNO)	yes	1	1	1	0	0
7	asymmetrical	DREADDs (+CNO)	yes	1	2	1	0	0
7	asymmetrical	DREADDs (+CNO)	yes	1	3	1	0	0
7	asymmetrical	DREADDs (+CNO)	yes	1	4	0	0	1
7	asymmetrical	DREADDs (+CNO)	yes	1	5	1	0	0
7	asymmetrical	DREADDs (+CNO)	yes	1	6	1	0	0
7	asymmetrical	DREADDs (+CNO)	yes	1	7	1	0	0
7	asymmetrical	DREADDs (+CNO)	yes	1	8	1	0	0
7	asymmetrical	DREADDs (+CNO)	yes	1	9	1	0	0
7	asymmetrical	DREADDs (+CNO)	yes	1	10	1	0	0
7	asymmetrical	DREADDs (+CNO)	yes	1	11	1	0	0
7	asymmetrical	DREADDs (+CNO)	yes	1	12	1	0	0
7	asymmetrical	DREADDs (+CNO)	yes	1	13	1	0	0
7	asymmetrical	DREADDs (+CNO)	yes	2	14	1	0	0
7	asymmetrical	DREADDs (+CNO)	yes	2	15	1	0	0
7	asymmetrical	DREADDs (+CNO)	yes	2	16	1	0	0
7	asymmetrical	DREADDs (+CNO)	yes	2	17	1	0	0
7	asymmetrical	DREADDs (+CNO)	yes	2	18	1	0	0
7	asymmetrical	DREADDs (+CNO)	yes	2	19	1	0	0
7	asymmetrical	DREADDs (+CNO)	yes	2	20	1	0	0
7	asymmetrical	DREADDs (+CNO)	yes	2	21	1	0	0
7	asymmetrical	DREADDs (+CNO)	yes	2	22	1	0	0
7	asymmetrical	DREADDs (+CNO)	yes	2	23	1	0	0
7	asymmetrical	DREADDs (+CNO)	yes	2	24	1	0	0
7	asymmetrical	DREADDs (+CNO)	yes	2	25	1	0	0
7	asymmetrical	DREADDs (+CNO)	yes	2	26	1	0	0
7	asymmetrical	DREADDs (+CNO)	yes	2	27	1	0	0
7	asymmetrical	DREADDs (+CNO)	yes	2	28	1	0	0
7	asymmetrical	DREADDs (+CNO)	yes	3	29	1	0	0
7	asymmetrical	DREADDs (+CNO)	yes	3	30	1	0	0
7	asymmetrical	DREADDs (+CNO)	yes	3	31	1	0	0
7	asymmetrical	DREADDs (+CNO)	yes	3	32	1	0	0
7	asymmetrical	DREADDs (+CNO)	yes	3	33	1	0	0
7	asymmetrical	DREADDs (+CNO)	yes	3	34	1	0	0
7	asymmetrical	DREADDs (+CNO)	yes	3	35	1	0	0
7	asymmetrical	DREADDs (+CNO)	yes	3	36	1	0	0
7	asymmetrical	DREADDs (+CNO)	yes	3	37	1	0	0
7	asymmetrical	DREADDs (+CNO)	yes	3	38	1	0	0
7	asymmetrical	DREADDs (+CNO)	yes	3	39	1	0	0
7	asymmetrical	DREADDs (+CNO)	yes	3	40	1	0	0
7	asymmetrical	DREADDs (+CNO)	yes	3	41	1	0	0
7	asymmetrical	DREADDs (+CNO)	yes	3	42	1	0	0
7	asymmetrical	DREADDs (+CNO)	yes	3	43	1	0	0
7	asymmetrical	DREADDs (+CNO)	yes	3	44	1	0	0
7	asymmetrical	DREADDs (+CNO)	yes	3	45	1	0	0
7	asymmetrical	DREADDs (+CNO)	yes	4	46	1	0	0
7	asymmetrical	DREADDs (+CNO)	yes	4	47	1	0	0
7	asymmetrical	DREADDs (+CNO)	yes	4	48	1	0	0
7	asymmetrical	DREADDs (+CNO)	yes	4	49	1	0	0
7	asymmetrical	DREADDs (+CNO)	yes	4	50	1	0	0
7	asymmetrical	DREADDs (+CNO)	yes	4	51	1	0	0
7	asymmetrical	DREADDs (+CNO)	yes	4	52	1	0	0
7	asymmetrical	DREADDs (+CNO)	yes	4	53	1	0	0
7	asymmetrical	DREADDs (+CNO)	yes	4	54	0	0	1
7	asymmetrical	DREADDs (+CNO)	yes	4	55	1	0	0
7	asymmetrical	DREADDs (+CNO)	yes	4	56	1	0	0
7	asymmetrical	DREADDs (+CNO)	yes	4	57	1	0	0
7	asymmetrical	DREADDs (+CNO)	yes	4	58	1	0	0
7	asymmetrical	DREADDs (+CNO)	yes	4	59	1	0	0
7	asymmetrical	DREADDs (+CNO)	yes	4	60	1	0	0
7	asymmetrical	DREADDs (+CNO)	yes	4	61	1	0	0
7	asymmetrical	DREADDs (+CNO)	yes	4	62	1	0	0
7	asymmetrical	DREADDs (+CNO)	yes	4	63	1	0	0
7	asymmetrical	DREADDs (+CNO)	yes	4	64	1	0	0
1	symmetrical	Baseline	no	1	1	1	0	0
1	symmetrical	Baseline	no	1	2	1	0	0
1	symmetrical	Baseline	no	1	3	0	1	0
1	symmetrical	Baseline	no	1	4	1	0	0
1	symmetrical	Baseline	no	1	5	1	0	0
1	symmetrical	Baseline	no	1	6	1	0	0
1	symmetrical	Baseline	no	1	7	1	0	0
1	symmetrical	Baseline	no	1	8	1	0	0
1	symmetrical	Baseline	no	1	9	1	0	0
1	symmetrical	Baseline	no	1	10	1	0	0
1	symmetrical	Baseline	no	1	11	1	0	0
1	symmetrical	Baseline	no	1	12	1	0	0
1	symmetrical	Baseline	no	1	13	1	0	0
1	symmetrical	Baseline	no	2	14	1	0	0
1	symmetrical	Baseline	no	2	15	1	0	0
1	symmetrical	Baseline	no	2	16	1	0	0
1	symmetrical	Baseline	no	2	17	1	0	0
1	symmetrical	Baseline	no	2	18	1	0	0
1	symmetrical	Baseline	no	2	19	1	0	0
1	symmetrical	Baseline	no	2	20	1	0	0
1	symmetrical	Baseline	no	2	21	1	0	0
1	symmetrical	Baseline	no	2	22	1	0	0
1	symmetrical	Baseline	no	2	23	1	0	0
1	symmetrical	Baseline	no	2	24	1	0	0
1	symmetrical	Baseline	no	2	25	1	0	0
1	symmetrical	Baseline	no	2	26	1	0	0
1	symmetrical	Baseline	no	2	27	1	0	0
1	symmetrical	Baseline	no	3	28	1	0	0
1	symmetrical	Baseline	no	3	29	1	0	0
1	symmetrical	Baseline	no	3	30	1	0	0
1	symmetrical	Baseline	no	3	31	1	0	0
1	symmetrical	Baseline	no	3	32	1	0	0
1	symmetrical	Baseline	no	3	33	1	0	0
1	symmetrical	Baseline	no	3	34	1	0	0
1	symmetrical	Baseline	no	3	35	1	0	0
1	symmetrical	Baseline	no	3	36	1	0	0
1	symmetrical	Baseline	no	3	37	1	0	0
1	symmetrical	Baseline	no	3	38	1	0	0
1	symmetrical	Baseline	no	3	39	1	0	0
1	symmetrical	Baseline	no	3	40	1	0	0
1	symmetrical	Baseline	no	3	41	1	0	0
1	symmetrical	Baseline	no	3	42	1	0	0
1	symmetrical	Baseline	no	4	43	1	0	0
1	symmetrical	Baseline	no	4	44	1	0	0
1	symmetrical	Baseline	no	4	45	1	0	0
1	symmetrical	Baseline	no	4	46	1	0	0
1	symmetrical	Baseline	no	4	47	1	0	0
1	symmetrical	Baseline	no	4	48	1	0	0
1	symmetrical	Baseline	no	4	49	1	0	0
1	symmetrical	Baseline	no	4	50	1	0	0
1	symmetrical	Baseline	no	4	51	1	0	0
1	symmetrical	Baseline	no	4	52	1	0	0
1	symmetrical	Baseline	no	4	53	1	0	0
1	symmetrical	Baseline	no	4	54	1	0	0
1	symmetrical	Baseline	no	4	55	1	0	0
1	symmetrical	Baseline	no	4	56	1	0	0
2	symmetrical	Baseline	no	1	1	1	0	0
2	symmetrical	Baseline	no	1	2	1	0	0
2	symmetrical	Baseline	no	1	3	1	0	0
2	symmetrical	Baseline	no	1	4	1	0	0
2	symmetrical	Baseline	no	1	5	1	0	0
2	symmetrical	Baseline	no	1	6	1	0	0
2	symmetrical	Baseline	no	1	7	1	0	0
2	symmetrical	Baseline	no	1	8	1	0	0
2	symmetrical	Baseline	no	1	9	1	0	0
2	symmetrical	Baseline	no	1	10	1	0	0
2	symmetrical	Baseline	no	1	11	1	0	0
2	symmetrical	Baseline	no	1	12	1	0	0
2	symmetrical	Baseline	no	1	13	1	0	0
2	symmetrical	Baseline	no	1	14	1	0	0
2	symmetrical	Baseline	no	1	15	1	0	0
2	symmetrical	Baseline	no	2	16	1	0	0
2	symmetrical	Baseline	no	2	17	1	0	0
2	symmetrical	Baseline	no	2	18	1	0	0
2	symmetrical	Baseline	no	2	19	1	0	0
2	symmetrical	Baseline	no	2	20	1	0	0
2	symmetrical	Baseline	no	2	21	1	0	0
2	symmetrical	Baseline	no	2	22	1	0	0
2	symmetrical	Baseline	no	2	23	1	0	0
2	symmetrical	Baseline	no	2	24	1	0	0
2	symmetrical	Baseline	no	2	25	1	0	0
2	symmetrical	Baseline	no	2	26	1	0	0
2	symmetrical	Baseline	no	2	27	1	0	0
2	symmetrical	Baseline	no	2	28	1	0	0
2	symmetrical	Baseline	no	2	29	1	0	0
2	symmetrical	Baseline	no	2	30	1	0	0
2	symmetrical	Baseline	no	2	31	1	0	0
2	symmetrical	Baseline	no	3	32	1	0	0
2	symmetrical	Baseline	no	3	33	1	0	0
2	symmetrical	Baseline	no	3	34	1	0	0
2	symmetrical	Baseline	no	3	35	1	0	0
2	symmetrical	Baseline	no	3	36	1	0	0
2	symmetrical	Baseline	no	3	37	1	0	0
2	symmetrical	Baseline	no	3	38	1	0	0
2	symmetrical	Baseline	no	3	39	1	0	0
2	symmetrical	Baseline	no	3	40	1	0	0
2	symmetrical	Baseline	no	3	41	1	0	0
2	symmetrical	Baseline	no	3	42	1	0	0
2	symmetrical	Baseline	no	3	43	1	0	0
2	symmetrical	Baseline	no	3	44	1	0	0
2	symmetrical	Baseline	no	3	45	1	0	0
2	symmetrical	Baseline	no	3	46	1	0	0
2	symmetrical	Baseline	no	4	47	1	0	0
2	symmetrical	Baseline	no	4	48	1	0	0
2	symmetrical	Baseline	no	4	49	1	0	0
2	symmetrical	Baseline	no	4	50	1	0	0
2	symmetrical	Baseline	no	4	51	1	0	0
2	symmetrical	Baseline	no	4	52	1	0	0
2	symmetrical	Baseline	no	4	53	1	0	0
2	symmetrical	Baseline	no	4	54	1	0	0
2	symmetrical	Baseline	no	4	55	1	0	0
2	symmetrical	Baseline	no	4	56	1	0	0
2	symmetrical	Baseline	no	4	57	1	0	0
2	symmetrical	Baseline	no	4	58	1	0	0
2	symmetrical	Baseline	no	4	59	1	0	0
2	symmetrical	Baseline	no	4	60	1	0	0
3	symmetrical	Baseline	no	1	1	1	0	0
3	symmetrical	Baseline	no	1	2	1	0	0
3	symmetrical	Baseline	no	1	3	1	0	0
3	symmetrical	Baseline	no	1	4	1	0	0
3	symmetrical	Baseline	no	1	5	1	0	0
3	symmetrical	Baseline	no	1	6	1	0	0
3	symmetrical	Baseline	no	1	7	1	0	0
3	symmetrical	Baseline	no	1	8	1	0	0
3	symmetrical	Baseline	no	1	9	1	0	0
3	symmetrical	Baseline	no	1	10	1	0	0
3	symmetrical	Baseline	no	1	11	1	0	0
3	symmetrical	Baseline	no	1	12	1	0	0
3	symmetrical	Baseline	no	1	13	1	0	0
3	symmetrical	Baseline	no	1	14	1	0	0
3	symmetrical	Baseline	no	1	15	1	0	0
3	symmetrical	Baseline	no	1	16	1	0	0
3	symmetrical	Baseline	no	2	17	1	0	0
3	symmetrical	Baseline	no	2	18	1	0	0
3	symmetrical	Baseline	no	2	19	1	0	0
3	symmetrical	Baseline	no	2	20	1	0	0
3	symmetrical	Baseline	no	2	21	1	0	0
3	symmetrical	Baseline	no	2	22	1	0	0
3	symmetrical	Baseline	no	2	23	1	0	0
3	symmetrical	Baseline	no	2	24	1	0	0
3	symmetrical	Baseline	no	2	25	1	0	0
3	symmetrical	Baseline	no	2	26	1	0	0
3	symmetrical	Baseline	no	2	27	1	0	0
3	symmetrical	Baseline	no	2	28	1	0	0
3	symmetrical	Baseline	no	2	29	1	0	0
3	symmetrical	Baseline	no	2	30	1	0	0
3	symmetrical	Baseline	no	2	31	1	0	0
3	symmetrical	Baseline	no	3	32	1	0	0
3	symmetrical	Baseline	no	3	33	1	0	0
3	symmetrical	Baseline	no	3	34	1	0	0
3	symmetrical	Baseline	no	3	35	1	0	0
3	symmetrical	Baseline	no	3	36	1	0	0
3	symmetrical	Baseline	no	3	37	1	0	0
3	symmetrical	Baseline	no	3	38	1	0	0
3	symmetrical	Baseline	no	3	39	1	0	0
3	symmetrical	Baseline	no	3	40	1	0	0
3	symmetrical	Baseline	no	3	41	1	0	0
3	symmetrical	Baseline	no	3	42	1	0	0
3	symmetrical	Baseline	no	3	43	1	0	0
3	symmetrical	Baseline	no	3	44	1	0	0
3	symmetrical	Baseline	no	3	45	1	0	0
3	symmetrical	Baseline	no	3	46	1	0	0
3	symmetrical	Baseline	no	3	47	0	1	0
3	symmetrical	Baseline	no	4	48	1	0	0
3	symmetrical	Baseline	no	4	49	1	0	0
3	symmetrical	Baseline	no	4	50	1	0	0
3	symmetrical	Baseline	no	4	51	1	0	0
3	symmetrical	Baseline	no	4	52	1	0	0
3	symmetrical	Baseline	no	4	53	1	0	0
3	symmetrical	Baseline	no	4	54	1	0	0
3	symmetrical	Baseline	no	4	55	1	0	0
3	symmetrical	Baseline	no	4	56	1	0	0
3	symmetrical	Baseline	no	4	57	1	0	0
3	symmetrical	Baseline	no	4	58	1	0	0
3	symmetrical	Baseline	no	4	59	1	0	0
3	symmetrical	Baseline	no	4	60	1	0	0
3	symmetrical	Baseline	no	4	61	1	0	0
3	symmetrical	Baseline	no	4	62	1	0	0
3	symmetrical	Baseline	no	4	63	1	0	0
4	symmetrical	Baseline	no	1	1	0	1	0
4	symmetrical	Baseline	no	1	2	1	0	0
4	symmetrical	Baseline	no	1	3	1	0	0
4	symmetrical	Baseline	no	1	4	1	0	0
4	symmetrical	Baseline	no	1	5	1	0	0
4	symmetrical	Baseline	no	1	6	1	0	0
4	symmetrical	Baseline	no	1	7	1	0	0
4	symmetrical	Baseline	no	1	8	1	0	0
4	symmetrical	Baseline	no	1	9	1	0	0
4	symmetrical	Baseline	no	1	10	1	0	0
4	symmetrical	Baseline	no	1	11	1	0	0
4	symmetrical	Baseline	no	1	12	1	0	0
4	symmetrical	Baseline	no	1	13	1	0	0
4	symmetrical	Baseline	no	1	14	1	0	0
4	symmetrical	Baseline	no	1	15	1	0	0
4	symmetrical	Baseline	no	1	16	1	0	0
4	symmetrical	Baseline	no	2	17	0	1	0
4	symmetrical	Baseline	no	2	18	1	0	0
4	symmetrical	Baseline	no	2	19	1	0	0
4	symmetrical	Baseline	no	2	20	1	0	0
4	symmetrical	Baseline	no	2	21	1	0	0
4	symmetrical	Baseline	no	2	22	1	0	0
4	symmetrical	Baseline	no	2	23	1	0	0
4	symmetrical	Baseline	no	2	24	1	0	0
4	symmetrical	Baseline	no	2	25	1	0	0
4	symmetrical	Baseline	no	2	26	1	0	0
4	symmetrical	Baseline	no	2	27	1	0	0
4	symmetrical	Baseline	no	2	28	1	0	0
4	symmetrical	Baseline	no	2	29	1	0	0
4	symmetrical	Baseline	no	2	30	1	0	0
4	symmetrical	Baseline	no	3	31	1	0	0
4	symmetrical	Baseline	no	3	32	1	0	0
4	symmetrical	Baseline	no	3	33	1	0	0
4	symmetrical	Baseline	no	3	34	1	0	0
4	symmetrical	Baseline	no	3	35	1	0	0
4	symmetrical	Baseline	no	3	36	1	0	0
4	symmetrical	Baseline	no	3	37	1	0	0
4	symmetrical	Baseline	no	3	38	1	0	0
4	symmetrical	Baseline	no	3	39	1	0	0
4	symmetrical	Baseline	no	3	40	1	0	0
4	symmetrical	Baseline	no	3	41	1	0	0
4	symmetrical	Baseline	no	3	42	1	0	0
4	symmetrical	Baseline	no	3	43	1	0	0
4	symmetrical	Baseline	no	3	44	0	1	0
4	symmetrical	Baseline	no	3	45	1	0	0
4	symmetrical	Baseline	no	3	46	1	0	0
4	symmetrical	Baseline	no	4	47	1	0	0
4	symmetrical	Baseline	no	4	48	1	0	0
4	symmetrical	Baseline	no	4	49	1	0	0
4	symmetrical	Baseline	no	4	50	1	0	0
4	symmetrical	Baseline	no	4	51	1	0	0
4	symmetrical	Baseline	no	4	52	1	0	0
4	symmetrical	Baseline	no	4	53	1	0	0
4	symmetrical	Baseline	no	4	54	1	0	0
4	symmetrical	Baseline	no	4	55	1	0	0
4	symmetrical	Baseline	no	4	56	1	0	0
4	symmetrical	Baseline	no	4	57	1	0	0
4	symmetrical	Baseline	no	4	58	1	0	0
4	symmetrical	Baseline	no	4	59	1	0	0
4	symmetrical	Baseline	no	4	60	1	0	0
4	symmetrical	Baseline	no	4	61	1	0	0
4	symmetrical	Baseline	no	4	62	1	0	0
5	symmetrical	Baseline	no	1	1	1	0	0
5	symmetrical	Baseline	no	1	2	1	0	0
5	symmetrical	Baseline	no	1	3	1	0	0
5	symmetrical	Baseline	no	1	4	1	0	0
5	symmetrical	Baseline	no	1	5	1	0	0
5	symmetrical	Baseline	no	1	6	1	0	0
5	symmetrical	Baseline	no	1	7	1	0	0
5	symmetrical	Baseline	no	1	8	1	0	0
5	symmetrical	Baseline	no	1	9	1	0	0
5	symmetrical	Baseline	no	1	10	1	0	0
5	symmetrical	Baseline	no	1	11	1	0	0
5	symmetrical	Baseline	no	1	12	1	0	0
5	symmetrical	Baseline	no	1	13	1	0	0
5	symmetrical	Baseline	no	1	14	1	0	0
5	symmetrical	Baseline	no	1	15	1	0	0
5	symmetrical	Baseline	no	1	16	1	0	0
5	symmetrical	Baseline	no	2	17	1	0	0
5	symmetrical	Baseline	no	2	18	1	0	0
5	symmetrical	Baseline	no	2	19	1	0	0
5	symmetrical	Baseline	no	2	20	1	0	0
5	symmetrical	Baseline	no	2	21	1	0	0
5	symmetrical	Baseline	no	2	22	1	0	0
5	symmetrical	Baseline	no	2	23	1	0	0
5	symmetrical	Baseline	no	2	24	1	0	0
5	symmetrical	Baseline	no	2	25	1	0	0
5	symmetrical	Baseline	no	2	26	1	0	0
5	symmetrical	Baseline	no	2	27	1	0	0
5	symmetrical	Baseline	no	2	28	1	0	0
5	symmetrical	Baseline	no	2	29	1	0	0
5	symmetrical	Baseline	no	2	30	1	0	0
5	symmetrical	Baseline	no	2	31	1	0	0
5	symmetrical	Baseline	no	3	32	1	0	0
5	symmetrical	Baseline	no	3	33	1	0	0
5	symmetrical	Baseline	no	3	34	1	0	0
5	symmetrical	Baseline	no	3	35	1	0	0
5	symmetrical	Baseline	no	3	36	1	0	0
5	symmetrical	Baseline	no	3	37	1	0	0
5	symmetrical	Baseline	no	3	38	1	0	0
5	symmetrical	Baseline	no	3	39	1	0	0
5	symmetrical	Baseline	no	3	40	1	0	0
5	symmetrical	Baseline	no	3	41	1	0	0
5	symmetrical	Baseline	no	3	42	1	0	0
5	symmetrical	Baseline	no	3	43	1	0	0
5	symmetrical	Baseline	no	3	44	1	0	0
5	symmetrical	Baseline	no	3	45	1	0	0
5	symmetrical	Baseline	no	3	46	1	0	0
5	symmetrical	Baseline	no	3	47	1	0	0
5	symmetrical	Baseline	no	4	48	1	0	0
5	symmetrical	Baseline	no	4	49	1	0	0
5	symmetrical	Baseline	no	4	50	1	0	0
5	symmetrical	Baseline	no	4	51	1	0	0
5	symmetrical	Baseline	no	4	52	1	0	0
5	symmetrical	Baseline	no	4	53	1	0	0
5	symmetrical	Baseline	no	4	54	1	0	0
5	symmetrical	Baseline	no	4	55	1	0	0
5	symmetrical	Baseline	no	4	56	1	0	0
5	symmetrical	Baseline	no	4	57	1	0	0
5	symmetrical	Baseline	no	4	58	1	0	0
5	symmetrical	Baseline	no	4	59	1	0	0
5	symmetrical	Baseline	no	4	60	1	0	0
5	symmetrical	Baseline	no	4	61	1	0	0
5	symmetrical	Baseline	no	4	62	1	0	0
5	symmetrical	Baseline	no	4	63	1	0	0
6	symmetrical	Baseline	no	1	1	1	0	0
6	symmetrical	Baseline	no	1	2	1	0	0
6	symmetrical	Baseline	no	1	3	1	0	0
6	symmetrical	Baseline	no	1	4	1	0	0
6	symmetrical	Baseline	no	1	5	1	0	0
6	symmetrical	Baseline	no	1	6	1	0	0
6	symmetrical	Baseline	no	1	7	1	0	0
6	symmetrical	Baseline	no	1	8	1	0	0
6	symmetrical	Baseline	no	1	9	1	0	0
6	symmetrical	Baseline	no	1	10	1	0	0
6	symmetrical	Baseline	no	1	11	1	0	0
6	symmetrical	Baseline	no	1	12	1	0	0
6	symmetrical	Baseline	no	1	13	1	0	0
6	symmetrical	Baseline	no	1	14	1	0	0
6	symmetrical	Baseline	no	1	15	1	0	0
6	symmetrical	Baseline	no	2	16	1	0	0
6	symmetrical	Baseline	no	2	17	1	0	0
6	symmetrical	Baseline	no	2	18	1	0	0
6	symmetrical	Baseline	no	2	19	1	0	0
6	symmetrical	Baseline	no	2	20	1	0	0
6	symmetrical	Baseline	no	2	21	1	0	0
6	symmetrical	Baseline	no	2	22	1	0	0
6	symmetrical	Baseline	no	2	23	1	0	0
6	symmetrical	Baseline	no	2	24	1	0	0
6	symmetrical	Baseline	no	2	25	1	0	0
6	symmetrical	Baseline	no	2	26	1	0	0
6	symmetrical	Baseline	no	2	27	1	0	0
6	symmetrical	Baseline	no	2	28	1	0	0
6	symmetrical	Baseline	no	2	29	1	0	0
6	symmetrical	Baseline	no	2	30	1	0	0
6	symmetrical	Baseline	no	2	31	1	0	0
6	symmetrical	Baseline	no	2	32	1	0	0
6	symmetrical	Baseline	no	3	33	1	0	0
6	symmetrical	Baseline	no	3	34	1	0	0
6	symmetrical	Baseline	no	3	35	1	0	0
6	symmetrical	Baseline	no	3	36	1	0	0
6	symmetrical	Baseline	no	3	37	1	0	0
6	symmetrical	Baseline	no	3	38	1	0	0
6	symmetrical	Baseline	no	3	39	1	0	0
6	symmetrical	Baseline	no	3	40	1	0	0
6	symmetrical	Baseline	no	3	41	1	0	0
6	symmetrical	Baseline	no	3	42	1	0	0
6	symmetrical	Baseline	no	3	43	1	0	0
6	symmetrical	Baseline	no	3	44	1	0	0
6	symmetrical	Baseline	no	3	45	1	0	0
6	symmetrical	Baseline	no	3	46	1	0	0
6	symmetrical	Baseline	no	3	47	1	0	0
6	symmetrical	Baseline	no	3	48	1	0	0
6	symmetrical	Baseline	no	4	49	1	0	0
6	symmetrical	Baseline	no	4	50	1	0	0
6	symmetrical	Baseline	no	4	51	1	0	0
6	symmetrical	Baseline	no	4	52	1	0	0
6	symmetrical	Baseline	no	4	53	1	0	0
6	symmetrical	Baseline	no	4	54	1	0	0
6	symmetrical	Baseline	no	4	55	1	0	0
6	symmetrical	Baseline	no	4	56	1	0	0
6	symmetrical	Baseline	no	4	57	1	0	0
6	symmetrical	Baseline	no	4	58	1	0	0
6	symmetrical	Baseline	no	4	59	1	0	0
6	symmetrical	Baseline	no	4	60	1	0	0
6	symmetrical	Baseline	no	4	61	1	0	0
6	symmetrical	Baseline	no	4	62	1	0	0
6	symmetrical	Baseline	no	4	63	1	0	0
6	symmetrical	Baseline	no	4	64	1	0	0
7	symmetrical	Baseline	no	1	1	1	0	0
7	symmetrical	Baseline	no	1	2	0	1	0
7	symmetrical	Baseline	no	1	3	1	0	0
7	symmetrical	Baseline	no	1	4	1	0	0
7	symmetrical	Baseline	no	1	5	1	0	0
7	symmetrical	Baseline	no	1	6	1	0	0
7	symmetrical	Baseline	no	1	7	1	0	0
7	symmetrical	Baseline	no	1	8	1	0	0
7	symmetrical	Baseline	no	1	9	1	0	0
7	symmetrical	Baseline	no	1	10	1	0	0
7	symmetrical	Baseline	no	1	11	1	0	0
7	symmetrical	Baseline	no	1	12	1	0	0
7	symmetrical	Baseline	no	1	13	1	0	0
7	symmetrical	Baseline	no	1	14	1	0	0
7	symmetrical	Baseline	no	1	15	1	0	0
7	symmetrical	Baseline	no	2	16	1	0	0
7	symmetrical	Baseline	no	2	17	1	0	0
7	symmetrical	Baseline	no	2	18	1	0	0
7	symmetrical	Baseline	no	2	19	1	0	0
7	symmetrical	Baseline	no	2	20	1	0	0
7	symmetrical	Baseline	no	2	21	1	0	0
7	symmetrical	Baseline	no	2	22	1	0	0
7	symmetrical	Baseline	no	2	23	1	0	0
7	symmetrical	Baseline	no	2	24	1	0	0
7	symmetrical	Baseline	no	2	25	1	0	0
7	symmetrical	Baseline	no	2	26	1	0	0
7	symmetrical	Baseline	no	2	27	1	0	0
7	symmetrical	Baseline	no	2	28	1	0	0
7	symmetrical	Baseline	no	2	29	1	0	0
7	symmetrical	Baseline	no	2	30	1	0	0
7	symmetrical	Baseline	no	2	31	1	0	0
7	symmetrical	Baseline	no	3	32	1	0	0
7	symmetrical	Baseline	no	3	33	1	0	0
7	symmetrical	Baseline	no	3	34	1	0	0
7	symmetrical	Baseline	no	3	35	1	0	0
7	symmetrical	Baseline	no	3	36	1	0	0
7	symmetrical	Baseline	no	3	37	1	0	0
7	symmetrical	Baseline	no	3	38	1	0	0
7	symmetrical	Baseline	no	3	39	1	0	0
7	symmetrical	Baseline	no	3	40	1	0	0
7	symmetrical	Baseline	no	3	41	1	0	0
7	symmetrical	Baseline	no	3	42	1	0	0
7	symmetrical	Baseline	no	3	43	1	0	0
7	symmetrical	Baseline	no	3	44	1	0	0
7	symmetrical	Baseline	no	3	45	1	0	0
7	symmetrical	Baseline	no	3	46	1	0	0
7	symmetrical	Baseline	no	3	47	1	0	0
7	symmetrical	Baseline	no	3	48	1	0	0
7	symmetrical	Baseline	no	4	49	1	0	0
7	symmetrical	Baseline	no	4	50	1	0	0
7	symmetrical	Baseline	no	4	51	1	0	0
7	symmetrical	Baseline	no	4	52	1	0	0
7	symmetrical	Baseline	no	4	53	1	0	0
7	symmetrical	Baseline	no	4	54	1	0	0
7	symmetrical	Baseline	no	4	55	1	0	0
7	symmetrical	Baseline	no	4	56	1	0	0
7	symmetrical	Baseline	no	4	57	1	0	0
7	symmetrical	Baseline	no	4	58	1	0	0
7	symmetrical	Baseline	no	4	59	1	0	0
7	symmetrical	Baseline	no	4	60	1	0	0
7	symmetrical	Baseline	no	4	61	1	0	0
7	symmetrical	Baseline	no	4	62	1	0	0
7	symmetrical	Baseline	no	4	63	1	0	0
7	symmetrical	Baseline	no	4	64	1	0	0
1	symmetrical	DREADDs (-CNO)	no	1	1	1	0	0
1	symmetrical	DREADDs (-CNO)	no	1	2	1	0	0
1	symmetrical	DREADDs (-CNO)	no	1	3	1	0	0
1	symmetrical	DREADDs (-CNO)	no	1	4	1	0	0
1	symmetrical	DREADDs (-CNO)	no	1	5	1	0	0
1	symmetrical	DREADDs (-CNO)	no	1	6	1	0	0
1	symmetrical	DREADDs (-CNO)	no	1	7	1	0	0
1	symmetrical	DREADDs (-CNO)	no	1	8	1	0	0
1	symmetrical	DREADDs (-CNO)	no	1	9	1	0	0
1	symmetrical	DREADDs (-CNO)	no	1	10	1	0	0
1	symmetrical	DREADDs (-CNO)	no	1	11	1	0	0
1	symmetrical	DREADDs (-CNO)	no	1	12	1	0	0
1	symmetrical	DREADDs (-CNO)	no	1	13	1	0	0
1	symmetrical	DREADDs (-CNO)	no	1	14	1	0	0
1	symmetrical	DREADDs (-CNO)	no	1	15	1	0	0
1	symmetrical	DREADDs (-CNO)	no	2	16	1	0	0
1	symmetrical	DREADDs (-CNO)	no	2	17	1	0	0
1	symmetrical	DREADDs (-CNO)	no	2	18	1	0	0
1	symmetrical	DREADDs (-CNO)	no	2	19	1	0	0
1	symmetrical	DREADDs (-CNO)	no	2	20	1	0	0
1	symmetrical	DREADDs (-CNO)	no	2	21	1	0	0
1	symmetrical	DREADDs (-CNO)	no	2	22	1	0	0
1	symmetrical	DREADDs (-CNO)	no	2	23	1	0	0
1	symmetrical	DREADDs (-CNO)	no	2	24	1	0	0
1	symmetrical	DREADDs (-CNO)	no	2	25	1	0	0
1	symmetrical	DREADDs (-CNO)	no	2	26	1	0	0
1	symmetrical	DREADDs (-CNO)	no	2	27	1	0	0
1	symmetrical	DREADDs (-CNO)	no	3	28	1	0	0
1	symmetrical	DREADDs (-CNO)	no	3	29	1	0	0
1	symmetrical	DREADDs (-CNO)	no	3	30	1	0	0
1	symmetrical	DREADDs (-CNO)	no	3	31	1	0	0
1	symmetrical	DREADDs (-CNO)	no	3	32	1	0	0
1	symmetrical	DREADDs (-CNO)	no	3	33	1	0	0
1	symmetrical	DREADDs (-CNO)	no	3	34	1	0	0
1	symmetrical	DREADDs (-CNO)	no	3	35	1	0	0
1	symmetrical	DREADDs (-CNO)	no	3	36	1	0	0
1	symmetrical	DREADDs (-CNO)	no	3	37	1	0	0
1	symmetrical	DREADDs (-CNO)	no	3	38	1	0	0
1	symmetrical	DREADDs (-CNO)	no	3	39	1	0	0
1	symmetrical	DREADDs (-CNO)	no	3	40	1	0	0
1	symmetrical	DREADDs (-CNO)	no	3	41	1	0	0
1	symmetrical	DREADDs (-CNO)	no	4	42	1	0	0
1	symmetrical	DREADDs (-CNO)	no	4	43	1	0	0
1	symmetrical	DREADDs (-CNO)	no	4	44	1	0	0
1	symmetrical	DREADDs (-CNO)	no	4	45	1	0	0
1	symmetrical	DREADDs (-CNO)	no	4	46	1	0	0
1	symmetrical	DREADDs (-CNO)	no	4	47	1	0	0
1	symmetrical	DREADDs (-CNO)	no	4	48	1	0	0
1	symmetrical	DREADDs (-CNO)	no	4	49	1	0	0
1	symmetrical	DREADDs (-CNO)	no	4	50	1	0	0
1	symmetrical	DREADDs (-CNO)	no	4	51	1	0	0
1	symmetrical	DREADDs (-CNO)	no	4	52	1	0	0
1	symmetrical	DREADDs (-CNO)	no	4	53	1	0	0
1	symmetrical	DREADDs (-CNO)	no	4	54	1	0	0
1	symmetrical	DREADDs (-CNO)	no	4	55	1	0	0
1	symmetrical	DREADDs (-CNO)	no	4	56	1	0	0
2	symmetrical	DREADDs (-CNO)	no	1	1	1	0	0
2	symmetrical	DREADDs (-CNO)	no	1	2	1	0	0
2	symmetrical	DREADDs (-CNO)	no	1	3	1	0	0
2	symmetrical	DREADDs (-CNO)	no	1	4	1	0	0
2	symmetrical	DREADDs (-CNO)	no	1	5	1	0	0
2	symmetrical	DREADDs (-CNO)	no	1	6	1	0	0
2	symmetrical	DREADDs (-CNO)	no	1	7	1	0	0
2	symmetrical	DREADDs (-CNO)	no	1	8	1	0	0
2	symmetrical	DREADDs (-CNO)	no	1	9	1	0	0
2	symmetrical	DREADDs (-CNO)	no	1	10	1	0	0
2	symmetrical	DREADDs (-CNO)	no	1	11	1	0	0
2	symmetrical	DREADDs (-CNO)	no	1	12	1	0	0
2	symmetrical	DREADDs (-CNO)	no	1	13	1	0	0
2	symmetrical	DREADDs (-CNO)	no	1	14	1	0	0
2	symmetrical	DREADDs (-CNO)	no	2	15	1	0	0
2	symmetrical	DREADDs (-CNO)	no	2	16	1	0	0
2	symmetrical	DREADDs (-CNO)	no	2	17	1	0	0
2	symmetrical	DREADDs (-CNO)	no	2	18	1	0	0
2	symmetrical	DREADDs (-CNO)	no	2	19	1	0	0
2	symmetrical	DREADDs (-CNO)	no	2	20	1	0	0
2	symmetrical	DREADDs (-CNO)	no	2	21	1	0	0
2	symmetrical	DREADDs (-CNO)	no	2	22	1	0	0
2	symmetrical	DREADDs (-CNO)	no	2	23	1	0	0
2	symmetrical	DREADDs (-CNO)	no	2	24	1	0	0
2	symmetrical	DREADDs (-CNO)	no	2	25	1	0	0
2	symmetrical	DREADDs (-CNO)	no	2	26	1	0	0
2	symmetrical	DREADDs (-CNO)	no	2	27	1	0	0
2	symmetrical	DREADDs (-CNO)	no	2	28	1	0	0
2	symmetrical	DREADDs (-CNO)	no	2	29	1	0	0
2	symmetrical	DREADDs (-CNO)	no	3	30	1	0	0
2	symmetrical	DREADDs (-CNO)	no	3	31	1	0	0
2	symmetrical	DREADDs (-CNO)	no	3	32	1	0	0
2	symmetrical	DREADDs (-CNO)	no	3	33	1	0	0
2	symmetrical	DREADDs (-CNO)	no	3	34	1	0	0
2	symmetrical	DREADDs (-CNO)	no	3	35	1	0	0
2	symmetrical	DREADDs (-CNO)	no	3	36	1	0	0
2	symmetrical	DREADDs (-CNO)	no	3	37	1	0	0
2	symmetrical	DREADDs (-CNO)	no	3	38	1	0	0
2	symmetrical	DREADDs (-CNO)	no	3	39	1	0	0
2	symmetrical	DREADDs (-CNO)	no	3	40	1	0	0
2	symmetrical	DREADDs (-CNO)	no	3	41	1	0	0
2	symmetrical	DREADDs (-CNO)	no	3	42	1	0	0
2	symmetrical	DREADDs (-CNO)	no	3	43	1	0	0
2	symmetrical	DREADDs (-CNO)	no	4	44	1	0	0
2	symmetrical	DREADDs (-CNO)	no	4	45	1	0	0
2	symmetrical	DREADDs (-CNO)	no	4	46	1	0	0
2	symmetrical	DREADDs (-CNO)	no	4	47	1	0	0
2	symmetrical	DREADDs (-CNO)	no	4	48	1	0	0
2	symmetrical	DREADDs (-CNO)	no	4	49	1	0	0
2	symmetrical	DREADDs (-CNO)	no	4	50	1	0	0
2	symmetrical	DREADDs (-CNO)	no	4	51	1	0	0
2	symmetrical	DREADDs (-CNO)	no	4	52	1	0	0
2	symmetrical	DREADDs (-CNO)	no	4	53	1	0	0
2	symmetrical	DREADDs (-CNO)	no	4	54	1	0	0
2	symmetrical	DREADDs (-CNO)	no	4	55	1	0	0
2	symmetrical	DREADDs (-CNO)	no	4	56	1	0	0
3	symmetrical	DREADDs (-CNO)	no	1	1	1	0	0
3	symmetrical	DREADDs (-CNO)	no	1	2	1	0	0
3	symmetrical	DREADDs (-CNO)	no	1	3	1	0	0
3	symmetrical	DREADDs (-CNO)	no	1	4	1	0	0
3	symmetrical	DREADDs (-CNO)	no	1	5	1	0	0
3	symmetrical	DREADDs (-CNO)	no	1	6	1	0	0
3	symmetrical	DREADDs (-CNO)	no	1	7	1	0	0
3	symmetrical	DREADDs (-CNO)	no	1	8	1	0	0
3	symmetrical	DREADDs (-CNO)	no	1	9	1	0	0
3	symmetrical	DREADDs (-CNO)	no	1	10	1	0	0
3	symmetrical	DREADDs (-CNO)	no	1	11	1	0	0
3	symmetrical	DREADDs (-CNO)	no	1	12	1	0	0
3	symmetrical	DREADDs (-CNO)	no	1	13	1	0	0
3	symmetrical	DREADDs (-CNO)	no	1	14	1	0	0
3	symmetrical	DREADDs (-CNO)	no	2	15	1	0	0
3	symmetrical	DREADDs (-CNO)	no	2	16	1	0	0
3	symmetrical	DREADDs (-CNO)	no	2	17	0	1	0
3	symmetrical	DREADDs (-CNO)	no	2	18	1	0	0
3	symmetrical	DREADDs (-CNO)	no	2	19	1	0	0
3	symmetrical	DREADDs (-CNO)	no	2	20	1	0	0
3	symmetrical	DREADDs (-CNO)	no	2	21	1	0	0
3	symmetrical	DREADDs (-CNO)	no	2	22	1	0	0
3	symmetrical	DREADDs (-CNO)	no	2	23	1	0	0
3	symmetrical	DREADDs (-CNO)	no	2	24	1	0	0
3	symmetrical	DREADDs (-CNO)	no	2	25	1	0	0
3	symmetrical	DREADDs (-CNO)	no	2	26	1	0	0
3	symmetrical	DREADDs (-CNO)	no	2	27	1	0	0
3	symmetrical	DREADDs (-CNO)	no	3	28	1	0	0
3	symmetrical	DREADDs (-CNO)	no	3	29	1	0	0
3	symmetrical	DREADDs (-CNO)	no	3	30	1	0	0
3	symmetrical	DREADDs (-CNO)	no	3	31	1	0	0
3	symmetrical	DREADDs (-CNO)	no	3	32	1	0	0
3	symmetrical	DREADDs (-CNO)	no	3	33	1	0	0
3	symmetrical	DREADDs (-CNO)	no	3	34	1	0	0
3	symmetrical	DREADDs (-CNO)	no	3	35	1	0	0
3	symmetrical	DREADDs (-CNO)	no	3	36	1	0	0
3	symmetrical	DREADDs (-CNO)	no	3	37	1	0	0
3	symmetrical	DREADDs (-CNO)	no	3	38	1	0	0
3	symmetrical	DREADDs (-CNO)	no	3	39	1	0	0
3	symmetrical	DREADDs (-CNO)	no	3	40	1	0	0
3	symmetrical	DREADDs (-CNO)	no	3	41	1	0	0
3	symmetrical	DREADDs (-CNO)	no	4	42	1	0	0
3	symmetrical	DREADDs (-CNO)	no	4	43	1	0	0
3	symmetrical	DREADDs (-CNO)	no	4	44	1	0	0
3	symmetrical	DREADDs (-CNO)	no	4	45	1	0	0
3	symmetrical	DREADDs (-CNO)	no	4	46	1	0	0
3	symmetrical	DREADDs (-CNO)	no	4	47	1	0	0
3	symmetrical	DREADDs (-CNO)	no	4	48	1	0	0
3	symmetrical	DREADDs (-CNO)	no	4	49	1	0	0
3	symmetrical	DREADDs (-CNO)	no	4	50	1	0	0
3	symmetrical	DREADDs (-CNO)	no	4	51	1	0	0
3	symmetrical	DREADDs (-CNO)	no	4	52	1	0	0
3	symmetrical	DREADDs (-CNO)	no	4	53	1	0	0
3	symmetrical	DREADDs (-CNO)	no	4	54	1	0	0
3	symmetrical	DREADDs (-CNO)	no	4	55	1	0	0
3	symmetrical	DREADDs (-CNO)	no	4	56	1	0	0
3	symmetrical	DREADDs (-CNO)	no	4	57	1	0	0
3	symmetrical	DREADDs (-CNO)	no	4	58	1	0	0
4	symmetrical	DREADDs (-CNO)	no	1	1	0	1	0
4	symmetrical	DREADDs (-CNO)	no	1	2	0	0	1
4	symmetrical	DREADDs (-CNO)	no	1	3	1	0	0
4	symmetrical	DREADDs (-CNO)	no	1	4	1	0	0
4	symmetrical	DREADDs (-CNO)	no	1	5	1	0	0
4	symmetrical	DREADDs (-CNO)	no	1	6	1	0	0
4	symmetrical	DREADDs (-CNO)	no	1	7	0	1	0
4	symmetrical	DREADDs (-CNO)	no	1	8	1	0	0
4	symmetrical	DREADDs (-CNO)	no	1	9	1	0	0
4	symmetrical	DREADDs (-CNO)	no	1	10	1	0	0
4	symmetrical	DREADDs (-CNO)	no	1	11	1	0	0
4	symmetrical	DREADDs (-CNO)	no	1	12	1	0	0
4	symmetrical	DREADDs (-CNO)	no	1	13	1	0	0
4	symmetrical	DREADDs (-CNO)	no	2	14	1	0	0
4	symmetrical	DREADDs (-CNO)	no	2	15	1	0	0
4	symmetrical	DREADDs (-CNO)	no	2	16	1	0	0
4	symmetrical	DREADDs (-CNO)	no	2	17	1	0	0
4	symmetrical	DREADDs (-CNO)	no	2	18	1	0	0
4	symmetrical	DREADDs (-CNO)	no	2	19	1	0	0
4	symmetrical	DREADDs (-CNO)	no	2	20	1	0	0
4	symmetrical	DREADDs (-CNO)	no	2	21	1	0	0
4	symmetrical	DREADDs (-CNO)	no	2	22	1	0	0
4	symmetrical	DREADDs (-CNO)	no	2	23	1	0	0
4	symmetrical	DREADDs (-CNO)	no	2	24	1	0	0
4	symmetrical	DREADDs (-CNO)	no	2	25	1	0	0
4	symmetrical	DREADDs (-CNO)	no	3	26	1	0	0
4	symmetrical	DREADDs (-CNO)	no	3	27	1	0	0
4	symmetrical	DREADDs (-CNO)	no	3	28	1	0	0
4	symmetrical	DREADDs (-CNO)	no	3	29	1	0	0
4	symmetrical	DREADDs (-CNO)	no	3	30	1	0	0
4	symmetrical	DREADDs (-CNO)	no	3	31	1	0	0
4	symmetrical	DREADDs (-CNO)	no	3	32	1	0	0
4	symmetrical	DREADDs (-CNO)	no	3	33	1	0	0
4	symmetrical	DREADDs (-CNO)	no	3	34	1	0	0
4	symmetrical	DREADDs (-CNO)	no	3	35	1	0	0
4	symmetrical	DREADDs (-CNO)	no	3	36	1	0	0
4	symmetrical	DREADDs (-CNO)	no	3	37	1	0	0
4	symmetrical	DREADDs (-CNO)	no	3	38	1	0	0
4	symmetrical	DREADDs (-CNO)	no	3	39	1	0	0
4	symmetrical	DREADDs (-CNO)	no	4	40	1	0	0
4	symmetrical	DREADDs (-CNO)	no	4	41	1	0	0
4	symmetrical	DREADDs (-CNO)	no	4	42	1	0	0
4	symmetrical	DREADDs (-CNO)	no	4	43	1	0	0
4	symmetrical	DREADDs (-CNO)	no	4	44	1	0	0
4	symmetrical	DREADDs (-CNO)	no	4	45	1	0	0
4	symmetrical	DREADDs (-CNO)	no	4	46	1	0	0
4	symmetrical	DREADDs (-CNO)	no	4	47	1	0	0
4	symmetrical	DREADDs (-CNO)	no	4	48	1	0	0
4	symmetrical	DREADDs (-CNO)	no	4	49	1	0	0
4	symmetrical	DREADDs (-CNO)	no	4	50	0	0	1
4	symmetrical	DREADDs (-CNO)	no	4	51	1	0	0
4	symmetrical	DREADDs (-CNO)	no	4	52	1	0	0
4	symmetrical	DREADDs (-CNO)	no	4	53	1	0	0
4	symmetrical	DREADDs (-CNO)	no	4	54	1	0	0
5	symmetrical	DREADDs (-CNO)	no	1	1	1	0	0
5	symmetrical	DREADDs (-CNO)	no	1	2	1	0	0
5	symmetrical	DREADDs (-CNO)	no	1	3	1	0	0
5	symmetrical	DREADDs (-CNO)	no	1	4	1	0	0
5	symmetrical	DREADDs (-CNO)	no	1	5	1	0	0
5	symmetrical	DREADDs (-CNO)	no	1	6	1	0	0
5	symmetrical	DREADDs (-CNO)	no	1	7	1	0	0
5	symmetrical	DREADDs (-CNO)	no	1	8	1	0	0
5	symmetrical	DREADDs (-CNO)	no	1	9	1	0	0
5	symmetrical	DREADDs (-CNO)	no	1	10	1	0	0
5	symmetrical	DREADDs (-CNO)	no	1	11	1	0	0
5	symmetrical	DREADDs (-CNO)	no	1	12	1	0	0
5	symmetrical	DREADDs (-CNO)	no	1	13	1	0	0
5	symmetrical	DREADDs (-CNO)	no	1	14	1	0	0
5	symmetrical	DREADDs (-CNO)	no	1	15	1	0	0
5	symmetrical	DREADDs (-CNO)	no	2	16	1	0	0
5	symmetrical	DREADDs (-CNO)	no	2	17	1	0	0
5	symmetrical	DREADDs (-CNO)	no	2	18	1	0	0
5	symmetrical	DREADDs (-CNO)	no	2	19	1	0	0
5	symmetrical	DREADDs (-CNO)	no	2	20	1	0	0
5	symmetrical	DREADDs (-CNO)	no	2	21	0	0	1
5	symmetrical	DREADDs (-CNO)	no	2	22	1	0	0
5	symmetrical	DREADDs (-CNO)	no	2	23	1	0	0
5	symmetrical	DREADDs (-CNO)	no	2	24	1	0	0
5	symmetrical	DREADDs (-CNO)	no	2	25	1	0	0
5	symmetrical	DREADDs (-CNO)	no	2	26	1	0	0
5	symmetrical	DREADDs (-CNO)	no	2	27	1	0	0
5	symmetrical	DREADDs (-CNO)	no	2	28	1	0	0
5	symmetrical	DREADDs (-CNO)	no	2	29	1	0	0
5	symmetrical	DREADDs (-CNO)	no	3	30	1	0	0
5	symmetrical	DREADDs (-CNO)	no	3	31	1	0	0
5	symmetrical	DREADDs (-CNO)	no	3	32	1	0	0
5	symmetrical	DREADDs (-CNO)	no	3	33	1	0	0
5	symmetrical	DREADDs (-CNO)	no	3	34	1	0	0
5	symmetrical	DREADDs (-CNO)	no	3	35	1	0	0
5	symmetrical	DREADDs (-CNO)	no	3	36	1	0	0
5	symmetrical	DREADDs (-CNO)	no	3	37	1	0	0
5	symmetrical	DREADDs (-CNO)	no	3	38	1	0	0
5	symmetrical	DREADDs (-CNO)	no	3	39	1	0	0
5	symmetrical	DREADDs (-CNO)	no	3	40	1	0	0
5	symmetrical	DREADDs (-CNO)	no	3	41	1	0	0
5	symmetrical	DREADDs (-CNO)	no	3	42	1	0	0
5	symmetrical	DREADDs (-CNO)	no	3	43	1	0	0
5	symmetrical	DREADDs (-CNO)	no	4	44	1	0	0
5	symmetrical	DREADDs (-CNO)	no	4	45	1	0	0
5	symmetrical	DREADDs (-CNO)	no	4	46	1	0	0
5	symmetrical	DREADDs (-CNO)	no	4	47	1	0	0
5	symmetrical	DREADDs (-CNO)	no	4	48	1	0	0
5	symmetrical	DREADDs (-CNO)	no	4	49	1	0	0
5	symmetrical	DREADDs (-CNO)	no	4	50	1	0	0
5	symmetrical	DREADDs (-CNO)	no	4	51	1	0	0
5	symmetrical	DREADDs (-CNO)	no	4	52	1	0	0
5	symmetrical	DREADDs (-CNO)	no	4	53	1	0	0
5	symmetrical	DREADDs (-CNO)	no	4	54	1	0	0
5	symmetrical	DREADDs (-CNO)	no	4	55	1	0	0
5	symmetrical	DREADDs (-CNO)	no	4	56	1	0	0
5	symmetrical	DREADDs (-CNO)	no	4	57	1	0	0
6	symmetrical	DREADDs (-CNO)	no	1	1	1	0	0
6	symmetrical	DREADDs (-CNO)	no	1	2	1	0	0
6	symmetrical	DREADDs (-CNO)	no	1	3	1	0	0
6	symmetrical	DREADDs (-CNO)	no	1	4	1	0	0
6	symmetrical	DREADDs (-CNO)	no	1	5	1	0	0
6	symmetrical	DREADDs (-CNO)	no	1	6	1	0	0
6	symmetrical	DREADDs (-CNO)	no	1	7	1	0	0
[truncated: 497 more rows]
