# Supplementary material for: Addition of angled rungs to the horizontal ladder walking task for more sensitive probing of sensorimotor changes
Source: PLoS One. 2021 Feb 5;16(2):e0246298. doi: 10.1371/journal.pone.0246298 (PMC7864417; doi:10.1371/journal.pone.0246298)
Supplement: S5 Appendix — Calculated totals, proportions (in percent), and arcsine transformed values for hits, misses, and slips per animal. (CSV) [file pone.0246298.s009.csv]

rat	condition	ladder_type	total_hit	total_miss	total_slip	percent_miss	percent_hit	percent_slip	asin_hit	asin_miss	asin_slip
1	Baseline	asymmetrical	63	0	0	0	1	0	1.570796327	0	0
1	DREADDs (-CNO)	asymmetrical	65	0	0	0	1	0	1.570796327	0	0
1	DREADDs (+CNO)	asymmetrical	56	1	0	0.01754386	0.98245614	0	1.383204222	0.01754476	0
2	Baseline	asymmetrical	61	0	0	0	1	0	1.570796327	0	0
2	DREADDs (-CNO)	asymmetrical	63	0	0	0	1	0	1.570796327	0	0
2	DREADDs (+CNO)	asymmetrical	39	1	1	0.024390244	0.951219512	0.024390244	1.257164956	0.024392663	0.024392663
3	Baseline	asymmetrical	61	0	0	0	1	0	1.570796327	0	0
3	DREADDs (-CNO)	asymmetrical	60	0	2	0	0.967741935	0.032258065	1.316108273	0	0.032263662
3	DREADDs (+CNO)	asymmetrical	63	2	1	0.03030303	0.954545455	0.015151515	1.268131053	0.03030767	0.015152095
4	Baseline	asymmetrical	47	0	0	0	1	0	1.570796327	0	0
4	DREADDs (-CNO)	asymmetrical	58	0	2	0	0.966666667	0.033333333	1.311874785	0	0.033339509
4	DREADDs (+CNO)	asymmetrical	60	2	0	0.032258065	0.967741935	0	1.316108273	0.032263662	0
5	Baseline	asymmetrical	61	0	0	0	1	0	1.570796327	0	0
5	DREADDs (-CNO)	asymmetrical	65	0	0	0	1	0	1.570796327	0	0
5	DREADDs (+CNO)	asymmetrical	60	2	1	0.031746032	0.952380952	0.015873016	1.260951687	0.031751366	0.015873682
6	Baseline	asymmetrical	62	0	0	0	1	0	1.570796327	0	0
6	DREADDs (-CNO)	asymmetrical	60	0	0	0	1	0	1.570796327	0	0
6	DREADDs (+CNO)	asymmetrical	62	0	0	0	1	0	1.570796327	0	0
7	Baseline	asymmetrical	63	0	0	0	1	0	1.570796327	0	0
7	DREADDs (-CNO)	asymmetrical	64	0	1	0	0.984615385	0.015384615	1.395159054	0	0.015385222
7	DREADDs (+CNO)	asymmetrical	62	2	0	0.03125	0.96875	0	1.320140664	0.031255088	0
1	Baseline	symmetrical	55	0	1	0	0.982142857	0.017857143	1.381531731	0	0.017858092
1	DREADDs (-CNO)	symmetrical	56	0	0	0	1	0	1.570796327	0	0
1	DREADDs (+CNO)	symmetrical	61	0	0	0	1	0	1.570796327	0	0
2	Baseline	symmetrical	60	0	0	0	1	0	1.570796327	0	0
2	DREADDs (-CNO)	symmetrical	56	0	0	0	1	0	1.570796327	0	0
2	DREADDs (+CNO)	symmetrical	56	0	0	0	1	0	1.570796327	0	0
3	Baseline	symmetrical	62	0	1	0	0.984126984	0.015873016	1.39238564	0	0.015873682
3	DREADDs (-CNO)	symmetrical	57	0	1	0	0.982758621	0.017241379	1.384833145	0	0.017242234
3	DREADDs (+CNO)	symmetrical	52	1	2	0.018181818	0.945454545	0.036363636	1.238987153	0.01818282	0.036371655
4	Baseline	symmetrical	59	0	3	0	0.951612903	0.048387097	1.258442585	0	0.048405998
4	DREADDs (-CNO)	symmetrical	50	2	2	0.037037037	0.925925926	0.037037037	1.183479726	0.03704551	0.03704551
4	DREADDs (+CNO)	symmetrical	56	1	0	0.01754386	0.98245614	0	1.383204222	0.01754476	0
5	Baseline	symmetrical	63	0	0	0	1	0	1.570796327	0	0
5	DREADDs (-CNO)	symmetrical	56	1	0	0.01754386	0.98245614	0	1.383204222	0.01754476	0
5	DREADDs (+CNO)	symmetrical	57	0	1	0	0.982758621	0.017241379	1.384833145	0	0.017242234
6	Baseline	symmetrical	64	0	0	0	1	0	1.570796327	0	0
6	DREADDs (-CNO)	symmetrical	57	0	2	0	0.966101695	0.033898305	1.309677307	0	0.033904801
6	DREADDs (+CNO)	symmetrical	39	0	1	0	0.975	0.025	1.346721041	0	0.025002605
7	Baseline	symmetrical	63	0	1	0	0.984375	0.015625	1.393788641	0	0.015625636
7	DREADDs (-CNO)	symmetrical	56	0	2	0	0.965517241	0.034482759	1.307422911	0	0.034489596
7	DREADDs (+CNO)	symmetrical	58	0	2	0	0.966666667	0.033333333	1.311874785	0	0.033339509
